# Supplementary material for: Flavor, Lipid, and Transcriptomic Profiles of Chinese Wagyu Beef Cuts: Insights into Meat Quality Differences
Source: Foods. 2025 Feb 20;14(5):716. doi: 10.3390/foods14050716 (PMC11899191; doi:10.3390/foods14050716)
Supplement: Supplementary file 1 [file foods-14-00716-s001.zip]

Archive with 14 entries (14 files):
- Additional file Figure Legend----20250217.pdf
- Additional file FigureS1.pdf
- Additional file FigureS2.pdf
- Additional file FigureS3.pdf
- Supplementary Dataset S1.xlsx
- Supplementary Dataset S2.xlsx
- Supplementary Dataset S3.xlsx
- Supplementary Table S1.xlsx
- Supplementary Table S2.xlsx
- Supplementary Table S3.xlsx
- Supplementary Table S4.xlsx
- Supplementary Table S5.xlsx
- Supplementary Table S6.xlsx
- Supplementary Table S7.xlsx
