# Supplementary material for: Flavor, Lipid, and Transcriptomic Profiles of Chinese Wagyu Beef Cuts: Insights into Meat Quality Differences
Source: Foods. 2025 Feb 20;14(5):716. doi: 10.3390/foods14050716 (PMC11899191; doi:10.3390/foods14050716)
Supplement: Supplementary file 1 [file foods-14-00716-s001.zip › Supplementary Dataset S1.xlsx]

## Sheet: Sheet1
Dataset S1. The statistical flavor compounds in chuck, neck, rump tenderloin, and longissimus lumborum cuts.
Index	Quantitative ion	Qualitative ion	Molecular weight (Da)	Formula	Compounds	Class I	CAS	NIST_RI	Odor	Threshold	Longissimus_lumborum_1	Longissimus_lumborum_2	Longissimus_lumborum_3	Longissimus_lumborum_4	Longissimus_lumborum_5	Longissimus_lumborum_6	Neck_1	Neck_2	Neck_3	Neck_4	Neck_5	Neck_6	Chuck_2	Chuck_3	Chuck_4	Chuck_5	Chuck_6	Tenderloin_2	Tenderloin_3	Tenderloin_4	Tenderloin_5	Tenderloin_6	Rump_1	Rump_2	Rump_3	Rump_4	Rump_5	Rump_6	QC01	QC02	QC03
IS-04	59	45	104.18	C6H8D4O	3-Hexanone-2,2,4,4-d4	Ketone	24588-54-3	780.6001034661149	-	-	869623	825921	760914	788067	852976	782565	990655	1.24901e+06	957755	1.17863e+06	954810	1.09241e+06	930940	711159	830275	846870	739453	827582	913739	1.07449e+06	1.09149e+06	723714	994758	967017	855031	882750	781880	838769	1.01909e+06	1.05834e+06	1.14884e+06
AMW1118	109	79	124.089	C8H12O	Ethanone, 1-(2-methyl-1-cyclopenten-1-yl)-	Ketone	3168-90-9	996.0000	-	-	13792.3	6893.23	6878.93	12069	12877.1	9518.18	15417.4	22901.5	19208.1	25786.5	19792.1	14967	20430.4	4876.46	15031.3	12479.2	13788.3	8067.82	11369.5	19243.8	17579.1	12964.1	23631.8	13407.2	12661	13914	10582.2	10807.4	13716.3	13986.5	13909.8
AMW0289	60	73	88.052	C4H8O2	Butanoic Acid	Acid	107-92-6	775.0000	rancid, sour, stinky	2.4	47713.7	45048.3	35945.4	33595.7	41959.5	40731.7	43019	50179.6	42691.8	47615.7	43016.1	46928.4	42795.4	30727.5	37943.6	39358	37950.1	36533.8	43725.4	49624	65898.6	41746.6	51912.6	43214.7	34584.5	38360.9	41958.8	38630.2	53279.7	54421.7	52448.7
AMW1965	78	77	78.047	C6H6	Benzene	Aromatics	71-43-2	680.0000	aromatic	380	245552	283041	221409	188305	185884	183996	183469	214544	158078	144270	138200	152474	156010	199507	177202	163502	197495	172292	178419	242083	235032	157011	190094	187265	154773	160696	171792	150801	293457	300073	284195
AMW1809	70	55	148.102	C8H17Cl	2-chloro-Octane	Halogenated hydrocarbons	628-61-5	957.0000	-	-	18209.4	4789.54	10034.3	4293.21	20155.6	9301.43	7398.26	9166.6	11228.9	6300.72	3973.06	6384.94	7436.2	15558.2	6576.26	3786.19	12111.2	11624.9	11326.6	5897.37	6051.45	10757.5	14326.5	5305.59	6385.4	4553.32	5379.71	3665.97	8838.33	8380.57	8480.49
AMW0732	57	56	128.157	C9H20	2,2,4-trimethyl-Hexane	Hydrocarbons	16747-26-5	767.0000	-	-	45620.3	36158	31446.2	41944	37940.9	38659.8	46506.3	72985.2	44448.2	53501.6	46456.1	53314.8	54941.8	27405.9	55172.3	41455.8	36651.4	38935	42780.5	77019.6	56441.5	56249.7	68315.3	56302.3	46664.4	57360.6	39318.2	44016.9	45949.6	48548	48315.8
AMW1041	128	127	128.063	C10H8	Azulene	Aromatics	275-51-4	1069.0000	-	-	5.73689e+06	4.13302e+06	3.14508e+06	4.41143e+06	6.03424e+06	3.49944e+06	9.86288e+06	1.29271e+07	8.78874e+06	1.32478e+07	1.02537e+07	1.14147e+07	7.87988e+06	3.18223e+06	5.24191e+06	5.25136e+06	3.67629e+06	4.90286e+06	6.09063e+06	8.10642e+06	7.3482e+06	4.20842e+06	7.63393e+06	6.72333e+06	6.04536e+06	7.47086e+06	4.47835e+06	6.08427e+06	6.63117e+06	6.98985e+06	6.50223e+06
AMW0885	59	89	134.094	C6H14O3	1,2,3-trimethoxy-Propane	Hydrocarbons	20637-49-4	781.0000	-	-	851021	734505	684928	723164	815891	688948	877064	1.12157e+06	868186	1.07896e+06	928880	988938	827599	642657	758163	767785	713058	741326	833670	981095	990592	702510	895660	854965	753765	793287	697685	730516	933651	933829	1.00882e+06
AMW0778	71	57	184.219	C13H28	Undecane, 5,7-dimethyl-	Hydrocarbons	17312-83-3	1190	-	-	81276.5	35213.6	27587	45187	52170.7	23369.8	130001	195381	101876	355305	180491	139691	94075.8	27515.5	44738.4	34281.2	39552.5	50156.6	57563.7	79948.8	72441.6	46188.4	113333	92221.4	47642.7	98119.9	64339.2	64166	61766.8	60499	56556.7
AMW0535	57	43	142.172	C10H22	Decane	Hydrocarbons	124-18-5	1015.0000	alkane	10	25777.8	33798.6	52474.9	20560.8	40313.8	21352.2	75990.2	91570.8	101868	88427.3	80994.9	52465.6	55569	64951.4	34651.3	30097.2	21299.2	60409.1	80747.5	48198.8	56081.2	23323.3	92257.8	44417.3	40673	39878.1	30300.5	29082.1	54562.6	57208.5	52194
AMW0402	43	57	160.11	C8H16O3	2-Butoxyethyl acetate	Ester	112-07-2	1060.0000	sweet, fruity	6.5	47444.8	47202	63494.6	38038.6	49776.4	31863.2	107189	145338	160406	142935	116639	81343.3	75450.1	83210.8	50900.9	45667.4	36200.4	86053.9	105404	91477.6	99501.8	45698.5	132094	72379.4	65093.9	77832.9	53147.8	52390.7	79954.3	76584.9	84030.5
AMW1125	69	84	140.12	C9H16O	2-Nonen-4-one	Ketone	32064-72-5	1060.0000	-	0.02	39673.1	11005.3	43716	12595.1	33550.6	11683.7	26681.6	35233.6	39372.5	36379.8	31835.4	20008.2	21089	18830.9	18759.1	10582.5	21731.7	23874.7	21920.6	30841.6	32771.7	20362	35940.8	20129.8	16739.9	21030	12205.3	13641.3	17069.4	16754.7	18385.2
AMW1728	55	98	98.084	C5H10N2	Diethylcyanamide	Amine	617-83-4	813.0000	-	-	61447.6	125534	84126.4	111534	77846.7	106701	142030	175878	101179	184710	130655	162567	120845	45271.4	84911.9	123139	69180.2	130564	85730.3	144966	126780	65886	52504.9	108766	118133	115126	117286	110222	153696	162593	147117
AMW0789	119	134	134.11	C10H14	Benzene, 2-ethyl-1,4-dimethyl-	Aromatics	1758-88-9	1119.0000	-	-	12446.4	100996	133356	8802.53	11281.3	7654.48	348394	395274	665287	63534.9	33317.7	28866.4	146768	220443	9402.78	27849	7110.44	273724	257645	21414.7	17599.9	7647.33	676222	24416.8	90491.2	47579.2	22846.9	34757.9	126801	120057	133075
AMW0995	55	83	98.11	C7H14	3,4-dimethyl-2-Pentene	Hydrocarbons	24910-63-2	638.0000	-	-	7.39128e+06	7.50479e+06	7.15802e+06	6.61249e+06	7.2436e+06	6.40231e+06	8.42905e+06	7.281e+06	6.81007e+06	8.3813e+06	7.93491e+06	7.10382e+06	6.67202e+06	7.18411e+06	7.21245e+06	6.87553e+06	6.95993e+06	7.17096e+06	6.43061e+06	6.44341e+06	6.803e+06	6.27916e+06	6.47813e+06	7.73045e+06	6.79717e+06	7.60766e+06	6.58912e+06	6.42376e+06	7.86067e+06	8.17605e+06	7.37215e+06
AMW0041	132	116	163.067	C6H13NO2S	Carbomethoxy diethylamino sulfide	Others	1000252-47-7	1085.0000	-	-	24203.4	21253.6	18550.5	20765.8	17763.2	19423.4	20849.5	27551.5	24992.8	25314.2	24605.1	28661.1	18527.6	14302.1	11697.6	17753.5	21019.8	18241.4	21155.2	27047.9	25820.3	11296.3	25538.9	21506.5	18749	20995.6	15613.3	19775.9	22155.1	22131.8	20111.3
AMW0349	73	56	116.084	C6H12O2	Isobutyl acetate	Ester	110-19-0	772	sweet, fruity, ethereal, banana, tropical	0.922	1.75059e+06	1.51441e+06	1.41636e+06	1.50692e+06	1.67069e+06	1.43932e+06	1.81717e+06	2.35476e+06	1.8413e+06	2.27292e+06	1.93503e+06	2.12029e+06	1.76814e+06	1.34512e+06	1.58741e+06	1.56783e+06	1.50775e+06	1.54572e+06	1.71322e+06	2.03723e+06	2.11673e+06	1.50084e+06	1.92485e+06	1.78588e+06	1.59036e+06	1.70047e+06	1.51659e+06	1.54737e+06	1.87398e+06	1.94173e+06	2.08545e+06
AMW0288	45	42	88.052	C4H8O2	3-hydroxy-Butanal	Aldehyde	107-89-1	770.0000	-	8	1.7169e+06	1.45876e+06	1.35282e+06	1.44541e+06	1.63498e+06	1.38874e+06	1.78239e+06	2.25937e+06	1.75551e+06	2.1613e+06	1.88477e+06	1.99781e+06	1.6712e+06	1.29071e+06	1.53738e+06	1.54722e+06	1.45211e+06	1.48648e+06	1.66952e+06	1.99054e+06	1.98487e+06	1.42095e+06	1.81434e+06	1.71901e+06	1.51767e+06	1.63148e+06	1.44622e+06	1.47818e+06	1.87384e+06	1.87163e+06	2.06116e+06
AMW1316	81	57	128.12	C8H16O	4-Ethylcyclohexanol	Alcohol	4534-74-1	1068.0000	-	-	421605	257184	210428	338016	445920	209033	776744	1.11279e+06	697677	1.1185e+06	849959	939122	658381	130982	353103	473190	308157	407106	423441	673942	625280	343570	691434	657575	433328	678744	378027	589780	472818	497885	442860
AMW0235	71	43	158.131	C9H18O2	Butanoic Acid, 3-methylbutyl ester	Acid	106-27-4	1019.0000	fruity, green, apricot, pear, banana	0.07	31938.6	43916.7	61055.6	32542.5	52691.1	25899.5	85423.9	114094	130185	107760	92085.6	63903.6	64885.2	84395.5	45156	36377.7	34947.8	84686.2	99146.2	73969.2	83489.9	34762.3	116652	57343.2	54691	60962.3	44248.6	39428.4	66240.5	66228	73199
AMW2142	84	69	84.058	C5H8O	3-methyl-3-Buten-2-one	Ketone	814-78-8	643	-	1	1.29117e+07	1.22768e+07	1.22138e+07	1.18017e+07	1.26099e+07	1.14325e+07	1.14369e+07	1.28237e+07	1.20291e+07	1.17802e+07	1.13469e+07	1.15535e+07	1.17925e+07	1.1894e+07	1.13475e+07	1.15351e+07	1.16036e+07	1.1683e+07	1.15461e+07	1.20324e+07	1.21023e+07	1.10958e+07	1.15229e+07	1.07369e+07	1.0565e+07	1.06018e+07	1.1139e+07	1.10219e+07	1.41607e+07	1.33341e+07	1.25816e+07
AMW0556	57	71	156.188	C11H24	3-methyl-Decane	Hydrocarbons	13151-34-3	1051.0000	-	-	136307	61089.8	90354.5	55580.5	176722	61367.7	146364	195921	217335	196193	156681	110615	113498	117864	72825.8	63059.8	93911.8	131156	143748	126008	109829	143736	182932	96784.7	94795.1	106427	58835.7	70302.6	106468	104813	117001
AMW1793	117	99	158.131	C9H18O2	Hexanoic acid, propyl ester	Ester	626-77-7	1083.0000	sweet, fruity, juicy, pineapple, green, tropical	-	22266.7	23251.8	34780.7	15747.6	18904.9	15904	72845.9	88256.2	47478.4	27014.2	33316.6	37538.2	39918	6687.73	16221.5	18300	11236.1	66622.8	63382.8	43397.7	32880.4	9211.66	13484.1	29439.3	34643	34016.4	18370.2	32788.9	38321.8	34981.3	39339.7
AMW0335	56	41	92.039	C4H9Cl	1-chloro-Butane	Halogenated hydrocarbons	109-69-3	644.0000	-	33	4.04668e+07	3.54607e+07	3.8698e+07	3.62563e+07	3.87414e+07	3.43998e+07	4.08439e+07	3.97375e+07	3.73646e+07	4.28847e+07	4.12978e+07	3.38012e+07	3.6873e+07	3.87829e+07	3.43813e+07	3.70276e+07	3.70464e+07	3.39301e+07	3.51151e+07	3.55167e+07	3.68416e+07	3.44362e+07	3.57945e+07	3.89196e+07	3.71231e+07	3.85813e+07	3.5536e+07	3.503e+07	4.32139e+07	4.37331e+07	3.89681e+07
AMW1806	61	56	104.066	C5H12S	1-(methylthio)-Butane	Sulfur compounds	628-29-5	769.0000	sulfury, garlic, onion, vegetable	0.001	10519.8	8528.94	8785.27	9970.94	9243.09	8990.3	10502.6	12648.1	9294.25	12148.3	10555.3	11213.2	9438.15	8778.56	7565.87	8368.31	8827.28	9026.59	10087.4	12328.5	12283.8	9250.08	11506.1	12451.4	9318.24	9010.54	10982.9	8663.89	10861.5	11718.4	12337.2
AMW1123	100	72	100.052	C5H8O2	3(2H)-Furanone, dihydro-2-methyl-	Ketone	3188-00-9	810	sweet, solvent, bread, buttery, nutty	5e-06	3.12941e+07	2.92293e+07	2.67662e+07	2.79912e+07	2.93022e+07	2.72292e+07	3.30075e+07	4.05437e+07	3.46839e+07	4.20763e+07	3.79736e+07	3.68994e+07	2.90471e+07	2.27382e+07	2.66568e+07	2.70562e+07	2.54206e+07	2.40764e+07	2.96898e+07	3.61509e+07	3.16345e+07	2.52363e+07	2.92803e+07	2.46614e+07	2.35661e+07	2.55314e+07	2.50448e+07	2.34942e+07	3.45545e+07	3.62751e+07	3.1716e+07
AMW0355	55	70	116.084	C6H12O2	1-Butanol, 3-methyl-, formate	Ester	110-45-2	818.0000	plum, black currant, ethereal, vinegar, dry earthy, fruity, green	149	130808	134754	84126.4	122757	124919	116322	147621	176182	172323	187572	167581	162564	135866	45271.4	120260	124323	98798	75779.8	144775	154336	147114	101405	148918	108766	120413	115126	118291	110153	172732	162616	150065
AMW1998	43	81	154.136	C10H18O	tetrahydro-2,2-dimethyl-5-(1-methyl-1-propenyl)-Furan	Heterocyclic compound	7416-35-5	1068.0000	sweet, citrus, herbal, green, celery, spicy, minty, woody	-	15685.6	11847	14631.9	11436.7	15851	8584.36	27108.7	35869.8	30260	38276.6	30391.4	23262.8	16668.9	15409.2	11570.8	13830.4	12188.2	21860.2	20634.3	19665.4	23839.1	11651.7	28355.1	19822.2	14204.4	25057.1	15305.2	13611.4	21015.5	18744.5	21388.9
AMW1630	55	98	98.037	C5H6O2	5-methyl-2(5H)-Furanone	Heterocyclic compound	591-11-7	868.0000	-	0.2	40555.8	35448.6	32068.8	32996.3	43479.8	31533.6	54873.6	58985.7	51636.9	75855.7	55688.6	54681.5	46963.1	36858.1	38942.2	42131	24527.1	41832.8	47426.9	39919.6	51900.1	37963.3	53040.6	52665.6	45856.5	45754.2	41155.2	46312.7	46396.8	49963	53427.2
AMW0740	114	99	114.014	C5H6OS	2-Methoxythiophene	Heterocyclic compound	16839-97-7	870.0000	mustard	-	2.22631e+06	1.8336e+06	1.64942e+06	1.90634e+06	2.2752e+06	1.86107e+06	2.81269e+06	3.57291e+06	2.5633e+06	3.99818e+06	2.95765e+06	2.99138e+06	2.56345e+06	1.58906e+06	2.13627e+06	2.26094e+06	1.55416e+06	2.18578e+06	2.51939e+06	2.85814e+06	3.03182e+06	1.92165e+06	2.89952e+06	2.81762e+06	2.54163e+06	2.60778e+06	2.14826e+06	2.53657e+06	2.50939e+06	2.62431e+06	2.88079e+06
AMW0401	67	39	82.078	C6H10	3-methyl-Cyclopentene	Hydrocarbons	1120-62-3	643.0000	-	-	2.1981e+06	2.02389e+06	2.1428e+06	2.09516e+06	2.2792e+06	2.02868e+06	2.47694e+06	2.25103e+06	2.3065e+06	2.50144e+06	2.39238e+06	1.91236e+06	2.27544e+06	1.97806e+06	1.95778e+06	2.02457e+06	1.88781e+06	1.9838e+06	1.94957e+06	2.1863e+06	2.00588e+06	1.99278e+06	2.25434e+06	2.32157e+06	2.24669e+06	2.28477e+06	1.96691e+06	1.99358e+06	2.41247e+06	2.18383e+06	2.10225e+06
AMW0658	81	67	152.157	C11H20	1-pentyl-Cyclohexene	Hydrocarbons	15232-85-6	1189.0000	-	-	51035.2	16764.8	18363.2	23836.6	43491.9	18356.2	50046.5	61695.2	40307.3	82907.5	53985.9	56722	49400.9	14405	31913.4	23321.2	31369.3	23546.8	27126.9	56827.2	46818	21544.4	41291.8	27480.6	26295.9	35410.4	17944.1	23918.6	33905.7	32042.8	29326
AMW1244	44	45	86.084	C4H10N2	(2-Aziridinylethyl)amine	Amine	4025-37-0	815.0000	-	-	675076	644464	580782	605423	613762	577932	740520	912259	783315	951587	831575	813720	631995	505331	568613	591573	479778	530874	650962	777584	679912	468737	621778	542707	509296	559301	547501	517592	784729	816528	707666
AMW1671	44	73	104.047	C4H8O3	1,3,5-Trioxepane	Heterocyclic compound	5981-06-6	806.0000	-	-	298296	618739	386343	564517	411061	269117	763943	926827	787254	966994	422512	840182	566103	471375	392033	594145	342860	539620	508931	753838	585001	344512	587636	568720	535456	599432	565521	543132	797596	829715	718988
AMW0328	71	43	144.115	C8H16O2	Butanoic acid, butyl ester	Ester	109-21-7	984.0000	fruity, banana, pineapple, green, cherry, tropical fruit, ripe fruit, juicy fruity	0.028	1.19061e+06	85252.6	255677	422248	747811	546696	355073	242444	493362	399357	491331	75835.7	674493	106290	759495	437735	822148	43294.3	229448	434835	389469	630947	459868	87777.5	59096.4	83330.4	145553	126996	283677	245463	258166
AMW0931	57	43	128.157	C9H20	3-methyl-Octane	Hydrocarbons	2216-33-3	852.0000	-	100	25707.9	24655	29240.8	21221.9	28666.9	18247.6	34097	42206.5	34056.5	44258.9	35927.3	29321.9	29919.6	38538.9	22057	25111.4	19593.7	33572.1	35333.1	31243.8	36162.3	18399.1	39906.6	29474.9	24012.4	27292.4	27199.9	26480.7	35338.8	30679.7	31686.9
AMW0831	57	85	128.12	C8H16O	2,5-dimethyl-3-Hexanone	Ketone	1888-57-9	824.0000	-	-	17119.7	44148.1	78600	22786.5	37060.9	14310.1	30115.7	38038.5	43202.1	24865.1	21107.2	20217.9	32652.6	112703	18740	21952.4	14376.8	52200.9	44364.1	21830.9	33114	16064.8	44612.7	19737.4	28442.9	20389.4	23963	16915	36599.7	36568.9	41646.9
AMW0761	71	57	156.188	C11H24	Nonane, 4,5-dimethyl-	Hydrocarbons	17302-23-7	1046	-	-	56157.3	53614.6	82781.8	47269.4	85466.7	42108.7	174514	180022	198581	182604	190200	108782	99830.2	108490	65533.1	56763.1	65641.7	115331	136400	115923	129664	60773.6	166898	92957.9	83443.9	100083	73361.2	63177.9	92393.8	95778.5	106996
AMW1005	56	55	112.125	C8H16	pentyl-Cyclopropane	Hydrocarbons	2511-91-3	818.0000	-	-	461322	471098	489557	451507	445503	410937	533402	653738	570350	673863	588447	596248	464471	244687	420353	436895	348072	435919	486359	568781	503046	362044	473427	398669	337722	405268	406254	376470	582470	591917	511976
AMW0525	73	56	116.084	C6H12O2	Acetic acid, butyl ester	Ester	123-86-4	812	ethereal, solvent, fruity, banana	0.01	467397	428640	399315	410414	437833	396847	494435	598118	519394	628484	553171	540252	434964	335452	389862	407306	367833	352411	448039	530689	461109	363303	426039	362287	346073	380789	366785	337060	525394	544409	465812
AMW0932	71	85	128.157	C9H20	4-methyl-Octane	Hydrocarbons	2216-34-4	863	-	-	20780.4	24545.3	38714.8	23693.6	33872.1	18976.9	29419.9	51706.5	47652.1	41873.5	32755.7	29815	29411.5	54643.4	25937.4	25681.2	19015.8	31149.2	33723.3	31261.7	48836.3	18388	51220.4	29103	26312.4	25563.4	22071.9	22219.1	42106.5	41671.3	48008.2
AMW1803	69	41	112.125	C8H16	2-Methyl-2-heptene	Hydrocarbons	627-97-4	802.0000	-	-	197501	75955.3	84650.6	82325	167021	106199	95119.2	112834	132816	140104	186767	88379.5	116726	60591.9	142573	93101	177647	62735.5	100876	200793	144279	224789	116639	64511.5	66208.7	80598.8	68315.8	69461.5	88275.9	89620.2	102308
AMW0705	57	84	170.203	C12H26	5,6-dimethyl-Decane	Hydrocarbons	1636-43-7	1128	-	-	11460.3	11969.3	11109.5	18314.6	25305.2	7472.28	12086.4	31431.7	43744.9	15785.2	35711.7	10187	42113	22691.8	14898.2	9780	33592.9	47212.1	56966.8	42203.8	53934.7	18934.5	59711.6	28703.8	25186.2	28570	48606.2	24437.7	33908.7	28722.5	30896.3
AMW1055	95	67	110.11	C8H14	1,3-Dimethyl-1-cyclohexene	Hydrocarbons	2808-76-6	852.0000	-	-	21996.2	13585	15662.1	17687.3	20153.4	14567.9	27942.4	34537	25480.4	39486.8	27213.2	29480.5	23877.4	14687.5	20815.9	22558.7	14509.6	18003.2	22108.5	29111.1	30399.2	17318.7	28706.6	26456.8	24332.2	26375	15956.9	24017.6	22589.3	25439.6	26678.7
AMW1511	57	41	158.131	C9H18O2	4-Methyloctanoic acid	Acid	54947-74-9	1208.0000	fatty, waxy, musty, plastic, dairy, creamy, milky	0.6	122173	66433	36106	82385.3	95904.9	39956.7	236794	330205	177230	426974	228569	245435	143054	58462	74784.2	67669.8	55241.4	104568	95612.1	142937	125640	62794.6	186737	148049	99814.4	160405	88115.3	98457.8	118413	120965	103083
AMW0376	56	43	102.104	C6H14O	1-Hexanol	Alcohol	111-27-3	860.0000	ethereal, fusel, oily, fruity, alcoholic, sweet, green	0.0056	211599	172916	165091	175604	218676	172447	272874	353684	246707	369580	285523	289998	247478	153756	203943	209712	173764	205521	233819	220502	277408	178535	276731	268148	243824	245468	196854	239126	242382	258990	286760
AMW1348	45	56	116.12	C7H16O	Hexane, 1-methoxy-	Hydrocarbons	4747-07-3	793.0000	sweet, paint, herbal, lavender, fruity	-	1.06331e+06	221060	397917	361534	882478	551497	353703	420335	524765	531475	811430	331338	498801	254777	562732	327244	1.01687e+06	243454	430851	821004	606843	1.08128e+06	426908	229235	220753	278688	249193	251038	360413	330140	393228
AMW2174	71	57	142.172	C10H22	Nonane, 2-methyl-	Hydrocarbons	871-83-0	964	-	10	8993.5	9806.78	22673.5	6565.96	9309.72	5680.94	12038.6	13918.6	22225.7	11469.2	11153.3	7363.8	10971.7	28126.1	8042.13	6135.32	5340.46	18490.2	19501	9866.7	14301.3	4974.15	22905.2	7015.5	10123.6	8019.12	7527.05	5989.66	13901.9	12519.3	14950.3
AMW1603	93	121	136.125	C10H16	Cyclohexene, 1-methyl-4-(1-methylethylidene)-	Terpenoids	586-62-9	1052.0000	citrus, pine	0.2	21150.1	6537.35	7735.23	7403.01	22171.2	5705.38	10231.5	16383.1	12204.4	17757.2	14784.4	15826.4	13065.3	5009.99	9953.71	6168.37	16042.3	9302.82	9450.54	15179.9	15766	10617.9	14902.5	12409.9	9660.84	11617	5926.96	8519.49	9407.22	8619.52	10291.6
AMW1381	96	95	138.104	C9H14O	4-(1-methylethyl)-2-Cyclohexen-1-one	Ketone	500-02-7	1069.0000	spice, cumin, caraway, woody, herbal	-	26676.6	18282.6	14277.8	18377.9	27592.8	15391.4	38160.7	60407.8	39569.5	63869	44866.8	53135.7	33910.7	13885	21627.4	21154.8	19155.7	29611.6	25501.2	49190.1	36867.8	22105.8	44095.7	36601	30749.9	41787.2	21020.7	33265.8	26150.8	26746.4	30737.5
AMW0210	91	119	120.058	C8H8O	BenzAldehyde, 4-methyl-	Aldehyde	104-87-0	1095.0000	fruity, cherry, deep, phenol	-	9974.15	9769.53	13075.4	5970.44	9414.65	6576.84	25500.7	26776.7	32959.6	13298.6	12272.3	13454.7	14173.2	14530.2	6205.73	7208.78	5217.3	24459.6	24429.9	13650.2	9807.06	5277.73	35987.5	9834.25	13647.1	8078.94	8107.28	8835.81	14746.3	12779.2	12561.7
AMW1130	58	43	145.11	C7H15NO2	2-Propanol, 1-(dimethylamino)-, acetate (ester)	Ester	32188-28-6	869.0000	-	-	84014.1	68257.9	62591.8	73079.1	86998.9	70135.7	72156.7	138954	97361.9	150356	114563	115717	95931	63679.5	77752.2	84335.6	69600.7	80387.9	92599.9	110839	109137	69407.6	105580	104852	98550.9	98794.5	77180.6	91285.3	94333.3	102283	113216
AMW2224	108	109	109.089	C7H11N	1,2,5-Trimethylpyrrole	Heterocyclic compound	930-87-0	856.0000	-	-	66428.9	54350.7	47537.2	54354.5	64027.7	54202.8	82188.9	105389	73750	117894	92460.7	89165.6	76798.3	47189.2	64810.9	67698.2	46335.4	65557.9	70148.5	82646	89106.6	55963.4	84119	84523.7	75816.3	78510.1	62728.6	76298.8	71659.6	75477.8	85810.5
AMW0686	85	57	142.172	C10H22	5-methyl-Nonane	Hydrocarbons	15869-85-9	960	-	-	15382.3	17624.4	23699.3	7676.05	28758.7	14463.5	7374.57	9820.11	15955.4	8579.39	7793.3	5139.15	7234.38	36132.5	6665.65	7490.41	26917.7	25468.6	18981.6	5987.57	13059.1	16508.9	44735.7	5050.93	5809	5328.42	4736.74	4107.19	9893.16	11839.8	11655.7
AMW1367	83	55	98.11	C7H14	(E)-3,4-dimethyl-2-Pentene	Hydrocarbons	4914-92-5	638.0000	-	-	1.15259e+06	1.09311e+06	995511	987817	1.06602e+06	1.0229e+06	1.06493e+06	1.08927e+06	964851	1.1118e+06	1.06286e+06	949635	945535	958103	930880	968547	931293	946456	960705	1.12941e+06	1.14099e+06	953898	940856	1.01175e+06	932213	1.00286e+06	938467	924287	1.22664e+06	1.07032e+06	1.01199e+06
AMW1879	70	57	130.136	C8H18O	2,3,4-Trimethyl-1-pentanol	Alcohol	6570-88-3	867.0000	-	-	416839	343439	313687	357646	435511	336629	540371	671402	503713	753515	565519	549906	490977	309501	395303	420829	352127	411258	468156	555487	556985	344433	561912	531889	481805	493711	397409	468905	472798	485299	568580
AMW0813	57	41	128.12	C8H16O	2-Octen-1-ol, (E)-	Alcohol	18409-17-1	1067.0000	green, citrus, vegetable, fatty	0.02	17797.5	17168.8	17273.4	15030.9	24052.3	12177.4	36855.3	46724.4	48739	53809.1	43137.6	39966.6	31323.7	18350.2	20140.4	19455.9	18522	28690.4	32019.2	33213.5	36027.6	17604.8	37835	35363.1	23467.3	50421.4	25219.8	20802.1	23344.6	25870.8	28750.8
AMW0367	84	85	85.089	C5H11N	Piperidine	Heterocyclic compound	110-89-4	865.0000	heavy, sweet, floral, animalic	70.6	344197	286321	272696	294301	365315	283282	454905	553950	427230	623025	477486	463131	415967	271554	337569	364346	298010	354430	398682	462145	476790	298060	481906	454159	395144	424995	337823	391404	393649	404879	477387
AMW1649	79	77	80.063	C6H8	1,3-Cyclohexadiene	Hydrocarbons	592-57-4	684.0000	-	-	111972	138513	113214	94428.3	100573	95235.1	97942.5	112044	82298.3	76683.2	73513.6	76839.1	80005.3	112698	90173.4	94240.3	113606	90228.3	93546.9	137724	125768	88313.1	104491	106199	85140.1	89078.8	94202.2	83587.8	130228	135209	158897
AMW1679	44	88	88.064	C3H8N2O	N,N-dimethyl-Urea	Amine	598-94-7	778.0000	-	-	217822	184420	176225	192335	207590	174172	240724	303466	238194	312355	260825	271657	225435	168060	203759	202787	190495	191813	228659	275135	276428	193453	252892	246907	211797	240612	200236	206984	223380	238594	275989
AMW1699	117	118	118.078	C9H10	1-ethenyl-2-methyl-Benzene	Aromatics	611-15-4	996.0000	-	-	11927.9	11515.9	14279.1	9196.98	8332.91	7218.03	5093.18	6893.87	9968.27	6797.71	4769.46	5889.53	5776.85	12529.8	9945.83	9399.21	11307.5	10655.5	11401.3	10721.9	11060.2	6278.43	10540.5	5909.92	6534.79	7589.13	6323.34	31416.4	12495.1	11308.7	14089.1
AMW0409	55	83	129.079	C6H11NO2	nitro-Cyclohexane	Nitrogen compounds	1122-60-7	1063.0000	-	0.15	244222	171236	128885	180189	256470	149316	445179	594184	394606	641916	497454	542489	367462	134745	238372	242388	167340	232909	284217	376184	342098	181937	377472	330252	301869	384401	211412	305946	283786	240832	299569
AMW0100	73	57	160.11	C8H16O3	sec-Butyl propyl carbonate	Ester	1000372-80-7	996.0000	-	-	13357.5	26588.3	44203.1	13892.5	12561	11710.8	20162.3	21004.6	32037.5	10053.5	9808.54	11075.8	21203.1	56012.3	7872.8	14198	16767.3	44189.5	42228.9	20843.8	14418.9	9580.17	32765.6	13569.5	18369.5	18055.1	13251.8	88103.4	26072.7	21865.1	27117.8
AMW0110	85	71	272.199	C15H28O4	Succinic acid, 3-methylbut-2-yl 2-methylpent-3-yl ester	Ester	1000389-59-7	1590.0000	-	-	14143	8895.93	15237.9	18081.8	11185.5	13975.6	14347	21468	20572.3	35226.1	30724.6	27094.4	11872.2	10961.4	8555.27	11163.5	10078.6	9246.19	13199.8	12822.9	16142	5936.05	16563.4	10672.8	10860.3	11431.2	12140.9	9961.92	17628.3	14179	15260.2
AMW0631	71	43	100.089	C6H12O	1-methyl-Cyclopentanol	Alcohol	1462-03-9	811.0000	-	-	1.11944e+06	1.14695e+06	603129	1.04894e+06	1.01706e+06	985813	1.22306e+06	1.5128e+06	1.32779e+06	1.52601e+06	1.36447e+06	1.37616e+06	1.12817e+06	900163	931223	945638	617818	619444	1.14973e+06	1.37246e+06	1.26711e+06	882187	1.18025e+06	842368	462379	975994	991972	890984	1.32981e+06	1.34725e+06	1.09296e+06
AMW0102	67	68	158.094	C8H14O3	Ethyl 3-methylbut-3-enyl carbonate	Ester	1000373-78-0	1027.0000	-	-	138507	104180	74955.8	101908	145610	24132	173926	239973	165019	253281	190741	219980	187163	80525.6	119389	109748	31487.3	122768	128585	215782	187356	111227	174163	137207	133567	182247	42069.1	143279	116865	142018	145044
AMW1110	85	84	128.157	C9H20	2,3-dimethyl-Heptane	Hydrocarbons	3074-71-3	854	-	-	58942.8	63357.2	62274.5	59313.6	85121	51246.4	81031	107501	79539.3	105893	84755.5	82861.1	72678.9	83603.6	64957.6	67383.2	44157.1	90922.7	85290	98782	108498	56219.5	92275.2	81405	71535	73309.1	69784.4	65467.6	77607.9	76075.5	93642.7
AMW1453	82	53	82.042	C5H6O	Furan, 2-methyl-	Heterocyclic compound	534-22-5	642.0000	ethereal, acetone, chocolate	3.5	77975.7	81555.3	71796.1	71007.3	80027.3	69964.2	88406.1	75409.3	76803.4	85536.2	79354.1	74121.2	78150.9	68320.4	80674.3	73590.8	84819.4	81774	70201.5	74631.2	74781.3	72655.4	78952.5	81275.1	82291.8	82464.3	71688.8	75305.6	87618.7	96149.7	75453.1
AMW0855	81	95	110.11	C8H14	Methyl ethyl cyclopentene	Hydrocarbons	19780-56-4	860.0000	-	-	48131.3	42660.6	38688.5	45474.2	50435.3	43760.5	57984.4	77139.2	58639.1	97154.1	58560	71104.9	61713.1	35090	49460.9	52551.6	40087.8	50339	56022.8	68216.7	68892.9	40452.9	77417.3	70966.8	63542.3	59760.7	45139.3	57644.2	58670.1	55181.1	69425.3
AMW1623	97	55	112.125	C8H16	1,1-dimethyl-Cyclohexane	Hydrocarbons	590-66-9	854.0000	-	-	897251	750631	668606	777232	928228	760180	1.08965e+06	1.44665e+06	1.11031e+06	1.67727e+06	1.14669e+06	1.20044e+06	1.12255e+06	670131	871005	927493	782464	901102	1.052e+06	1.14034e+06	1.21482e+06	793183	1.15506e+06	1.22645e+06	1.01739e+06	1.03856e+06	872524	1.0371e+06	1.00835e+06	1.04702e+06	1.25867e+06
AMW1888	69	41	124.125	C9H16	1,5-Heptadiene, 2,6-dimethyl-	Hydrocarbons	6709-39-3	868.0000	-	-	17074.8	18212.2	19219.7	20050	27811.2	19447.2	28732.4	35880.4	29056	43413.7	27398	34964	25488.9	20175.5	23406.4	26267	17074.7	53623.3	31934.9	61640.2	34158	16526.6	34608.5	33274	29712.9	28326	20412.2	28509.4	28521.4	27951.7	34804.7
AMW1420	43	55	154.136	C10H18O	4-methyl-1-(1-methylethyl)-Bicyclo[3.1.0]hexan-3-ol	Alcohol	513-23-5	1079.0000	-	-	48770.4	18285.4	12133.8	20718	33991.2	14834.4	21462.5	28148.5	26721.1	28548.3	26402	27704.6	31765.8	12001.6	20987	13220.9	33748.2	19971.1	19992	26878.4	27979.9	25588.3	21263.9	20152.5	20112.7	23754.8	25584.3	18914	27775.6	24482.8	21331.4
AMW2106	71	93	154.136	C10H18O	Linalool	Terpenoids	78-70-6	1082.0000	floral, green	0.006	15655.2	11434.7	11986.6	24204	25633.9	8755.14	20769.1	23375.4	38468.6	27195.9	22021	25111.5	49811.4	17221.5	15300.5	14666.9	39768.4	42650.8	23923	39671.8	52822.9	24140.5	39215	33291.7	29559.8	23789.1	40024.3	20540.7	33767.8	29837	25907.2
AMW1845	117	118	118.078	C9H10	1-propenyl-Benzene	Aromatics	637-50-3	1000.0000	-	-	10699.4	10957.3	13952.6	8725.22	7798.71	4935.93	5870.72	5999.06	9846.56	3912.81	4184.72	4602.83	5431.83	11632.7	9564.11	8858.63	10859.8	10525.6	11124.7	9782.29	10289.1	6041.28	10391.8	5677.16	6272.37	7041.7	5850.55	31416.4	11552.1	10710.9	13811.4
AMW0791	67	95	110.11	C8H14	1,6-dimethyl-Cyclohexene	Hydrocarbons	1759-64-4	852.0000	-	-	16884.4	11632.9	8783.33	14211.3	14731	10787.4	19401.4	24820.9	20548.5	32219.9	16849.7	23492	20156.8	12008.5	16390.3	17742.4	14329.2	18663.2	20963.8	21086.2	20700.5	15863.4	23903.6	21404.3	20168.3	20493.8	15627.1	17942.2	19030.3	18223.5	23247.4
AMW0044	85	57	85.039	CH3N5	5H-Tetrazol-5-Amine	Amine	1000273-02-0	1155	-	-	7666.11	4454.36	3812.42	3555.16	5830.01	3168.58	14132.1	18938.5	19472.7	24064.7	16866.6	12477.8	12129.9	3667.26	4982.57	6080.83	5128.13	10224.1	10550.3	13545.3	13571.9	17000.8	17998.2	8614.95	8800.33	9303.66	8432.54	6580.36	6513.85	6784.04	8477.16
AMW0915	41	39	146.022	C6H10S2	Diallyl disulphide	Sulfur compounds	2179-57-9	1099.0000	alliaceous, onion, garlic, metallic	1	216081	130771	81330.8	117647	358432	79233.6	381727	481569	295177	657169	393329	410826	241045	68357.1	313136	108645	81254.7	141241	124849	260462	413006	88985.6	270565	221112	177805	253564	102994	165717	222098	243181	180776
AMW0534	87	57	204.136	C10H20O4	2-(2-butoxyethoxy)-Ethanol,acetate	Ester	124-17-4	1334.0000	-	-	12985.7	4546.12	6632.47	9790.55	4620.07	5751.61	6534.1	10654.1	12803.9	8315.92	5907.76	8383.17	7922.77	5484.88	9513.83	5002.33	5995.31	4755.47	10175.9	10075.6	8283.44	6051	9511.19	3145.6	4070.13	6630.47	4125.77	5675.68	12023	9480.98	9204.5
AMW1247	79	77	94.078	C7H10	1,3-Cycloheptadiene	Hydrocarbons	4054-38-0	804.0000	-	-	11016.2	11202.1	15115.3	11958.5	13162.9	11421.3	15165.5	18748.2	15069.6	14998.1	16723	16411.7	13164.3	9948.99	11472.3	13386.8	9084.38	10588.4	13300.8	15949.2	11905.3	9781.14	12636.7	8215.89	9070.21	11650.5	12043.8	10675.6	16524.5	19666.7	14566.9
AMW0895	68	79	150.104	C10H14O	1-Cyclohexene-1-carboxAldehyde, 4-(1-methylethenyl)-	Aldehyde	2111-75-3	1207.0000	fresh, green, herbal, grassy, sweet, minty, cumin	0.03	509927	335444	226560	277797	471665	199006	952268	1.17668e+06	740593	1.56695e+06	1.01767e+06	1.10054e+06	747356	212634	412634	333660	229515	373472	411163	589875	451938	264082	616017	522999	519761	685373	284160	492189	631970	627919	476240
AMW1710	42	99	99.043	C3H5N3O	3-Amino-5-pyrazolol	Heterocyclic compound	6126-22-3	1194.0000	-	-	155521	110110	76226.3	98420.3	118722	70429.4	273234	339993	214314	462948	288206	308477	204731	62891.5	119223	106690	77320.5	111618	122510	163325	140245	86640.7	198438	176546	131085	198130	94809.6	144021	188918	186172	141668
AMW0272	94	109	109.053	C6H7NO	Ethanone, 1-(1H-pyrrol-2-yl)-	Heterocyclic compound	1072-83-9	1035.0000	musty, nut skin, maraschino, cherry, coumarin, licorice, walnut, bread	170	168960	123302	92930.3	126990	163509	86156.2	222324	292271	185084	309330	225170	261486	206719	87178.2	132539	118521	103235	157410	154845	225022	198956	123315	174060	147460	143599	205551	109677	158117	216659	173182	161989
AMW2188	67	82	138.141	C10H18	(2-methyl-1-propenyl)-Cyclohexane	Hydrocarbons	89656-98-4	1064.0000	-	-	5052.26	12940.1	3204.06	14001.6	5116.77	3366.89	27744.4	38812.4	22094.1	47888.9	33860.3	37192.7	25204	7027.94	4672.64	16381.6	3344.68	12610.7	15292.2	29355	24507	4897.69	25884.4	22254.2	19807.6	27396.2	16829.5	19281.4	21156.1	15773.9	21159.8
AMW0405	58	43	170.167	C11H22O	2-Undecanone	Ketone	112-12-9	1251.0000	waxy, fruity, creamy, fatty, orris, floral	0.0062	24930.6	14075.4	10700.8	13464.6	20141.2	9267.35	35690.5	42707.7	27600.7	49486.2	37391.9	42367.3	31313.6	9710.02	17718.9	12948.9	9110.31	15645.6	15273	22744.4	22539.3	10911.8	24085.9	19665.9	21092.7	24859.6	12428	18695.5	31993.4	26798.9	23175.8
AMW1393	60	43	102.068	C5H10O2	Butanoic Acid, 3-methyl-	Acid	503-74-2	811.0000	sour, stinky, feet, sweaty, cheese, tropical	0.06	24984.6	24238.6	18189.1	21151.1	25793.6	22802.1	23540	31283.9	25073.1	36398.9	33313.6	30599.7	20754.4	17735.8	19948.9	23357.2	19388.5	12733.2	24284.8	27238.3	24800.9	15657.2	25924.1	18991.4	18161.9	21407.9	15822.4	17553	27926.4	28810.3	21076.2
AMW0952	69	56	154.172	C11H22	2-methyl-2-Decene	Hydrocarbons	23381-92-2	1100.0000	-	-	336037	195185	126192	172352	249780	115472	600120	775484	485378	970907	620013	646777	402635	103919	210048	181857	125914	215569	199632	441694	263994	137804	402259	330685	254937	407416	160702	242816	363626	398494	285822
AMW1474	59	44	101.084	C5H11NO	3-methyl-Butanamide	Amine	541-46-8	864.0000	-	-	4399.1	4227.06	3000.13	3958.43	3052.43	4221.56	4602.93	5419.1	4279.94	8305.94	6393.62	4045.87	5791.99	3086.11	5624.05	3986.31	3679.59	3285.46	3642.34	6071.2	5696.9	3069.15	5800.25	5109.48	5093.26	3693.07	3686.09	5503.46	4614.72	4359.88	5900.73
AMW0383	57	41	114.141	C8H18	Octane	Hydrocarbons	111-65-9	816.0000	gasoline	8	24314.7	15740.8	20563.7	31680.3	23250.8	18287.2	34109	49099.3	20319.9	55753.3	30644.1	61418.8	24136.1	23190.1	24751.7	26378.7	21661.6	25104.2	17001.5	27911.5	26542.1	20981.9	18156	35045.5	24212.6	20317.3	17099	19333.8	37340	27614.1	29133.1
AMW0940	82	54	150.104	C10H14O	D-Carvone	Terpenoids	2244-16-8	1190.0000	spice, minty, bread, caraway	0.01	18540.3	11396.3	7277.65	8594.2	14032.3	7287.64	28894	34724.6	22702.8	52734.9	30619.5	37441.3	21666.3	7567.71	12243	11734.7	11163.4	9899.98	15877.1	25878.3	17592.2	9880.29	27685.1	16806.4	15767.8	21217.6	9615.04	14513.2	20539.2	17955.8	14616.8
AMW0775	57	71	184.219	C13H28	Undecane, 6,6-dimethyl-	Hydrocarbons	17312-76-4	1229.0000	-	-	10308.8	6703.71	5187.76	5926.14	7689.03	4648.66	23517.6	36460.9	19985.7	51653.3	30107.3	19106.8	10354.2	4362.28	5519.94	5534.39	3836.29	7934.27	9348.7	11403	10329.8	4348.4	14812	10027.5	8618.92	11531	5172.06	8984.3	13301.8	11876.8	9438.02
AMW0356	55	97	144.151	C9H20O	(S)-(+)-6-Methyl-1-octanol	Alcohol	110453-78-6	1094.0000	-	-	281929	174631	108889	151049	210408	98440.7	506214	643496	393555	836364	506391	532688	326356	86535	163220	153588	108481	185696	164265	353998	233773	108461	329459	279349	230100	328891	133515	210634	299498	331907	234814
AMW1233	68	59	170.131	C10H18O2	(3R,6S)-2,2,6-Trimethyl-6-vinyltetrahydro-2H-pyran-3-ol	Heterocyclic compound	39028-58-5	1255.0000	woody	3	146124	88958.2	63011.1	75900.1	112935	50887.3	237401	277063	173749	330169	225180	260838	187261	50178.4	103824	81875.7	57858.5	92457.8	94732.4	151965	123842	69004	145983	122426	120685	157919	59796.2	119720	184045	160162	129673
AMW0052	71	85	236.145	C11H24O3S	Sulfurous acid, isohexyl 2-pentyl ester	Acid	1000309-15-5	1610.0000	-	-	40795.6	36249.6	44260.5	49104.3	36617.3	40337.4	48647.5	47730.9	46723.8	65079.3	63523	60413.9	38504.5	32896.1	24410.7	33702.9	32072.5	33494.2	30767.6	35024.9	39799.7	19414.6	37448.9	28525.2	24672.4	29004.4	33930.9	24649.2	56165.8	41336.5	43052.8
AMW0075	99	127	198.089	C10H14O4	Fumaric acid, ethyl 2-methylallyl ester	Ester	1000330-54-1	1325.0000	-	-	7636.35	3358.99	3573.73	4590.52	3570.63	3365.53	12407	18875.9	9299.11	27586.7	14765.6	11404.7	7240.58	3042.21	3709.81	3500.86	3548.83	4793.47	3736.56	7332.75	4590.74	3370.96	8249.1	3179.7	3993.28	5624.67	3207.96	4444.93	8027.03	6514.18	5722.43
AMW1584	81	67	124.125	C9H16	(1-methylethylidene)-Cyclohexane	Hydrocarbons	5749-72-4	980.0000	-	-	288806	58547.6	83324.5	119415	242405	143622	144097	210820	178768	246191	213993	151409	281952	74070.7	271106	183820	319730	82963.9	139201	255028	271290	239360	232445	130854	121586	145091	99510.5	148300	151680	111604	156418
AMW0393	56	55	130.136	C8H18O	1-Octanol	Alcohol	111-87-5	1059.0000	intense citrus, rose	0.022	57137.8	53382.8	34670.5	61650.8	82835.1	45931	133900	182042	72142.7	185017	144220	166854	100837	31272.7	70721	74943.1	114450	56677	80957.5	110118	70150.1	36302.9	100430	93417	82187	102823	123997	84462.3	63735.2	89140.8	87087.8
AMW1703	55	69	168.188	C12H24	4-methyl-4-Undecene	Hydrocarbons	61142-40-3	1199.0000	-	-	28890.7	16478.6	12077.8	18452.4	23173.9	11800.9	50472.1	69465.3	43077.9	100937	57857.6	58599.9	36281.1	12517.9	18314.3	18647.7	16486.7	31352.3	22202.9	45788.8	27726	14064.4	38598.3	32529.4	24944.6	35528.7	17864.1	33286.8	29872.9	32698.1	22905.3
AMW2020	109	67	124.125	C9H16	2,3-dimethyl-1,3-Heptadiene	Hydrocarbons	74779-65-0	868.0000	-	-	38257.8	32017.3	30645.8	30505.7	40623.3	32645.6	47500.6	61379.9	47131.1	71267.2	52077.4	57086.8	48604.7	29638	36844	41542	32153.5	41123.8	45532	55101.5	55103.6	38801.7	53253.6	54108.7	50220.4	45834.4	38933.4	45435.1	42380.5	44347.3	58090.6
AMW0004	81	95	166.172	C12H22	trans,trans-1,7-Dimethylspiro[4.5]decane	Hydrocarbons	1000111-72-6	1236.0000	-	-	288839	175236	117153	155210	223585	103102	443488	542423	343111	668127	459500	515653	382818	98429.4	207623	156053	114427	204812	193515	315611	265243	137139	301833	250925	245122	326237	126995	242775	376252	323064	262259
AMW0425	41	43	184.183	C12H24O	Dodecanal	Aldehyde	112-54-9	1402.0000	soapy, waxy, aldehydic, citrus, green, floral	10	17269.8	9607.41	9346.92	18058.8	13372.3	9331.75	31259.3	24211.1	16235.9	53338.9	32553.6	29137.9	16859.9	15820.5	15763.8	10257.9	11247.3	9304.93	16127	15805.7	15960.6	8396.75	13000.4	8317.79	8200.22	9040.22	7200.75	12442.4	21511.6	14998.6	19996.6
AMW0929	67	79	136.125	C10H16	3-ethenyl-Cyclooctene	Hydrocarbons	2213-60-7	1092.0000	-	-	129368	69575.8	49053.2	63879.5	95011.8	46061	228961	296889	187072	370391	240636	244983	152682	41818.5	73353.6	70723.5	51153.1	81340	70045.3	386933	112179	53661.2	155119	127867	97421.7	153926	59796.4	93282.4	137862	158802	109563
AMW0410	55	83	141.061	C7H11NS	isothiocyanato-Cyclohexane	Others	1122-82-3	1251	-	-	267748	153986	114397	134931	202882	94566.9	423715	498960	311317	602071	419119	483127	338672	89778.6	183071	146676	103170	180058	170489	276122	231533	131158	273761	223899	222051	284274	116206	220631	342769	296817	236491
AMW0860	55	41	124.064	C6H8N2O	3,5-Dimethyl-1H-pyrazole-4-carbaldehyde	Heterocyclic compound	201008-71-1	1288.0000	-	-	6702.88	4307.28	3879.39	5224.31	6396.87	4084.84	19726.8	27823.3	14739.7	39392.7	24546.1	15938.5	9842.97	4419.96	6373.49	6274.97	4070.53	6235.59	8142.51	9988.72	10866.4	3630.91	10606.5	7240.61	6082.99	8431.56	5444.6	6587.09	10602.2	9483.97	7312.15
AMW1299	97	55	166.172	C12H22	1,1'-ethylidenebis-Cyclopentane	Hydrocarbons	4413-21-2	1236.0000	-	-	404924	227612	169203	201678	301878	131184	618494	747371	476763	929101	628123	714563	523708	131375	277307	220868	146987	270654	265722	420783	338486	186307	407493	332836	327359	436043	168147	322910	512083	436290	352700
AMW1264	94	152	152.084	C9H12O2	2-phenoxy-1-Propanol	Alcohol	4169-04-4	1247.0000	-	-	578266	339416	238362	307184	416453	197139	881690	1.07597e+06	686253	1.31909e+06	908082	1.0261e+06	760752	199467	392287	314637	221976	381086	364596	621288	521881	267864	611081	495334	463502	641019	260991	450945	735961	629459	506147
AMW0099	139	96	139.1	C8H13NO	6-methyl-7-Oxa-8-azabicyclo[4.2.1]non-8-ene	Heterocyclic compound	1000362-10-7	1092.0000	-	-	85184	57823.4	46090.7	62323	80046.7	44795.8	153339	225873	138299	243740	173854	197922	124394	48031.6	77780.7	78332.2	61726	100427	91491.4	161879	133602	69607.3	146266	132049	112386	145140	73091.9	119448	76400.2	90898.3	110768
AMW0876	119	91	148.089	C10H12O	2'-methyl-Propiophenone	Ketone	2040-14-4	1242.0000	-	-	28339.6	17310.4	15077.7	16730.3	22268.6	12154.8	42301.1	51388.9	31142.9	63588.3	43801.4	51680.7	32952.9	14155	21439.3	17643.7	13550.9	19036.4	20157.9	29054.1	25420.1	15154.6	28154.8	24153.6	24851.5	30551.5	14999.1	24898.2	36190.1	34461.8	25122.5
AMW0970	82	56	140.12	C9H16O	Cyclohexanone, 2,2,6-trimethyl-	Ketone	2408-37-9	1086.0000	pungent, thujone, labdanum, honey, cistus	0.0001	264269	169551	108405	145778	211748	104276	534436	681844	433206	850543	544735	569830	350511	87767.8	169931	159819	111159	190412	165326	344506	222191	122356	349750	280809	222836	358713	131468	210599	293946	355311	243279
AMW1942	97	57	142.063	C7H10O3	2(5H)-Furanone, 5-ethyl-3-hydroxy-4-methyl-	Ketone	698-10-2	1187.0000	sweet, fruity, caramel, maple, fenugreek, brown, sugar, nutty, chicory, praline, butterscotch	2e-06	759440	451903	310667	374137	637683	271512	1.4474e+06	1.79279e+06	1.09613e+06	2.40404e+06	1.52118e+06	1.68219e+06	1.1097e+06	262074	566995	450397	309352	509278	558838	889494	724799	358455	929425	832742	716264	1.02987e+06	383114	684023	918512	944924	653094
AMW1216	96	124	139.136	C9H17N	octahydro-3-methyl-1H-Indole	Heterocyclic compound	37865-94-4	1188.0000	-	-	3.47192e+06	2.05441e+06	1.40447e+06	1.69798e+06	2.90973e+06	1.22083e+06	6.47225e+06	8.0089e+06	4.90728e+06	1.06473e+07	6.75546e+06	7.53861e+06	5.02634e+06	1.17324e+06	2.52904e+06	2.05261e+06	1.40216e+06	2.27781e+06	2.53738e+06	4.02206e+06	3.27901e+06	1.65003e+06	4.19543e+06	3.70639e+06	3.23727e+06	4.6262e+06	1.72088e+06	3.0482e+06	4.17047e+06	4.24268e+06	2.94445e+06
AMW0076	139	95	183.09	C9H13NO3	2-Furancarboxylic acid, 2-dimethylaminoethyl ester	Heterocyclic compound	1000331-10-1	1257.0000	-	-	315362	175799	125956	159142	226572	99761	489877	585925	373134	738901	491664	558865	411269	101442	216125	160636	113953	212335	204687	328138	267393	135069	322120	267814	251430	340356	132317	248690	398541	345563	268909
AMW0169	95	124	142.099	C8H14O2	(1R,2S,4r)-4-((E)-prop-1-en-1-yl)cyclopentane-1,2-diol	Alcohol	1010481-89-9	1244.0000	-	-	2.143e+06	1.24564e+06	855760	1.10356e+06	1.6278e+06	699826	3.31039e+06	3.95143e+06	2.53791e+06	4.96671e+06	3.37954e+06	3.8327e+06	2.81295e+06	721590	1.50869e+06	1.129e+06	800840	1.47245e+06	1.43012e+06	2.27706e+06	1.90026e+06	964104	2.23214e+06	1.83211e+06	1.77525e+06	2.324e+06	924235	1.72743e+06	2.77789e+06	2.37932e+06	1.86497e+06
AMW2016	67	41	110.11	C8H14	(2-methylenebutyl)-Cyclopropane	Hydrocarbons	74685-56-6	786.0000	-	-	664356	108325	187272	108504	511861	278516	27700.7	30999.9	80466.1	41480.2	206596	18700.2	131302	78053.7	185679	57074.8	669296	42458.2	99833.4	116197	136442	511331	79995.9	5116.47	7111.15	8829.17	20825.9	16295.6	51424.6	34888.8	48357.8
AMW1812	41	54	97.089	C6H11N	Hexanenitrile	Nitrogen compounds	628-73-9	863.0000	-	0.0032	13924.5	12022.7	21526.3	13807.9	14554.1	12364.5	21116.4	18446.8	20343.6	23764.3	17019.4	16929.9	19244	19832.4	13672.7	15782	11336.4	20207.6	20080.1	15691.4	21187.6	10647.8	22424.4	18539.7	17651.7	16967.4	16506.6	16066.2	13482.2	16621	20134.5
AMW0451	84	97	155.095	C8H13NO2	4-[pyrrolidin-2-one-5-yl]-Butan-2-one	Heterocyclic compound	117155-74-5	1258.0000	-	-	4.85592e+06	2.81096e+06	2.03694e+06	2.47972e+06	3.71544e+06	1.67807e+06	7.48094e+06	8.98858e+06	5.76029e+06	1.11806e+07	7.60655e+06	8.64836e+06	6.38845e+06	1.60683e+06	3.36131e+06	2.6689e+06	1.804e+06	3.32168e+06	3.22893e+06	5.14479e+06	4.22664e+06	2.2006e+06	5.01764e+06	4.10094e+06	4.00355e+06	5.28149e+06	2.0897e+06	3.91719e+06	6.33051e+06	5.38871e+06	4.22092e+06
AMW0495	121	93	136.052	C8H8O2	Ethanone, 1-(3-hydroxyphenyl)-	Ketone	121-71-1	1250.0000	-	-	57075.4	33317.4	24400.4	29779.6	41354.3	19153.7	87035.7	101112	67479.3	131322	87607.2	102652	74691.6	19633.9	37912.3	31139.1	22087	37809.3	37514.5	60413.1	48488	24605.5	56498.2	47077.4	45648.4	59284.1	28227.8	43735.1	70035.6	62703	46544.7
AMW1235	57	43	186.198	C12H26O	2-butyl-1-Octanol	Alcohol	3913-02-8	1393.0000	-	-	82667.6	43935.6	42577.3	67191.6	59134	33590.3	146081	122948	77606.7	275211	174271	147878	84134.5	61976	65728.6	47803.2	46810.9	42065.3	79263	51849.3	72497.9	47893.5	56056.8	32812	31589.2	50602.6	31803.6	41626	100164	66557.6	81305
AMW1136	85	56	172.146	C10H20O2	2-Pentoxy-tetrahydropyran	Heterocyclic compound	32767-70-7	1243.0000	-	-	353858	203505	147690	182166	263649	119856	537563	645193	399418	766881	539644	636932	459310	118363	240920	187882	137963	241247	222368	367984	309222	165852	353377	293858	283131	380663	158946	280184	467473	382039	307626
AMW1361	97	98	154.082	C9H14S	Thiophene, 2-pentyl-	Heterocyclic compound	4861-58-9	1192.0000	fatty, chicken, cranberry, roasted hazelnut, corn, roasted barley, fermented, meaty, blood	-	713307	456641	317296	382365	579135	276642	1.34184e+06	1.6635e+06	1.03372e+06	2.22386e+06	1.4307e+06	1.55641e+06	1.04451e+06	265035	572509	460310	315529	514945	564524	838087	639056	366076	814969	740894	723497	962837	395021	690796	862254	867127	587281
AMW0149	69	55	134.04	C5H10O2S	2-Methylthiolane, S,S-dioxide	Sulfur compounds	1003-46-9	1248	-	-	259290	143120	103883	127139	189165	84783.8	392005	469351	288300	558619	396541	460166	332411	86472.4	173003	139376	97258.3	161220	162220	261293	210125	120002	249723	211196	206057	268985	107165	201720	336767	271991	222182
AMW0989	124	94	166.111	C9H14N2O	Pyrazine, 2-methoxy-3-(2-methylpropyl)-	Heterocyclic compound	24683-00-9	1204.0000	green bell pepper, pea, galbanum	2e-06	9.34591e+06	6.2684e+06	4.33262e+06	5.21459e+06	8.04932e+06	3.72607e+06	1.83764e+07	2.25393e+07	1.3362e+07	3.01482e+07	1.92585e+07	2.11643e+07	1.4325e+07	3.56304e+06	7.57939e+06	6.19773e+06	4.1815e+06	6.92203e+06	6.80624e+06	1.07996e+07	8.8966e+06	4.97929e+06	1.11708e+07	1.00153e+07	8.77042e+06	1.24169e+07	5.1857e+06	8.27488e+06	1.12459e+07	1.21522e+07	7.98628e+06
AMW1129	99	71	142.099	C8H14O2	2,5-Octanedione	Ketone	3214-41-3	984	-	-	1.93632e+06	163356	469789	768643	1.50551e+06	1.04021e+06	639851	436261	938595	948202	1.23001e+06	243961	1.26847e+06	206798	1.43217e+06	804314	1.58268e+06	130340	430877	1.03931e+06	729029	1.2388e+06	881408	187068	156537	225349	277811	239931	654571	453563	474467
AMW0774	71	57	184.219	C13H28	Nonane, 5-methyl-5-propyl-	Hydrocarbons	17312-75-3	1229.0000	-	-	11783.1	7415.59	6514.16	6767.52	10483.4	4520.32	28667.8	49527.8	27292.5	62867.6	37823.5	26051.6	15425.6	5846.07	7216.97	6283.98	6041.69	12335.3	13569.1	14748.2	13029.7	5040.78	24213.8	12321	11310.7	13556.6	5231.23	10119.1	16018.8	16340	10900.8
AMW0196	91	136	136.052	C8H8O2	Benzeneacetic acid	Acid	103-82-2	1249.0000	sweet, honey, floral, honeysuckle, sour, waxy, civet	0.135	50535.7	28129.7	22401.8	25002.6	33896.8	17342.6	67124.2	84705.4	53292.6	103171	73163.3	81726.7	60205.4	16862.9	32009.8	25965.8	18872.6	28758.8	29161.2	50126.1	43366.1	23586.8	46796	39735.8	37224.4	48919.7	22598.8	39694	59933.4	49808.8	38734.6
AMW1115	69	55	168.188	C12H24	5-methyl-5-Undecene	Hydrocarbons	31613-73-7	1199.0000	-	-	645505	417417	292428	354130	530517	247088	1.20365e+06	1.51133e+06	936787	1.97832e+06	1.29505e+06	1.41268e+06	946336	249829	516966	426193	294444	473445	519375	738822	567473	336493	799518	663479	669006	868388	354382	621175	793152	789214	528459
AMW1114	57	71	212.25	C15H32	Dodecane, 2,6,11-trimethyl-	Hydrocarbons	31295-56-4	1320.0000	-	-	26173.4	10922.9	8606.14	10617	11625.9	8222.24	43335.1	64253.9	30718.3	95054.7	55409.5	39544.3	22516.8	7760.33	12941.7	12965.3	8481.75	12821.1	12401.2	17387.5	19736.7	9162.77	21722.8	15740.9	14112	20657.1	9240.82	15627.4	34437.5	23871.9	24362.3
AMW1001	99	139	124.064	C6H8N2O	1,3-Dimethyl-1H-pyrazole-4-carbaldehyde	Heterocyclic compound	25016-12-0	1082.0000	-	-	69549.9	59106.1	39897.1	49821.1	67923.3	34973.7	78155.1	93000.6	62344.8	86265.8	75154.8	87508.8	88743.7	32753.3	38985.2	46404.6	32590.8	44338.9	58581.2	46989.8	62624.1	26586.1	37698.8	34755.5	46305.3	63391.3	34932.5	54788.1	102725	92708.6	65932.6
AMW0407	70	56	144.115	C8H16O2	Formic acid, heptyl ester	Ester	112-23-2	1081.0000	green, waxy, floral, herbal, plum, apple, cucumber	-	28139.4	21175.2	14053.5	17748	27148.4	11748.3	22132.6	31657.9	24583.7	36258.6	27904.9	29382.3	33921.3	12703.4	15672.9	16351.5	25518	25093	24341.1	21236.6	30143.2	11917.9	21896.9	20860.8	21203.2	24793	27139.9	21593	40020	30438.6	26226.7
AMW1606	93	121	154.136	C10H18O	Cyclohexanol, 1-methyl-4-(1-methylethylidene)-	Terpenoids	586-81-2	1191.0000	terpineol, lilac	-	22814.2	3775.08	13611.8	13505.7	15039.3	10910.9	16488	24482.1	17656.1	30442.9	21147.6	22044.4	22598.6	6116	11592.2	10224.2	12766	15723.3	12050	26795.8	12466	8240.58	14665.8	14848.7	11698.5	15482.5	8164.84	10031	20695.2	21198.3	13856.6
AMW1668	118	117	147.105	C10H13N	3-methyl-3-phenyl-Azetidine	Nitrogen compounds	5961-33-1	1334.0000	-	-	5477.55	6334.72	5445.57	5746.42	5827.34	5467.86	4055.11	5103.86	8394.21	7591.99	5880.09	5532.33	3911.54	3995.47	4080.57	3316.74	5290.24	5248.69	7857.78	5338.38	6249.07	4110.89	5609.66	3782.97	5264.53	3396.04	4070.69	6655.83	6724.24	7180.78	4618.66
AMW1372	96	81	124.125	C9H16	octahydro-1H-Indene	Aromatics	496-10-6	981.0000	-	-	568086	377715	281300	390514	539207	299656	1.03586e+06	1.48915e+06	1.02062e+06	1.70233e+06	1.21284e+06	1.39154e+06	861744	316225	595371	576395	428637	661357	634602	1.19907e+06	935423	485676	1.09721e+06	880130	767208	997122	524477	778747	508024	588391	777431
AMW1332	94	67	94.053	C5H6N2	3-Aminopyridine	Heterocyclic compound	462-08-8	986.0000	-	-	7.54471e+06	5.66424e+06	4.62325e+06	5.79194e+06	6.4495e+06	4.33123e+06	4.66985e+06	5.64935e+06	4.87718e+06	6.34604e+06	4.77926e+06	5.65924e+06	7.59452e+06	4.33951e+06	5.28712e+06	5.03561e+06	4.68987e+06	4.88826e+06	5.87323e+06	6.9305e+06	7.5265e+06	5.11626e+06	3.99213e+06	3.57778e+06	4.54314e+06	5.20809e+06	4.40354e+06	5.59045e+06	9.1703e+06	6.5437e+06	6.20151e+06
AMW0347	41	58	114.104	C7H14O	5-methyl-2-Hexanone	Ketone	110-12-3	789.0000	peardrop, sweet	0.0099	1.70055e+06	302769	488202	291672	1.30532e+06	717481	87464.3	98141.5	239837	137345	541043	59728.6	349892	214780	484742	160793	1.70283e+06	102495	281188	349224	377366	1.30374e+06	245224	40276.5	44785.8	47518.3	63549.2	55890	177229	113410	140352
AMW0411	70	55	158.167	C10H22O	1-Decanol	Alcohol	112-30-1	1258.0000	fatty, waxy, floral, orange, sweet, watery	0.023	181662	109261	76937	91412.9	137729	62375.7	290524	349802	217334	415325	292819	335430	237903	64014.5	128065	101986	67917.4	117038	117650	191077	161100	85678.3	181619	154190	149660	197069	82230.5	148251	249405	204381	158355
AMW1278	95	67	138.068	C8H10O2	Sorbic acid vinyl ester	Ester	42739-26-4	990.0000	-	-	67358.1	48160.1	41526.3	54908.7	57641.3	35432.3	106194	223009	145485	277083	174140	192703	88037.8	39173.2	106618	83480.1	82350	79311.8	81836.3	148772	113063	83174.1	158975	130766	85931.9	149100	62181.3	87655.2	71443.4	67000.7	99756.6
AMW1491	71	95	128.12	C8H16O	Cyclohexanol, 3,5-dimethyl-	Alcohol	5441-52-1	1030.0000	-	-	44973.5	28657.6	23254.4	35858.4	41155.8	27601.1	83917.3	132244	79644.8	135259	93940.4	151808	68273.7	26246.7	50373.4	51500.8	28241.8	62368.6	50966.5	111792	72339.8	46855.9	88053.5	82127.1	71999.1	84160.4	47243.8	97116.5	33423.6	49691.3	52555.4
AMW1896	96	95	96.069	C5H8N2	3,5-Dimethylpyrazole	Heterocyclic compound	67-51-6	1010.0000	-	-	22247.7	15977.4	12574.3	15037.1	22743.4	11916.7	33709.5	53025.2	30347.4	53653.3	38712.2	46094.2	28415.8	14408.5	20050.4	22162.3	18091.5	23631.3	24165.7	39911.3	36358	21670.3	33564.4	31572.5	25620.8	29084.2	20193.2	25635.4	21243.8	20379.4	30262.3
AMW1778	93	66	93.058	C6H7N	Aniline	Amine	62-53-3	992.0000	-	46	202802	133711	111854	139494	174919	109034	115499	139026	127381	168671	121031	145743	214888	104960	156025	121455	127823	113189	160448	207457	204996	141429	99246.8	78855.5	109411	130629	106823	130082	243316	170654	162861
AMW0729	69	41	138.141	C10H18	2,7-dimethyl-2,6-Octadiene	Hydrocarbons	16736-42-8	985.0000	-	-	213968	148385	116434	155765	204618	119283	378118	575918	364406	620241	442324	511003	305523	121145	214200	212296	155653	257966	236719	452293	354345	185176	398257	332866	292765	374862	204785	301738	195225	223560	302582
AMW0999	41	70	154.136	C10H18O	2-Decenal, (Z)-	Aldehyde	2497-25-8	1252	tallow	0.05	190205	107271	77097.5	93029.2	143718	64781.3	287821	348147	209355	402279	292512	331478	239220	60471.8	127145	99362.9	71454	122705	116079	187156	153898	86997.7	177516	149076	147753	192279	85753.9	144502	251533	200599	156665
AMW1796	56	41	102.104	C6H14O	4-methyl-1-Pentanol	Alcohol	626-89-1	796.0000	nutty	4.1	3.49761e+06	580871	981966	548481	2.66311e+06	1.45512e+06	138201	144316	421716	207405	1.08765e+06	67588.2	687464	400887	948908	267389	3.50455e+06	171532	519176	614134	721977	2.60895e+06	410070	27129	31506.2	35590.7	96169.6	69116.4	288794	180311	214202
AMW0283	57	43	198.235	C14H30	3,5-Dimethyldodecane	Hydrocarbons	107770-99-0	1285.0000	-	-	46981.9	27966.6	23291.7	28370.7	33429.2	17853.4	125191	187027	95724.6	283232	163536	104067	62772.8	21395.2	30993.7	28288.7	17482	37778.6	41252.4	56765.1	49158.9	24980.1	76881.4	45591	41471.6	61155.2	22098.4	40895	70084.6	54354.8	42859.2
AMW1829	57	71	242.261	C16H34O	Octane, 1,1'-oxybis-	Hydrocarbons	629-82-3	1688.0000	-	-	17304.1	16880.2	17391.1	18919.7	9536.57	12276.1	8010.27	16829.4	23179.9	23677.3	17343.4	12792.2	12088.5	11736.6	8685.83	8565.47	8312.08	8326.5	8875.7	12381.9	10297.7	4441.45	14893.5	10464.9	7844.05	7331.32	6623.24	6476.3	26298.4	20678.3	15968.2
AMW0006	85	99	184.146	C11H20O2	threo-2,5-Dimethyl-2-(2-methyl-2-tetrahydrofuryl)tetrahydrofuran	Heterocyclic compound	1000112-56-1	1287.0000	-	-	50358.9	29549.9	26631.7	32738	33732.8	21933.3	122268	194821	96908.7	273968	166420	103959	63971.2	26971.6	33672.2	26383.1	24707.6	37201.5	39470	58464.9	54084.6	24508	75060.1	46879.4	40148.4	59740.5	21869.7	36971.4	72086.3	55204.9	43909.2
AMW2061	55	67	138.141	C10H18	1-methyl-3-(2-methyl-2-propenyl)-Cyclopentane	Hydrocarbons	75873-00-6	987.0000	-	-	473858	150263	174817	249019	346275	239353	207817	214374	273135	331567	373379	178524	320337	131528	300974	207323	368666	113215	192973	274076	248209	274385	196634	116490	126548	152215	137890	150547	332424	214448	228796
AMW0163	42	140	140.106	C6H12N4	Methenamine	Amine	100-97-0	1088.0000	-	2800	77852	55539.1	47737	51735.7	68516.7	39172.8	81755.2	96552.2	67328.3	103000	74428.9	88232.5	86993.2	32661.2	45454.5	47664.6	37799.7	47438.5	51327.4	50656.9	65212.6	32250.3	41703.3	42826.3	48011.4	63426.2	36854.9	53054.1	108305	94985.6	64739.3
AMW0225	71	43	116.084	C6H12O2	Butanoic acid, ethyl ester	Ester	105-54-4	785.0000	fresh, alcoholic	5.3e-05	464726	75195	128682	69358.9	348884	188532	17146	19064	49742.9	24327.4	131885	11397.8	85142	48822	122334	30401.4	466664	24004.5	62530.9	76471.1	88734.1	349954	55493.6	8043.29	11396.3	7507.42	14955.8	15029.3	35612.6	21528.3	26761
AMW0984	57	56	158.131	C9H18O2	Propanoic acid, hexyl ester	Ester	2445-76-3	1083.0000	pear, green, fruity, musty, rotten	0.008	201836	142022	102644	127420	174908	95276.6	213433	238165	155156	265502	195861	229608	216770	73841.2	111046	113260	69213.8	93155.1	132809	120614	135023	73248.7	80061.4	95363.3	109199	163433	67855.7	131272	264625	226825	155602
AMW0554	56	41	154.172	C11H22	2-methyl-1-Decene	Hydrocarbons	13151-27-4	1082.0000	-	-	179789	135069	101383	123845	180183	89103.1	208632	239078	167650	257850	199162	224722	218737	73836.8	108104	114928	81108.8	110433	132555	120290	149991	79454.5	90064.7	103485	117863	152318	87131.5	127389	264622	217261	154174
AMW0215	130	128	130.078	C10H10	1,4-diethenyl-Benzene	Aromatics	105-06-6	1086.0000	-	-	74149.4	52718.6	42483.6	48611.5	67209.1	35352.9	77233.2	88635.8	66745.8	103841	74649.8	82904.2	79999.7	33235.3	39777.7	42767.5	32897.4	43241.5	50414.7	51437.7	60384.1	29934.8	42092.5	43942.5	44597.9	60019.1	37004.6	51828.2	103615	78966.5	61001.3
AMW2268	55	70	102.104	C6H14O	2-ethyl-1-Butanol	Alcohol	97-95-0	808	sweet, musty, alcoholic	0.0752	61447.6	100997	84126.4	83963.7	77846.7	92981.9	138062	168287	101179	177655	130655	158151	56451.1	73498.9	74447.8	95915.4	69180.2	96261.2	85730.3	78482.5	103097	65886	52504.9	105102	90148.5	109486	99410.4	93367	146269	157306	92266.9
AMW1377	55	84	84.021	C4H4O2	2(5H)-Furanone	Ketone	497-23-4	807.0000	buttery	0.06	61447.6	88420.5	84126.4	76670.1	77846.7	92981.9	92586.2	163126	101179	172269	130655	152890	56451.1	45271.4	74447.8	93101.4	69180.2	89085.1	85730.3	78482.5	103097	65886	52504.9	99603.2	85399.6	105262	94472.9	90070.1	141660	108815	82977
AMW1996	139	43	154.136	C10H18O	2H-Pyran, 2-ethenyltetrahydro-2,6,6-trimethyl-	Heterocyclic compound	7392-19-0	1067.0000	fresh, camphor, herbal, rosemary	-	21646.6	16129.7	11976.1	15823	21069.5	11421.3	37913.2	53051.9	36355.1	54110.8	42011.4	35536.1	29348.6	11712.9	15544.2	19230.3	15103.7	22043	23680.3	41190.5	32699.8	18008.5	38294.5	32129.8	28218.8	34147.9	18789.7	30618	20734.4	16094.4	28103.4
AMW2216	57	41	128.157	C9H20	3,5-dimethyl-Heptane	Hydrocarbons	926-82-9	788.0000	-	-	1.87597e+06	331352	532109	299237	1.43458e+06	784172	81517.6	93800.1	245636	118568	571624	57217.7	375774	254778	516700	164531	1.9024e+06	120457	281729	343972	402394	1.40466e+06	230388	36478.2	31377.9	32956.8	63312.1	51606.4	208278	123007	142605
AMW0327	85	57	158.131	C9H18O2	Butanoic acid, 3-methyl-, butyl ester	Ester	109-19-3	1019.0000	apple, pear, fruity, sweet, pineapple, green, peach	0.078	6812.53	4954.14	7395.1	7248.04	10936.3	5816.62	17256.3	27803	29055.1	12375.2	16994.1	13239.2	11970	8976.36	5030.09	8041	7156.28	11060.1	20361.5	13210.7	19121.4	5834.57	11570.4	11076.8	12945.9	14502.6	10007.6	4519.64	9849.01	12078.6	17034.2
AMW0887	79	94	168.115	C10H16O2	6-Nonynoic acid, methyl ester	Ester	20731-17-3	1200.0000	-	-	24445.6	13513.7	10314.7	12778.6	16197.6	6200.88	30374	37943.4	30032	49435.9	34627.3	37145.3	24091.4	9120.26	13411.9	12449.2	14846.6	16479.1	12790.3	40637.7	21465	8051.72	17548.7	19873.7	15741.6	22982.2	10830	19806.3	22121.5	24744.7	13758
AMW2044	79	94	136.089	C9H12O	6-Propenylbicyclo[3.1.0]hexan-2-one	Ketone	75283-46-4	1061.0000	-	-	12910.8	16653.9	8951.6	12314.8	30613.4	19352.2	45850.3	70733.8	48633.3	70443	57488.6	58983.7	36009.7	16014.4	13805.8	24930.9	21728.5	28262	31140.6	39866.9	38093.6	20376.6	47501.8	42524.1	36503.6	48945.7	15283.7	32810.3	28387.1	29443.4	16683.5
AMW0752	57	85	142.099	C8H14O2	1-(3-butyloxiranyl)-Ethanone	Ketone	17257-80-6	1005.0000	-	-	73187.8	24585.7	24501.5	26934	31324	11697.1	59483.1	85498.4	46476.8	128744	77084.5	71608.1	27939.4	30212.7	22882.6	33368.1	17469.5	21424.6	89479.4	43758.4	133114	21610.4	70614.5	67469.1	38984.7	63192.6	50689.7	45220.2	29285.5	47527.3	53423.3
AMW1091	126	71	170.203	C12H26	Undecane, 4-methyl-	Hydrocarbons	2980-69-0	1160	-	-	3527.03	3541.71	4039.94	3244.32	3440.1	4218.1	4975.24	10565.1	8699.5	14313.1	7885.81	7838.81	5779.12	3526.64	3015.98	3356.68	3070.38	6171.51	5618.34	7068.29	6492.03	3189.62	8297.36	4177.61	3724.08	4954.84	4412.2	3108.58	4544.22	4636.79	4510.46
AMW0668	117	132	132.094	C10H12	2-butenyl-Benzene	Aromatics	1560-06-1	1100.0000	-	-	28001.5	26651.2	34462.7	22564.8	24807.1	21404.2	75227.6	87709.9	45918.8	50762	39018.9	47151.8	43811.9	6687.73	22626.6	25259.6	26981.5	66146.9	63033.7	54837.2	41062.5	20404.8	13484.1	35569.1	34611	45840.5	26911.9	37101.9	37987.8	35019	37013
AMW0838	57	85	142.136	C9H18O	2,2-Dimethyl-3-heptanone	Ketone	19078-97-8	967.0000	-	-	25623.4	26401.7	44166.2	18312.6	29533.6	17969.3	29398.8	34182.1	52167.9	26820.4	25387.4	18478.3	28634.6	59394.7	20632.9	16059.4	21743.1	44550.9	44876.4	22933.4	35072.1	20354	63115.4	16753	18348.4	14504.9	17922.7	13823	31628.2	29964.9	32878.5
AMW0001	155	71	184.219	C13H28	2,8,8-trimethyl-Decane	Hydrocarbons	1000060-81-2	1165.0000	-	-	24930.6	28857.5	51303.9	21596.2	16054.2	14781.3	45874.5	48951.3	121656	30133.4	25637	22858.9	37814.2	55802.8	14560.1	17583.1	13889.4	62962.3	78056.7	27671.3	30827.8	13146.7	75795.2	16652.9	25157.5	23386	13398.3	11140.7	44850	40561.2	42736
AMW0574	41	69	110.11	C8H14	2-methyl-1,6-Heptadiene	Hydrocarbons	13643-06-6	774.0000	-	-	73527.8	64639.3	55932	61099.8	65019.5	56716.1	75690.4	96112.6	75633.4	87638.2	77235.4	78203	76838.6	53436.4	68687.3	70875.2	63115.2	66004.4	71819.6	93017.5	84830.9	71591.3	85601.8	77740.7	64508	78690.2	61360.3	66327.2	80838.1	77255.3	87572.8
AMW0026	127	112	171.126	C9H17NO2	5-Ethoxy-2-ethoxymethyl-3,4-dihydro-2H-pyrrole	Heterocyclic compound	1000186-29-0	1220.0000	-	-	4585.76	4495.84	5640	3874.46	6106.85	3061.13	9160.37	14669.1	9648.37	16320.5	11064.2	7663.67	9158.81	4046.05	5096.66	7206.89	3557.11	10848.2	7699.36	3928.27	10170.7	5811.66	12182.9	8566.26	8210.92	7350.18	6564.38	6846.16	7300.21	7008.12	8066.5
AMW0310	105	120	120.094	C9H12	Mesitylene	Aromatics	108-67-8	1020.0000	-	0.83	7340.2	28314.1	32815.9	4810.95	5971.58	4605.22	51613.5	59209.5	99081.5	13770.9	8252.21	10962.6	32957.7	65429.4	3890.11	7007.17	4571.92	61879.6	57296.3	14415.2	7508.86	5637.98	103834	6381.12	14702.6	23288.3	4584.39	7156.49	37363.3	32726.4	31098.7
AMW1930	96	95	96.069	C5H8N2	1,5-dimethyl-1H-Pyrazole	Heterocyclic compound	694-31-5	804.0000	-	-	100963	93278.5	57599.4	79939.1	92904.2	76725.4	135195	158600	109918	181900	166598	89624.4	90745.7	41047.5	76735.9	82088.4	50922.5	54180	61118.7	89479.5	90346.4	53868.3	87291.4	59126.7	61729.1	64621.4	70362.7	52300.1	105377	103103	83724.8
AMW1756	71	43	184.219	C13H28	3,3,5-trimethyl-Decane	Hydrocarbons	62338-13-0	1165.0000	-	-	9224.34	5607.85	6563.96	5390.33	11413	7625.58	17619.8	19502.7	24836.9	29214.4	18182.7	14029.3	15017.9	7110.5	7397.99	6597.82	8135.82	13945.3	14258.6	16676.8	17204.4	8007.65	20522.6	10455.7	9783.14	12400.8	8144.78	6877.84	10318.4	10484.5	8167.26
AMW0467	81	67	96.094	C7H12	methylene-Cyclohexane	Hydrocarbons	1192-37-6	786.0000	-	-	136978	25317.6	38143.4	24341.1	104843	56091.7	7300.81	7426.28	16345	10791.1	44335.3	3847.55	25606.9	18145.4	36429	13225.8	139316	8492.37	17641	24461.7	28954.3	104661	19747.8	3009.89	3783.64	7749.07	3701.32	3971.32	11315	8343.53	9114.13
AMW0650	73	88	144.115	C8H16O2	2-ethyl-Hexanoic Acid	Acid	149-57-5	1109.0000	paint, varnish	27	43549.2	25192.6	18609.2	24217.9	35455.6	16884.5	83401.9	110209	67226.6	138474	82986.8	93260.6	51143.1	17035.1	29167	26504	20022.7	29112.5	27914.3	58013.4	37693.8	19698.5	52250.7	45080.7	33311.9	57886.8	21323.7	35549.2	42838.2	54542.2	39863.4
AMW2196	122	121	122.037	C7H6O2	2-hydroxy-BenzAldehyde	Aldehyde	90-02-8	1203.0000	medicnal, spicy, cinnamon, wintergreen, cool	0.34	76232.2	52391.5	36995.5	46707.6	64982.5	35974.2	124417	174299	108040	221156	157488	173328	121664	37880.4	63383.3	53508.6	39212	55877.9	61601.5	96943.9	81722.9	45845.7	94303.4	85152.7	76503.9	108429	47831.1	68851.4	101990	87618.5	72357.4
AMW1271	56	84	127.136	C8H17N	2,3-Dimethylcyclohexylamine	Amine	42195-92-6	1046.0000	-	-	22451.7	12755.6	17434.1	10573	13543.7	7829.47	29164.5	38455.1	45638.9	40773.5	34845.3	22558.8	18931	18957.3	10378.8	11845.7	9026.53	21603.7	23807.9	21740.1	28311.2	9713.62	31387.6	17866.1	17502.2	23169.4	9036.29	10761.6	15393.4	23535.9	20107.5
AMW1427	43	42	112.039	C3H4N4O	1-Tetrazol-2-ylethanone	Heterocyclic compound	51410-11-8	991	-	-	2.411e+06	176369	527084	867540	1.98619e+06	1.12022e+06	739896	399680	1.01083e+06	1.00553e+06	947487	294545	1.39077e+06	226622	1.56473e+06	854730	1.6892e+06	205938	471785	835548	628853	1.30308e+06	923568	117657	214464	243493	304962	263445	732853	508073	533836
AMW0892	107	79	136.089	C9H12O	Furan, 2-(1-pentenyl)-, (E)-	Heterocyclic compound	20992-69-2	1048.0000	roasted	1	17348.1	9895.03	9241.85	10988.6	13201.6	9559.57	24374.9	34756.1	21213.5	37512.5	27463	29087.2	22904.5	8284.23	14826.1	10730.7	11077.3	11998.8	14060.7	23032.4	22657.1	14091.7	24014.1	15514.8	15056.6	20654.5	12085.3	16031.9	10516.5	16575	16983.1
AMW1309	55	69	112.125	C8H16	4-methyl-3-Heptene	Hydrocarbons	4485-16-9	802.0000	-	-	61706.3	93797	64845.4	80839.1	80881	49434	131227	157376	103374	166172	133537	150320	56813.4	54121.5	77416.4	88808.3	70223.2	84149.4	92059.9	79605.4	110484	66993.9	52880.5	94061.6	80747.9	98391.4	98439.1	92908.4	136808	149516	88564.3
AMW1441	43	71	170.203	C12H26	2,3,6,7-tetramethyl-Octane	Hydrocarbons	52670-34-5	958.0000	-	-	11858.1	17391.5	25843.2	7829.58	20777.8	10969.8	15078.7	19637.6	22918.4	15800.1	13836	9316.89	12785.8	36575.6	8533.15	10541.9	10348.3	29632.9	17615.4	8602.83	13097.6	10619.1	35483.6	10850.1	16843.6	10845	9648.05	5892.06	15494.6	16028.3	18012.4
AMW0098	71	85	172.146	C10H20O2	Isovaleric acid, 3-methylbutyl-2 ester	Ester	1000360-64-9	990.0000	-	-	23104.8	13215	12840.4	17282.6	14434	12010.3	30155.2	42772.1	34892.8	65229.2	46013.6	38718.6	26417	14916.9	15095.8	17572	13511.5	24902.3	18298.6	23658.9	21963.7	9028.78	40805.4	38197.6	23143.2	33287.8	28444	88891.8	24239.2	27045.5	30288.4
AMW0660	56	43	158.167	C10H22O	2,7-dimethyl-1-Octanol	Alcohol	15250-22-3	1130.0000	-	-	6839.19	4642.14	3335.03	3550.45	4928.09	4867.97	7062.63	8487.26	13685.2	4895.15	5789.22	5799.4	12228	4252.59	4683.61	4187.47	8288.27	14766.4	6985.89	11741.5	14844.1	4803.65	11978	5094.17	5474.08	5028.31	10779.8	4946.56	8456.33	7452.71	6561.67
AMW1815	45	69	144.151	C9H20O	2-Nonanol	Alcohol	628-99-9	1078.0000	rose	0.058	7619.93	5412.89	3828.68	3476.97	5541.57	4189.74	7679.32	9473.02	8424.24	8131.82	4994.82	7956.82	7216.05	3696	3427.31	6106.95	3277.12	3496.95	6280.92	4550.57	7345.63	4204.73	6088.3	5477.5	4436.03	5700.19	4327.35	5228.09	10825.7	8061.53	7626.78
AMW1565	99	41	99.014	C4H5NS	isothiocyanato-Cyclopropane	Others	56601-42-4	951	-	-	9775.66	9636.59	11026.4	4352.31	7897.59	5869.48	6911.67	9128.64	12153.4	7055.13	8031.08	4584.47	6201.98	15073.5	5590.2	6387.23	6419.87	13181.6	10748.7	4395.41	9948.57	5738.22	14053.6	4670.13	5586.8	5492.63	5088.68	4743.52	9099.35	6239.95	7020.04
AMW1614	71	70	114.141	C8H18	4-methyl-Heptane	Hydrocarbons	589-53-7	767	-	8	17380.7	4317.36	12898.7	4971.32	12653.6	10806.9	5909.12	8266.07	15979.1	8956.6	23749.9	4677.89	11264.1	4724.54	13122.9	5385.57	14597.1	3556.63	7418.05	14494.8	10587.9	14021.7	6856.37	6884.78	3461.91	3158.43	3435.78	6182.8	6722.31	5742.83	8665.79
AMW0028	84	112	143.095	C7H13NO2	2-Hydroxymethyl-2-methyl-pyrrolidine-1-carboxaldehyde	Heterocyclic compound	1000189-82-1	1278.0000	-	-	13839.9	9440.54	6722.08	7664.19	10621.3	6574.31	29882.9	47091.5	23509.4	71696.4	41388.5	24993.5	17128.5	8274.27	9032.51	6437.15	6506.54	10819.3	11941.2	16968.3	13999.6	8871.97	21600.7	12836.2	11392.7	15431.3	7257.1	11490	24039.2	15168.7	14544.2
AMW1286	79	77	94.078	C7H10	1,4-Cyclohexadiene, 1-methyl-	Hydrocarbons	4313-57-9	773.0000	-	-	10768	6544.84	11386.4	12233.7	5540.38	15539.7	14884.1	18733	15872.6	20069.7	15765.4	5846.53	5420.81	12492.8	13091.7	9471.65	12548	11560.9	18258.9	16147.4	18693.4	11645.4	9332.62	10865.8	9321.01	5678.79	5315.37	5611.95	8269.36	8215.83	8495.01
AMW1765	74	57	116.084	C6H12O2	Methyl valerate	Ester	624-24-8	785.0000	sweet, green, fruity, apple, pineapple, nutty	0.02	81072.5	89926.8	87159.9	89126.7	88496.5	89164.5	109978	142592	110667	142160	117710	130215	108588	80108.8	96220.8	97391.7	73966.8	92505.3	108164	127148	130203	97205.5	119407	109239	97742.1	106264	92454.4	98435	115448	117497	127702
AMW0316	112	77	112.008	C6H5Cl	chloro-Benzene	Aromatics	108-90-7	860.0000	nutty, burnt	59.3	138830	113528	84828.1	111133	134130	90225.8	165562	224029	154300	236100	180205	181391	157797	68920.4	132182	143861	96348.5	109459	147793	174874	185040	110891	175904	173400	158012	160097	130732	153589	153690	162780	181272
AMW1663	77	79	123.009	C3H6ClNO2	Propane, 2-chloro-2-nitro-	Halogenated hydrocarbons	594-71-8	774.0000	-	-	14228.7	12264.3	10473.6	10040.5	11932.7	12504.8	14123.2	14443.2	11863.6	12031.3	10986.8	12641.2	9448.36	9427.05	8088.19	7875.2	9192.86	10804.9	11259.2	12070.4	10736.7	9339.77	11679.6	10783.3	7820	10980.1	12528.5	11188.7	12792	12484.9	14853.9
AMW0121	68	96	156.115	C9H16O2	5-Methyl-4-hexene-1-yl acetate	Ester	1000426-93-8	1068.0000	-	-	6949.01	25470.6	19542.6	8266.75	11730.5	22535	60154.6	74422.2	58316.2	91665.5	88297.8	72871.3	58595.2	18661.4	36955.8	33950.7	5427.39	31409.1	39667	54491	55959.5	25621.2	53134.5	47397	38207.6	53770.5	30729.8	41633.1	36765.5	38976.5	44310
AMW0727	55	43	126.104	C8H14O	3-Octen-2-one	Ketone	1669-44-9	960.0000	earthy, spicy, herbal, sweet, mushroom, hay, blueberry	3e-05	54981.4	31190.6	43505.8	12282.4	55563.3	16216.4	10971.6	17501	13679.1	10780.4	8999.11	9740.73	16063.2	61241.2	12945.4	12951	14641.3	46718.9	22484.3	11330.5	17076.5	15827.4	69078	10190.7	7985.87	7345	10772.3	7459.22	14343	10904.2	11010.4
AMW2235	105	77	150.068	C9H10O2	Benzoic acid, ethyl ester	Ester	93-89-0	1160.0000	fruity, dry, musty, sweet, wintergreen	1.43	180352	146447	95885.2	160659	191295	88890.9	299009	386961	240818	436324	390793	226096	171788	84342.7	122641	107148	89910.6	112622	128828	210297	173498	120371	164303	141766	131399	140873	121376	109232	190007	216480	152808
AMW1963	99	71	198.162	C12H22O2	.delta.-Dodecalactone	Ester	713-95-1	1602.0000	peachy, oily, creamy, soapy	0.0076	4356.66	3863.74	4068.27	6621.31	4119.62	3481.48	5226.06	6541.12	9931.7	12882	13068.5	9096.61	5192.78	4880.23	3703.54	4187.3	3740.18	4666.23	5631.71	3682.36	4849.99	3993.82	5565.92	6110.9	3582.83	4821.88	5552.18	3409.69	6228.04	4459.33	4913.89
AMW1288	41	137	152.12	C10H16O	2,6,6-trimethyl-1-Cyclohexene-1-carboxaldehyde	Terpenoids	432-25-7	1204.0000	tropical, saffron, herbal, clean, rose, sweet, tobacco, damascone, fruity	0.003	194085	125091	87121.8	113069	168943	94841.1	356094	443796	277976	619312	389001	400368	258735	74941.6	143296	124151	82142.3	135490	131716	211270	174178	132583	221097	193196	196907	242594	114932	177190	233634	231060	155896
AMW0665	79	77	110.073	C7H10O	Cyclohexa-2,4-dienylmethanol	Alcohol	154916-94-6	988.0000	-	-	34989.5	26562.3	26333.4	28443.6	34474.9	21566.1	67362.8	102139	67240.6	115627	80310	90714.9	61504.9	24355.5	42302.1	39563.9	28622.8	49001.8	46420.6	87228	64870.5	33289.4	76715.5	62867.5	57863.9	68427.3	38477.7	56406.1	36092.7	40601.3	58814.9
AMW0561	70	55	116.12	C7H16O	3-methyl-1-Hexanol	Alcohol	13231-81-7	896.0000	-	-	157136	24784.2	35695.8	42920.6	153221	72155.6	12252.2	11782.2	52157.2	9593.87	59592.1	8161.08	89805.3	23878	206203	46680.7	296171	22591.9	117268	219683	147341	684484	0	0	0	0	0	0	35032.6	18964.6	27537.6
AMW2281	119	91	152.12	C10H16O	Carveol	Terpenoids	99-48-9	1206.0000	minty, spearmint, cool, green, herbal, caraway, spicy	-	38999.1	26675	29952.4	25562.6	19669.7	24551.7	32605.1	69855.6	43961.6	46836.3	40156.9	24884.7	27251.1	24030.2	17487.4	33092.2	17192	26091.8	24047.7	37055.6	25347.8	14343.3	43345.7	31733.5	24442.9	10302.3	16362.1	19191.4	25933.3	27275.4	25914.2
AMW0195	134	91	134.073	C9H10O	Benzyl methyl ketone	Ketone	103-79-7	1128.0000	almond	-	15067.7	58920.8	85548	9422.59	24472.2	8911.92	218803	244410	409217	72193.8	20043.7	41242.2	87028.6	133939	26741.7	7660.95	4559.18	168918	153574	25505.4	33282.6	43754.4	427059	30575.9	53792.2	27502.3	14123.3	20606.8	80192.8	84959.7	79084.4
AMW2160	57	85	156.115	C9H16O2	2-methyl-Butanoic acid,2-methyl-2-propenyl ester	Ester	83783-90-8	986.0000	-	-	596845	129248	183883	242952	446049	308550	203789	202847	433664	483436	719344	116268	414653	103792	424178	258769	589476	68573.2	195441	299978	240526	280725	203932	196702	176312	99968	88391.4	86715.9	245146	194271	214571
AMW1311	55	56	112.125	C8H16	Cyclopentane, 1,1,3-trimethyl-	Hydrocarbons	4516-69-2	795.0000	-	-	608669	50653.6	219833	222837	505100	286629	18193.7	17963.7	47842.8	24005.4	104059	37738.9	65930.1	124389	92271	25634.8	601103	18742.8	50748.4	65297.5	72477.7	570059	0	0	0	0	0	0	29329.4	20850.6	23504.4
AMW0318	57	82	100.089	C6H12O	Cyclohexanol	Alcohol	108-93-0	908.0000	camphor, menthol, phenol	0.47	53067.5	16164	13843.2	19221.7	58750.4	28971.7	11636.2	15424.7	37018.6	9777	25534.6	14361.4	34298.4	24784.7	79387.5	21729.5	104246	17915.3	49466	79403.3	56643.7	244287	0	0	0	0	0	0	22302.9	16420.4	23117.1
AMW0998	69	41	98.073	C6H10O	4-Hexen-3-one	Ketone	2497-21-4	762.0000	pungent, ethereal, spicy, green, tropical, metallic	-	49151.4	8723.83	18768.6	16257.5	31657.4	24627.6	9923.06	20262.2	24496.5	22973.9	53807.9	21846.8	26108	11240.3	39118.6	19926	49554.3	14358.4	13352.2	27082.4	23261.8	40541.3	11373.6	16426.1	13435.4	3736.51	8750.42	3750.09	19776.4	14839.7	14283.9
AMW1634	81	67	96.094	C7H12	1-methyl-Cyclohexene	Hydrocarbons	591-49-1	791.0000	lime, citrus	-	118975	22686	38143.4	21037.2	103294	56091.7	5231.8	5713.64	15929.3	9723.19	43773.3	9328.91	25300.9	16407	35821.3	11159.2	139316	7078.55	17594.8	24176.8	28954.3	104661	0	0	0	0	0	0	9926.12	6537	8869.43
AMW0150	81	67	110.11	C8H14	ethylidene-Cyclohexane	Hydrocarbons	1003-64-1	903.0000	-	-	55067.5	12126.2	13961.5	19742.5	54918.7	28233.1	10799.7	6239.78	22465.8	6778.55	29589.9	3224.88	32752.7	15140.1	78692.8	18356.1	113959	11020.4	42479.1	86113.5	66693.7	247761	0	0	0	0	0	0	17333.5	10191	16729.3
AMW2000	83	55	168.188	C12H24	2,4-dimethyl-2-Decene	Hydrocarbons	74421-03-7	1135.0000	-	-	0	0	0	0	0	0	101860	58789.8	222930	11566.9	12349	10187	34497.3	78052.8	5212.38	14145.2	4652.4	78882.3	71475.5	4747.65	6740.54	3710.58	245499	10540.3	16553.7	4746.3	6654.98	3602.34	40944.6	40664.1	40731.4
AMW0825	81	95	138.141	C10H18	cis-1-methyl-4-(1-methylethenyl)-Cyclohexane	Hydrocarbons	1879-07-8	1008.0000	-	-	29628.3	7306.7	6065.07	14564.1	37319.6	10809.1	7268.27	9440.97	14139	13301.2	23519.4	7301.38	17688.8	8360.45	27890.6	9374.81	42694.5	20192.7	38539.7	64560.4	52744.8	78027.3	0	0	0	0	0	0	10800.9	10229.1	10223.8
AMW1518	57	43	168.188	C12H24	2,4-dimethyl-1-Decene	Hydrocarbons	55170-80-4	1117.0000	-	-	17897.4	11903.9	11109.5	18018.9	25012.5	10949.1	0	0	0	0	0	0	42113	22232.2	14847.1	9780	33568.4	34064.4	33192.4	42203.8	53934.7	18934.5	58581.2	28321.2	25186.2	28246.4	48206.9	23163.4	33250.3	28390.8	30769.2
AMW0692	56	41	112.125	C8H16	2-methyl-1-Heptene	Hydrocarbons	15870-10-7	784.0000	-	-	0	0	0	0	0	0	49639.3	64992.4	48632.5	60981.8	49601.3	59224.6	46242.9	39073.7	45432.8	46624.2	28821.6	45061.1	47701.5	55293.9	57170.4	34784.9	52896.8	52156.8	47962.4	52397.5	44149.4	41711.7	46789.5	55253.7	55823.3
AMW1737	85	57	156.188	C11H24	Octane, 5-ethyl-2-methyl-	Hydrocarbons	62016-18-6	986.0000	-	-	89073.5	18215.4	4957.27	33976.7	67321	46307.4	38983.1	35713	71210.7	69971	98034.9	19105.1	68723.1	19513.8	66915.2	39600.5	88279.2	39079.4	7531.77	44606.2	49817.8	39808.5	4551.41	23068.9	20184.1	3266.07	3891.21	17897.7	41853.9	31977.3	39243.2
AMW0965	41	69	154.136	C10H18O	6-Octenal, 3,7-dimethyl-, (R)-	Aldehyde	2385-77-5	1125.0000	fresh, herbal, citrus	0.03	12608.4	9129.49	13188	8344.63	6359.62	7682.99	32736.7	19922.3	77237.5	17599.7	11260.7	11583.2	14958.5	25307.2	8292.26	7980.96	11197.7	16313.7	22197.8	11605.6	15422	8700.32	79369.3	9690.79	9044.83	9111.18	16043.2	7772.65	11990	11709.3	8889.34
AMW1209	55	69	254.225	C16H30O2	Palmitoleic Acid	Acid	373-49-9	1976.0000	-	11	4608.64	4773.27	3664.95	5436.28	6165.07	3767.9	4377.45	7358.74	6480.26	8573.41	6582	4590.74	3038.32	4391.85	3917.22	5180.42	3383.59	4588.37	3025.5	6657.69	3217.62	4656.05	4566	4698.62	3000.09	4436.27	3622.71	3051.9	4943.97	4635.87	6888.46
AMW2066	59	57	118.099	C6H14O2	2,3-Butanediol, 2,3-dimethyl-	Alcohol	76-09-5	801.0000	woody, earthy, patchouli, warm, bread	-	0	0	0	0	0	0	13748	12656.9	19498.7	26311.6	21760.4	20442.6	8537.91	8404.87	10454.2	10947.3	9610.35	11056.3	12435.6	10375.1	10376.9	9356.77	14514.2	15924.8	10609.4	8265.56	10398.8	11738.9	10281.9	7695.02	12221.1
AMW1731	93	107	154.136	C10H18O	2-methyl-5-(1-methylethenyl)-Cyclohexanol	Terpenoids	619-01-2	1196.0000	minty, menthol, spearmint, herbal	-	15198.3	3775.08	11979.2	14097.7	12736.1	6769.84	16550.4	25702	19546.6	30503.7	22559.8	22044.4	0	0	0	0	0	15380.2	12096.9	26795.8	13640	8785.24	15434.8	14848.7	11698.5	15519	11911.9	10034.9	21772.4	21282.9	13945.4
AMW1810	55	70	130.099	C7H14O2	Acetic acid, pentyl ester	Ester	628-63-7	910	fruity, banana	0.08	77571.3	7092.47	12313	17818.8	62812.6	36884.6	4676.47	4167.52	14922.1	4586.33	16421.6	9588.47	29078.8	9614.95	91940.7	14846.1	126893	7229.97	40638.9	74059.6	45544.2	292908	0	0	0	0	0	0	11721.8	6895.73	10636.4
AMW0769	57	43	170.203	C12H26	3,8-dimethyl-Decane	Hydrocarbons	17312-55-9	1138	-	-	11460.3	15734.5	17975.1	24879.9	30397.2	11421.9	12086.4	35919.3	34867.8	15785.2	35750.1	10187	51842.4	24929.3	20953.2	15310.6	41084.2	69582.7	49005.8	53014.1	67878	22483.1	0	0	0	0	0	0	38967.5	33818.5	44142.1
AMW0145	57	43	170.203	C12H26	3-methyl-Undecane	Hydrocarbons	1002-43-3	1150.0000	-	-	0	0	0	0	0	0	18009.5	19241.7	33419.3	17529.9	22551.8	10985	48682.7	25365.7	10258.6	15079.5	15737.1	67153.5	24775.4	34786.2	46441.2	19860	57609.5	33483.1	24096.7	14690.4	45507.1	18171.7	23943.2	31955.8	26971.9
AMW0133	126	125	126.091	C5H10N4	1-Ethyl-1H-pyrazole-3,4-diamine	Heterocyclic compound	1000460-38-8	1281.0000	-	-	7473.19	4829.88	5300.02	4526.96	7578.6	3420.02	14645.8	21984.7	14287.7	30924.5	17504.4	13225.7	0	0	0	0	0	8917.68	7582.64	10825.1	8077.65	4814.09	13318.1	6972.94	7870.52	10428.1	6750.99	8590.72	11678.1	8879.92	7428.32
AMW1121	133	91	133.053	C8H7NO	Benzyl isocyanate	Ester	3173-56-6	1131	-	-	0	0	0	0	0	0	23329.7	24634.8	44260.5	10230.3	6907.33	5587.21	11498.5	15566	7361.66	3045.98	11200.1	17808.3	17284.1	5484.16	13010.9	9344.98	44621.8	4118.46	6826.19	4613.04	4445.53	3434.37	9057.02	8313.96	10174.7
AMW0853	55	69	140.157	C10H20	4-Decene	Hydrocarbons	19689-18-0	1023.0000	-	-	0	0	0	0	0	0	12731.2	13389.5	15319.4	12449.8	10790.5	8015.68	7603.95	10703.2	6071.61	5662.13	7995.33	10957.3	12192.3	10565.1	10965.4	7393.13	15390.4	6677.58	6465.84	7623.52	7921.39	5828.29	7674.34	9542.01	10109.4
AMW0322	95	67	95.037	C5H5NO	4(1H)-Pyridone	Heterocyclic compound	108-96-3	1001.0000	-	-	24475.4	8951.82	7682.12	14608.9	28051.6	12535.2	0	0	0	0	0	0	20414.4	12302.5	27927	14145.2	26484.5	15361.9	24174.3	43210.6	40852.1	45239.2	0	0	0	0	0	0	13663	12981.5	16896.8
AMW0309	45	72	132.079	C6H12O3	1-Methoxy-2-propyl acetate	Ester	108-65-6	870	-	0.016	5206.01	4692.23	4820.71	4683.29	4691.02	4180.03	5168.28	6716.45	4879.45	6894.13	4671.26	8524.56	5154.97	3625.58	3542.79	3824.72	3740.18	3226.03	4433.01	5307.94	6120.12	3722.84	4608.44	4698.62	4204.89	3961.48	5153.32	5504.88	4556.38	6056.07	6304.46
AMW0787	68	93	136.125	C10H16	4-ethenyl-1,4-dimethyl-Cyclohexene	Hydrocarbons	1743-61-9	1015.0000	-	-	19145.3	4911.35	4958.25	7909.91	28488.1	7705.34	0	0	0	0	0	0	16428.4	7940.98	28759.4	8341.12	38200.5	11728	24850.8	42315.1	38715.8	61365.2	0	0	0	0	0	0	9136.32	6226.04	8313.13
AMW1000	99	114	156.115	C9H16O2	2-methoxy-2-Octen-4-one	Ketone	24985-48-6	1113.0000	-	-	20907.6	8890.96	7355.72	10232.3	29357.3	15743.1	0	0	0	0	0	0	19170.7	6795.68	25556.4	12548.7	28572.4	11044.4	18202.7	41894.2	37249.9	42269.5	0	0	0	0	0	0	15431.2	10166.4	10230.2
AMW0067	223	149	334.214	C20H30O4	Phthalic acid, isobutyl 4-octyl ester	Ester	1000314-84-7	2306.0000	-	-	0	0	0	0	0	0	5168.28	6500.03	4636.09	4040.85	4190.51	3377.63	0	0	0	0	0	4121.21	4984.6	4915.43	5410.8	4146.04	3108.41	4698.62	5420.73	4043.38	3995.83	5275.95	6031.06	6642.1	6077.21
AMW0227	45	73	118.099	C6H14O2	1,1-diethoxy-Ethane	Aldehyde	105-57-7	705.0000	ether, green, nutty, earthy, sweet, vegetable	0.719	0	0	0	0	0	0	0	0	0	0	0	0	924070	1.81379e+06	983223	1.59315e+06	1.55138e+06	604342	299410	885009	1.09792e+06	1.94732e+06	4.78158e+06	4.62779e+06	3.41099e+06	824525	4.48187e+06	3.54019e+06	2.01341e+06	2.10111e+06	1.57298e+06
AMW2143	70	69	116.12	C7H16O	1-Hexanol, 4-methyl-	Alcohol	818-49-5	896.0000	sweaty	-	19942.7	3547.9	8752.67	3974.05	14820.1	11680.6	15072.5	7895.02	32007.3	12191.6	50696.5	17393.2	5796.22	22992.7	27414.2	4452.8	26295.3	14234.2	10471.6	38292	46356.7	49624.7	43613.4	25002	9583.91	4365.41	33722.6	9995.09	8644.39	14945	11117.4
AMW0416	57	43	170.203	C12H26	Dodecane	Hydrocarbons	112-40-3	1214.0000	alkane	10	0	0	0	0	0	0	65020.1	104369	64298.7	132814	82085.2	57960.1	0	0	0	0	0	30590.4	31114.5	37749.3	35973.6	28383.2	56128.8	31720.6	29497.6	40916.8	20777	28188.7	25140.7	28973.6	27242.9
AMW2211	55	73	114.068	C6H10O2	n-Propyl acrylate	Ester	925-60-0	775.0000	-	-	17613.8	11123.3	10258.8	13050.2	18986.5	13776.5	12650.1	16639.5	12350.4	16072.6	14041.6	17393.2	0	0	0	0	0	0	0	0	0	0	13166.2	13201	9583.91	14317.8	9712.86	9995.09	13848.9	12438.3	15019.3
AMW1232	110	109	110.048	C5H6N2O	1-Methylimidazole-5-carboxaldehyde	Heterocyclic compound	39021-62-0	993.0000	-	-	0	0	0	0	0	0	11166.3	18701.3	8551.65	22069.4	10393	9122.46	11271.6	7732.13	7597.19	8062.38	9215.96	9786.01	7667.79	15677.4	13100.1	10610.9	12145.5	14223.9	8546.05	9816.05	5063.79	8645.48	6295.67	6851.43	7765.42
AMW0271	95	96	96.069	C5H8N2	1,4-dimethyl-Pyrazole	Heterocyclic compound	1072-68-0	804.0000	-	-	0	0	0	0	0	0	11336.5	15354.1	11845.2	12927.4	9439.92	16477.1	11518.1	13388.8	10268.6	8417.49	9975.49	9556.96	15399.4	14148.7	13816	9053.47	10263.6	10425.2	8267.49	9239.98	11854.2	11340.1	12112.6	7778.5	13909.1
AMW0320	55	42	98.073	C6H10O	Cyclohexanone	Ketone	108-94-1	891.0000	minty, acetone	0.88	0	0	0	0	0	0	41328.5	25972	99153.9	47276.3	141405	883800	23025.7	72083.6	92271	14035.9	601103	43368.2	38041.5	151860	138699	570059	128151	78302.1	654609	15394.7	103044	640401	46283	47955.6	46740.4
AMW1926	55	41	154.172	C11H22	(E)-4-Undecene	Hydrocarbons	693-62-9	1123.0000	-	-	0	0	0	0	0	0	0	0	0	0	0	0	7930.65	24725.8	5046.48	6708.31	7453.25	13502.4	16491.4	5137.73	8069.83	9804.65	76599.2	4690.73	4543.51	3714.21	9220.82	4157.78	7743.05	6492.76	6849.88
AMW0397	57	43	156.188	C11H24	Undecane	Hydrocarbons	1120-21-4	1115.0000	alkane	5.6	151849	61371.9	56681.7	80477.4	220552	127801	0	0	0	0	0	0	153996	46427.3	183111	132792	264873	91686.5	158295	294298	248974	290324	0	0	0	0	0	0	117279	71309.6	79202.1
AMW2227	69	41	126.104	C8H14O	2,5-Dimethylcyclohexanone	Ketone	932-51-4	1013.0000	-	-	0	0	0	0	0	0	5261.88	8551.29	8402.07	6427.41	6164.88	3374.47	0	0	0	0	0	6568.77	5089.42	5448.98	5566.3	3886.64	7727.48	3533.27	3117.53	4919.29	4356.15	4717.3	4818.28	5353.26	4937.07
AMW1847	71	43	158.094	C8H14O3	Tetrahydrofurfuryl propionate	Ester	637-65-0	1115.0000	oily, paint, fruity, violet, leafy, tropical	-	0	0	0	0	0	0	0	0	0	0	0	0	31712.9	15778.8	15915.9	15169	34654.3	48979.6	29333.4	36685.4	44986.8	15774.1	40607	26533	26875.1	27114.3	45132.2	17951.6	19902.7	20674.3	23229.7
AMW1326	68	41	108.069	C6H8N2	2-methyl-Pentanedinitrile	Nitrogen compounds	4553-62-2	1044.0000	-	-	0	0	0	0	0	0	10365.3	12334.2	9102.5	17862.9	8072.86	11170.7	0	0	0	0	0	5563.27	8169.22	8942.06	6601.76	5416.82	9012.82	8661.88	7407.54	8120.94	6116.87	7128.28	6388.2	6087.1	7157.43
AMW1698	105	120	120.094	C9H12	Benzene, 1-ethyl-2-methyl-	Aromatics	611-14-3	1006.0000	-	0.36	0	0	0	0	0	0	29209.1	29315.6	49234.3	6096.46	5521.69	4732.3	19045.9	44907.6	10257.3	9531.54	6744.06	41584.4	39129.5	13563.5	8706.34	10161	0	0	0	0	0	0	18403.4	15884.2	23805.1
AMW1064	83	128	128.047	C6H8O3	2(5H)-Furanone, 3-hydroxy-4,5-dimethyl-	Ester	28664-35-9	1088.0000	extremely sweet, strong caramel, maple, burnt, sugar, coffee	0.011	15242.7	14319.7	10853.1	13593	16007.8	8642.65	0	0	0	0	0	0	23844	9525.11	13103.8	8917.26	11923.8	12937	13803.9	24073.9	19730.6	10425.9	0	0	0	0	0	0	24159.9	20507.7	18270.1
AMW2069	95	41	152.12	C10H16O	Camphor	Terpenoids	76-22-2	1121.0000	camphor	0.016	0	0	0	0	0	0	125106	67029	251576	31164.4	8550.31	47151.8	0	0	0	0	0	77812.6	76819.6	34618.5	8335.09	14706	0	0	0	0	0	0	42573.9	41556.1	36485.5
AMW1221	195	196	196.1	C13H12N2	5,7-Dimethylpyrimido-[3,4-a]-indole	Heterocyclic compound	38349-21-2	1696.0000	-	-	3694.3	3723.08	3677.9	9628.11	4190.81	4034.21	8572.58	3788.41	5153.98	11639.3	8747.4	8633.37	0	0	0	0	0	0	0	0	0	0	0	0	0	0	0	0	6651.3	10673.3	9425.85
AMW1733	71	85	114.141	C8H18	3-ethyl-Hexane	Hydrocarbons	619-99-8	772	-	-	0	0	0	0	0	0	31918	50573.3	20635.9	40253.7	26179.5	37738.9	0	0	0	0	0	0	0	0	0	0	0	0	0	0	0	0	21703.9	33681.9	35268.4
AMW1298	98	41	98.037	C5H6O2	3-Furanmethanol	Heterocyclic compound	4412-91-3	885.0000	-	0.0045005	0	0	0	0	0	0	36306.9	27937.2	93526.2	47443.8	161686	16401	0	0	0	0	0	0	0	0	0	0	0	0	0	0	0	0	47319	46730.6	44530.6
AMW2265	69	41	142.099	C8H14O2	2-Propenoic acid, 2-methyl-, 2-methylpropyl ester	Ester	97-86-9	887.0000	-	-	0	0	0	0	0	0	17582	16022.2	42187.7	24581.1	69355.5	8161.08	0	0	0	0	0	0	0	0	0	0	0	0	0	0	0	0	23457.2	21061.9	22744
AMW1341	133	148	148.125	C11H16	2,4-dimethyl-1-(1-methylethyl)-Benzene	Aromatics	4706-89-2	1155.0000	-	-	0	0	0	0	0	0	0	0	0	0	0	0	0	0	0	0	0	60197.4	56401	38244.5	35297.7	16931.6	0	0	0	0	0	0	49225.1	33574.1	41214.9
