# Supplementary material for: Flavor, Lipid, and Transcriptomic Profiles of Chinese Wagyu Beef Cuts: Insights into Meat Quality Differences
Source: Foods. 2025 Feb 20;14(5):716. doi: 10.3390/foods14050716 (PMC11899191; doi:10.3390/foods14050716)
Supplement: Supplementary file 1 [file foods-14-00716-s001.zip › Supplementary Dataset S2.xlsx]

## Sheet: Sheet1
Dataset S2. The statistical lipid molecules in chuck, neck, rump tenderloin, and longissimus lumborum cuts.
ID	Adducts	Metabolite	Formula	m/z	Chuck_1	Chuck_2	Chuck_3	Chuck_4	Chuck_5	Chuck_6	Neck_1	Neck_2	Neck_3	Neck_4	Neck_5	Neck_6	Tenderloin_1	Tenderloin_2	Tenderloin_3	Tenderloin_4	Tenderloin_5	Tenderloin_6	Rump_1	Rump_2	Rump_3	Rump_4	Rump_5	Rump_6	QC_01	QC_02	QC_03	QC_04	Longissimus_lumborum_1	Longissimus_lumborum_2	Longissimus_lumborum_3	Longissimus_lumborum_4	Longissimus_lumborum_5	Longissimus_lumborum_6
pos_388	M+H	AcCa(10:0)	C17 H34 N1 O4	316.248	51433.6	120703	67916.6	145040	126077	62126.1	476777	475866	452423	376367	243435	71685.9	18007	278235	856443	97710.6	72392.3	35922.2	169985	137052	169263	204184	149196	82877.9	229542	237972	225898	230999	65287.6	134823	407133	311884	253689	824618
pos_465	M+H	AcCa(11:0)	C18 H36 N1 O4	330.264	39996	41971	32346.6	42993.4	49680.1	30521.8	75948.9	72004.1	71527	66593.6	63759.1	38048.6	29987.8	54540.9	106859	47510.4	34696	35585.6	46564.9	44919.2	49847.8	52381.4	43989.8	50332.4	42445.4	46426.5	48719.8	55840.6	34699.7	55583.3	57625.4	46817.8	56860.2	85851.2
pos_417	M+H	AcCa(12:0)	C19 H38 N1 O4	344.28	139399	273051	130949	320953	250216	121536	684638	929116	882109	760414	662432	445255	601.084	542521	1.66512e+06	199500	130195	67574.7	293467	340880	443168	761345	390101	211169	490100	543379	542186	531736	217270	416067	877205	755947	775600	1.99296e+06
pos_386	M+H	AcCa(12:1)	C19 H36 N1 O4	342.264	114071	191830	140507	212539	111765	65627	483562	276869	373506	210185	447014	124903	30669.4	171662	530146	147073	80984.1	76850.3	213382	338712	233597	366551	120363	78080.7	235100	247487	258337	266597	98314.6	331852	536074	455018	351817	750960
pos_404	M+H	AcCa(13:0)	C20 H40 N1 O4	358.295	46309.3	126296	100012	190160	90215.7	85329.5	316858	220189	386852	237087	365711	147083	18788.6	275737	1.03994e+06	223314	104248	76961.8	82072.6	188496	380228	272087	90138	146336	208012	244102	261985	227565	63591.2	329477	373426	349063	221119	450806
pos_466	M+H	AcCa(13:1)	C20 H38 N1 O4	356.28	856.173	51471.4	18875.5	61400.4	19713.7	12759.7	76176.5	196953	226743	64877.2	126571	147457	2552.05	79509.1	409749	26852.2	22148.2	5467.05	6549.33	92234.5	128050	122201	53567	39443.3	82780.1	83157.6	89762.6	78890.7	5852.97	40746.4	185996	157174	54278.8	140442
pos_370	M+H	AcCa(14:0)	C21 H42 N1 O4	372.311	835888	1.38448e+06	1.10936e+06	1.66869e+06	1.13623e+06	677546	8.68142e+06	4.08166e+06	5.69647e+06	4.15296e+06	6.55436e+06	1.89203e+06	151937	2.09965e+06	8.02352e+06	1.10969e+06	744275	449164	1.74837e+06	2.32846e+06	1.8735e+06	3.32419e+06	1.33946e+06	760734	2.91529e+06	2.92258e+06	3.0045e+06	3.33399e+06	1.3126e+06	2.97025e+06	6.22544e+06	5.27562e+06	5.40081e+06	9.41482e+06
pos_385	M+H	AcCa(14:1)	C21 H40 N1 O4	370.295	964193	1.68826e+06	1.10536e+06	1.30204e+06	1.06183e+06	626837	4.90597e+06	2.7833e+06	3.2438e+06	2.02255e+06	5.41138e+06	1.40997e+06	107345	1.50871e+06	2.92419e+06	746555	548732	896207	1.84603e+06	3.13495e+06	1.92461e+06	2.45385e+06	890769	877330	2.07457e+06	2.40982e+06	2.36307e+06	2.42647e+06	1.09147e+06	4.24315e+06	4.80244e+06	4.00515e+06	4.28972e+06	5.98376e+06
pos_414	M+H	AcCa(14:2)	C21 H38 N1 O4	368.28	99350.1	90657.3	25515.5	49891.2	45883.2	8999.57	342411	56127.9	172574	60477.3	259409	49801.7	48566.7	56143.7	78149.3	71793.6	70510.3	26864	146892	187698	137068	250946	115468	50505.8	117965	102586	66666.2	86633.5	42341.9	128681	121411	133758	188190	294794
pos_401	M+H	AcCa(15:0)	C22 H44 N1 O4	386.326	76329	120033	84881.2	169566	88782.8	59235.6	752449	316232	726180	270833	753374	217827	12308.3	177347	369056	78536.9	72466	40784.4	125451	205323	204752	358813	115945	71095.7	256026	285144	280499	278933	148322	269587	624051	502613	540303	744951
pos_394	M+H	AcCa(15:1)	C22 H42 N1 O4	384.311	76334.3	156103	132185	183908	108345	74925.6	346333	308799	435060	264648	199518	153569	21846	205007	638948	158095	90329.2	85741.3	100826	267233	275125	315435	93551.4	132356	208572	230155	243200	248177	76028.2	272968	422698	390625	301084	303970
pos_369	M+H	AcCa(16:0)	C23 H46 N1 O4	400.342	4.01028e+06	6.42619e+06	5.65982e+06	8.39188e+06	4.61629e+06	3.68959e+06	4.04663e+07	2.12324e+07	4.01441e+07	1.31098e+07	4.91321e+07	1.47993e+07	706053	8.9447e+06	1.55908e+07	3.82095e+06	2.44001e+06	2.17472e+06	7.94944e+06	1.50528e+07	1.15954e+07	2.3229e+07	5.12831e+06	3.83715e+06	1.42599e+07	1.59331e+07	1.59339e+07	1.6061e+07	7.93185e+06	1.81065e+07	3.5459e+07	2.76878e+07	2.37362e+07	3.79699e+07
pos_387	M+H	AcCa(16:1)	C23 H44 N1 O4	398.326	2.40982e+06	4.78889e+06	3.7323e+06	5.73243e+06	3.32452e+06	2.76653e+06	1.75239e+07	8.39602e+06	1.51782e+07	7.5748e+06	1.90273e+07	6.69004e+06	199550	4.86368e+06	6.50337e+06	1.99795e+06	1.03142e+06	2.14568e+06	4.40894e+06	9.58122e+06	5.60153e+06	1.33819e+07	1.91705e+06	3.23094e+06	7.50701e+06	8.04386e+06	8.02843e+06	8.22138e+06	4.54632e+06	1.15328e+07	1.62608e+07	1.5239e+07	1.31868e+07	1.87161e+07
pos_479	M+H	AcCa(16:2)	C23 H42 N1 O4	396.311	44051	66422.4	103521	81163.7	47787.1	46650.2	230053	333332	160966	68156.9	176847	128195	4888.95	118086	249516	54881.9	56109.5	76524.2	110721	146725	140274	142795	34034.7	80895	140022	143926	108555	105568	45346.3	202537	334362	192935	251150	244823
pos_884	M+H	AcCa(16:3)	C23 H40 N1 O4	394.295	54086.4	58212	30780.1	18613	29453.8	3551.66	95370.9	37739	80666.3	49346.1	113304	44545.7	18670.4	42134.5	48556.2	27962.4	40566.5	25772.7	64392	130895	74267.7	68659.5	41619.2	20668.9	45373.2	53445.6	52501.4	55173.1	4015.39	75530.3	39546	36994.9	53471.4	77182.7
pos_397	M+H	AcCa(17:0)	C24 H48 N1 O4	414.358	135486	154513	149882	298622	174545	108946	1.04608e+06	527835	1.54637e+06	581341	2.20172e+06	415204	23233.2	316165	811981	192175	134451	81180.1	241719	405070	290843	820275	239949	110356	468420	548132	535344	598909	240319	585390	929819	1.10719e+06	1.01421e+06	1.26402e+06
pos_408	M+H	AcCa(17:1)	C24 H46 N1 O4	412.342	233426	414589	293988	673160	338338	342929	1.82575e+06	975955	1.6943e+06	586440	2.75381e+06	833565	28636.6	417037	371292	189400	88990.4	143906	432675	973452	531309	1.89469e+06	224760	315304	760891	841582	841002	843651	615078	1.11747e+06	1.58696e+06	1.76419e+06	1.41579e+06	1.34185e+06
pos_528	M+H	AcCa(18:0)	C25 H50 N1 O4	428.373	32629	38329.5	28900.4	86212.2	52704.1	24555.9	401455	148722	513458	189848	500960	138607	513.058	108196	309547	94429.2	46304.9	12072	88730.7	85608.3	76334.8	170753	85408.9	49172.4	146501	155459	160623	177659	51769.2	139772	274852	183067	253956	374018
pos_374	M+H	AcCa(18:1)	C25 H48 N1 O4	426.358	1.09583e+07	2.1075e+07	1.56651e+07	2.51703e+07	1.76204e+07	2.00623e+07	8.98097e+07	5.02084e+07	9.61757e+07	3.13045e+07	1.51176e+08	5.162e+07	1.32941e+06	2.87449e+07	2.26553e+07	9.81917e+06	4.98479e+06	6.50021e+06	2.15881e+07	5.48264e+07	3.27875e+07	8.63514e+07	1.08285e+07	2.16665e+07	4.02001e+07	4.7768e+07	4.74041e+07	4.77018e+07	2.85286e+07	6.4353e+07	9.09554e+07	8.3922e+07	6.59338e+07	8.17483e+07
pos_428	M+H	AcCa(18:2)	C25 H46 N1 O4	424.342	157751	605955	505493	455036	362172	251867	2.01679e+06	1.26293e+06	1.17274e+06	572636	1.83286e+06	1.32119e+06	105139	692395	875280	299550	207853	420980	568536	1.34737e+06	795373	1.41111e+06	272522	556135	787334	912063	896128	969019	186485	1.2641e+06	1.26261e+06	1.39289e+06	1.59889e+06	907679
pos_399	M+H	AcCa(18:3)	C25 H44 N1 O4	422.326	83701.2	109116	120692	217224	91674.3	53619.6	485819	185910	308623	123023	514166	207104	55301	126370	104276	83990.6	67303.4	44984.6	174570	274764	238403	471586	79071.9	72523.5	186186	197271	188515	203770	194590	253658	294760	389753	206435	428468
pos_522	M+H	AcCa(19:0)	C26 H52 N1 O4	442.389	11804.7	46719.8	21822	51685	70088.6	18062.5	283942	96547.3	196034	163908	161257	31980.1	948.592	128368	473780	51560.8	48323.9	12842.6	33322.6	25445	95065.6	56208.7	66381.8	37316.3	83181.2	100296	99179.2	105600	8335.46	66895	139217	139179	155829	171114
pos_446	M+H	AcCa(19:1)	C26 H50 N1 O4	440.373	29065	94268.6	56428.3	145859	71399.4	68570.4	218098	184399	538890	209509	705297	157160	34201.7	121019	106499	60339.2	44027	54541.6	67217.4	158551	160089	404351	39507.1	90459.8	201536	131922	150528	157486	69606.9	185296	302468	238085	107394	203153
pos_366	M+H	AcCa(2:0)	C9 H18 N1 O4	204.123	1.50466e+06	4.68692e+06	5.75819e+06	2.76227e+06	2.10214e+06	552653	3.48584e+06	7.11408e+06	5.36047e+06	1.17853e+07	3.00999e+06	3.61904e+06	683613	1.27885e+07	3.14252e+07	4.34892e+06	3.77858e+06	6.70683e+06	3.95667e+06	5.21635e+06	5.80841e+06	5.25972e+06	4.48992e+07	9.54638e+06	7.07065e+06	7.18687e+06	7.37508e+06	7.32879e+06	1.73615e+06	2.59515e+06	9.69157e+06	9.3127e+06	2.3592e+06	1.83182e+06
pos_427	M+H	AcCa(20:0)	C27 H54 N1 O4	456.405	232504	373754	250038	609432	674887	259486	1.42942e+06	727687	583365	1.35495e+06	373817	84753.5	68480.2	859383	1.45022e+06	746635	576560	222819	782756	204826	719075	522237	905242	499604	662825	744509	826339	796221	231391	721472	849627	1.22132e+06	1.56519e+06	825080
pos_425	M+H	AcCa(20:1)	C27 H52 N1 O4	454.389	270757	712597	664854	1.26294e+06	817389	390245	3.03154e+06	949697	1.63261e+06	1.62976e+06	1.45277e+06	613222	71606.4	1.20435e+06	2.74083e+06	519375	888470	427696	869823	392245	456566	706559	1.31477e+06	989022	1.29519e+06	1.29561e+06	1.41873e+06	1.42479e+06	539122	1.40202e+06	2.77319e+06	2.33306e+06	4.52491e+06	3.49363e+06
pos_805	M+H	AcCa(20:2)	C27 H50 N1 O4	452.373	24790.1	58502.2	33159.7	133484	73806	41931.2	855130	80681.1	452679	158610	337637	123202	10486.9	92621.5	204937	117184	41428.5	26883.2	94228.2	73101.2	46486.6	87846.1	77238.5	58931.3	161177	168738	215499	236855	63030.4	100652	258651	346615	553039	696184
pos_453	M+H	AcCa(20:3)	C27 H48 N1 O4	450.358	172677	261308	182985	210360	170068	183958	732802	339776	1.08542e+06	218030	1.1272e+06	682740	111898	379864	259776	144183	139355	135456	231485	572542	346915	503500	172659	191196	370566	365882	403442	400882	330558	669807	587891	299898	495047	677270
pos_684	M+H	AcCa(20:4)	C27 H46 N1 O4	448.342	677759	1.55165e+06	915159	1.11548e+06	860877	786391	1.6571e+06	1.16098e+06	3.33939e+06	1.74403e+06	2.97659e+06	2.50923e+06	382353	1.5647e+06	877863	748886	580794	628852	886871	2.71941e+06	1.60943e+06	2.2949e+06	613322	1.08667e+06	1.25801e+06	1.51424e+06	1.5165e+06	1.51263e+06	1.03517e+06	2.1172e+06	1.6372e+06	1.2524e+06	1.34064e+06	1.21897e+06
pos_882	M+H	AcCa(20:5)	C27 H44 N1 O4	446.326	22514.1	49150.7	29810.8	42347.2	22526	22805.7	33009.1	34504.9	72819.6	25593.8	61651.7	47298.2	11125.3	35261.8	27184.7	28145	14321.5	14729.2	27016.4	100217	48520.5	90520.9	19673.9	30768.5	40031.4	41128	45269.4	45265.3	26039.4	50983.3	59446	50320.4	31383.6	45890.9
pos_525	M+H	AcCa(22:0)	C29 H58 N1 O4	484.436	42925.9	31989.3	8210.46	43227.2	107335	20701.3	177639	69700.2	63440.1	107308	26229	832.33	1579.17	94045.6	272265	60078.1	71766.4	27600.6	166957	36529.4	169906	72727.4	117066	55214.1	74224.1	82900.8	84435.6	86732	49720.2	85933.3	82269.8	99192.6	164669	61775.4
pos_424	M+H	AcCa(22:1)	C29 H56 N1 O4	482.42	60151.7	144579	95309.4	181206	215398	94079.5	227362	192558	87522.9	241119	47023.6	21060.2	745.014	227722	221080	161626	172809	79091.5	256798	71926	144301	137922	203763	160835	170656	174810	183620	181582	87230.7	285005	211785	284419	585189	115451
pos_476	M+H	AcCa(22:4)	C29 H50 N1 O4	476.373	26690.5	36005.7	29168.3	44516.1	37708.7	68724.5	295513	103027	389877	33182.1	526274	307939	5339.24	57810.6	59299.2	17176	19075.7	43029.8	41818.4	80346.6	72062.1	96389.7	34067.8	65718.3	111045	116236	105542	116798	66377.9	137798	220630	83938.6	133683	275374
pos_781	M+H	AcCa(22:5)	C29 H48 N1 O4	474.358	14306.4	23794.2	19624.7	37557	27542.3	26748.3	82512	60419.4	169648	30131.9	194000	123100	6567.44	30290.3	38378.8	20957	7842.52	18814.7	20469.1	49217	43662.2	76533.9	17678.7	33230.4	52884.3	53787.7	44403.4	62683.9	30907.7	70634.7	155842	90690.4	36790.5	94050.2
pos_526	M+H	AcCa(24:0)	C31 H62 N1 O4	512.467	6087.43	5735.24	3761.04	649.925	10170.8	1433.83	112720	5671.68	59970.2	31587.9	44112.9	3704.72	646.899	23411.2	379228	7864.82	15371.8	4048.09	9460.59	29895	87066.2	16181.4	2793.83	6569.68	32055.5	36227.1	42956.8	39645	15099.6	37466.8	67816.9	33654.6	29270.7	33228
pos_381	M+H	AcCa(3:0)	C10 H20 N1 O4	218.139	142108	268993	126437	117725	130780	61936.8	279356	210795	217947	592414	164273	162031	86821.2	279638	993939	152828	175588	341439	175035	175051	264402	131685	1.33288e+06	384950	244349	239779	261364	260275	53311.4	135719	168745	180338	148531	95748.8
pos_367	M+H	AcCa(4:0)	C11 H22 N1 O4	232.154	211686	429739	317193	490634	394091	148986	726814	432035	507356	660680	454932	150815	103796	1.01759e+06	2.24124e+06	438214	308598	471140	574339	782656	687420	659088	2.86325e+06	670027	611749	572937	596369	647245	172780	417640	836590	736143	410206	295528
pos_451	M+H	AcCa(5:0)	C12 H24 N1 O4	246.17	40694.8	76514.4	47413.1	153527	64503.6	34017.7	130003	56898.7	80694.9	94176.1	60506.9	19981.6	32438.9	148167	331982	100611	69683.6	51888.7	67769.1	75681.2	80931.5	113174	228902	81339.8	98230.5	84088	91855.2	99930.6	38222.2	65696.5	125624	94438.5	51440.5	86685.3
pos_411	M+H	AcCa(6:0)	C13 H26 N1 O4	260.186	46824.5	60052.8	72171.3	80710.8	89213.2	54651.3	280462	253711	184526	225912	83775.5	33314.5	15814.2	224132	736171	111074	62142.4	81114.5	193605	114158	212634	150875	255696	118532	110202	150082	149908	136683	56253.1	91829.8	187574	183983	135658	164444
pos_521	M+H	AcCa(7:0)	C14 H28 N1 O4	274.201	2381.05	3071.19	12684.2	11100.2	9055.61	4674.05	54478.2	15795.9	30819.8	16565.2	19512.1	1820.32	4867.94	40972.6	97026.4	9909.67	2501.43	2963.94	21544	1871.33	30106.4	18509.7	20760.1	20648.8	19586.6	15503.3	22444.2	20729.2	6594.72	10027.2	36673.5	26393.3	21542.3	27362.5
pos_422	M+H	AcCa(8:0)	C15 H30 N1 O4	288.217	22446.5	51860.8	45982.7	77805.9	57018.2	38351.1	216372	378877	268804	228408	98086.7	30284.4	3719.56	223412	653609	69094.2	37771.8	20147.5	90299.9	67208.3	113098	127077	114702	65236.5	124937	126878	133658	133869	35244.4	63346.2	216979	156161	110871	349998
pos_980	M+H	Cer(d12:0_16:0)	C28 H58 N1 O3	456.441	918952	815849	812155	1.00445e+06	1.07649e+06	752242	878426	918994	1.10263e+06	1.17796e+06	968380	861176	894704	970430	1.10942e+06	963802	936514	722199	1.16883e+06	915859	907668	1.00371e+06	670279	732513	769052	884391	923207	955087	682854	833983	641723	643197	717371	644424
pos_844	M+H	Cer(d12:0_18:0)	C30 H62 N1 O3	484.472	820279	799224	854490	904296	1.00962e+06	673089	756553	751922	850858	970702	935932	736586	797433	821319	895516	844103	796453	685795	960140	867682	762616	956284	700307	635417	737946	682120	772270	808955	600813	689199	606929	667180	620773	548062
pos_531	M+H	Cer(d14:0_18:0)	C32 H66 N1 O3	512.504	5.74219e+06	5.87107e+06	5.17634e+06	7.47146e+06	8.20643e+06	4.67809e+06	5.97423e+06	6.29258e+06	7.54833e+06	8.97646e+06	7.20376e+06	5.63867e+06	5.54463e+06	6.40197e+06	6.39041e+06	6.88875e+06	6.35563e+06	4.75038e+06	8.38564e+06	6.82334e+06	6.14804e+06	7.53375e+06	4.55714e+06	5.63676e+06	5.36278e+06	6.13035e+06	6.18093e+06	5.91602e+06	4.22997e+06	4.49001e+06	4.0211e+06	4.10711e+06	4.37793e+06	3.98346e+06
pos_976	M+H-H2O	Cer(d16:0_18:1)	C34 H66 N1 O2	520.509	6217.15	12534.5	45455	12024.2	18693.5	23383.3	16627.8	15508.1	12162.4	18445.2	17209.5	5021.12	9348.51	10979.5	58224.2	73056	13514	10106.8	25680.7	14524.6	40620.6	42676.6	28477.5	192223	22798.2	29446.7	28491.4	30551.8	30068.7	2263.47	38921.3	6840.14	3723.21	9562.96
pos_911	M+H-H2O	Cer(d16:0_19:1)	C35 H68 N1 O2	534.524	69473.1	38090.4	41841.2	87791.2	64320.4	38952.4	122682	68935.1	83013.4	73724	66065.6	76730.3	99112.6	111913	105192	81437.8	104244	45721.9	94428.3	62593.7	81987.7	90363	59687.6	27752.5	56499.5	63975.8	69740.6	72391.4	73324.8	44889.2	18058.2	50724.7	48604	33127.1
pos_558	M+H	Cer(d16:0_22:1)	C38 H76 N1 O3	594.582	290888	323747	218880	439963	447163	276474	309161	334443	470308	503032	484866	324653	302244	372688	406675	408077	352838	281028	473959	447201	397272	413343	270756	338815	444926	340791	342071	453502	164840	242267	226931	249176	245456	140693
pos_631	M+H	Cer(d18:0_16:0)	C34 H70 N1 O3	540.535	4.26741e+06	4.17678e+06	3.89258e+06	4.91895e+06	5.63307e+06	3.52686e+06	4.27865e+06	4.80437e+06	5.14952e+06	5.79686e+06	5.15847e+06	3.78734e+06	3.79016e+06	4.43266e+06	4.87305e+06	5.35628e+06	4.63726e+06	3.49073e+06	5.69215e+06	5.06862e+06	4.58006e+06	5.32931e+06	3.5778e+06	4.29519e+06	4.1266e+06	4.40267e+06	4.48017e+06	4.73707e+06	3.06856e+06	3.13444e+06	2.7225e+06	3.13885e+06	3.15455e+06	2.59449e+06
pos_797	M+H	Cer(d18:0_22:1)	C40 H80 N1 O3	622.613	159805	156913	116949	135924	156393	123949	121158	172048	228229	212835	195478	137352	114261	124130	185243	201893	171143	133969	240783	105313	154929	207980	104573	118698	139891	154694	166180	162180	102126	115048	83124	102995	99748.8	78921
pos_30	M+H	Cer(d18:1_16:0)	C34 H68 N1 O3	538.519	221723	108249	209464	160694	150687	166053	249673	147569	177707	174476	120309	211863	218226	204340	248088	168018	266121	174194	276137	124526	154934	193697	269949	149954	175736	217373	191728	183311	228189	181241	142499	191898	182007	164931
neg_13	M+HCOO	Cer(d18:1_16:0)	C35 H68 N1 O5	582.51	192728	127864	233822	154662	152636	214280	173078	171365	95303.4	143983	109020	199870	194896	196346	213962	167045	307921	186971	236075	131519	153894	159671	507126	260765	196284	175830	176231	196530	232121	201270	161560	218766	183217	160438
pos_121	M+H	Cer(d18:1_18:0)	C36 H72 N1 O3	566.551	1.1493e+06	668971	488089	873140	886311	802256	1.61344e+06	1.13654e+06	1.20816e+06	952347	1.0271e+06	970267	1.40711e+06	1.27156e+06	1.69246e+06	913319	1.4972e+06	799024	1.90294e+06	878620	1.08439e+06	1.10574e+06	958436	1.04844e+06	910042	973154	997141	1.16286e+06	847252	752739	413007	601999	648405	648683
pos_37	M+H	Cer(d18:1_22:0)	C40 H80 N1 O3	622.613	272334	256723	202334	197859	270543	269492	501286	465153	534128	412380	542222	394423	354329	350256	453677	324660	443956	268242	549015	216607	415413	455121	409268	392574	335726	376527	378729	384046	309463	271565	155455	224761	302391	236976
pos_6	M+H	Cer(d18:1_23:0)	C41 H82 N1 O3	636.629	567472	579677	350137	570632	637623	546694	1.03971e+06	946113	1.06233e+06	822496	1.11975e+06	744142	643346	716121	880709	624763	840370	600356	970336	906030	816771	864487	624492	691988	627549	697909	609877	694956	518637	485439	284339	408360	548489	429791
pos_607	M+H-H2O	Cer(d18:1_24:0)	C42 H82 N1 O2	632.634	413162	645627	325318	616673	634373	400380	1.2433e+06	981365	1.34113e+06	1.36172e+06	1.62207e+06	715530	455763	774363	714759	653414	694530	461071	1.04841e+06	976407	910039	987162	500981	704694	584813	594494	597838	610768	332213	419808	268639	307678	377072	348142
pos_3	M+H	Cer(d18:1_24:1)	C42 H82 N1 O3	648.629	216241	267685	190456	273525	262027	253104	406676	357335	419190	409054	390858	460814	210555	340283	254498	317195	347288	226563	324717	321794	266998	351944	269279	302676	251476	290019	286976	304830	204946	194718	110651	203046	215603	192827
pos_226	M+H	Cer(d18:2_18:0)	C36 H70 N1 O3	564.535	96274	32184.4	21127.9	37624.2	52370.1	46332.1	141230	74828.5	75363.1	50676.5	64398.6	84596.1	120488	92606.9	81530.7	45418.3	105674	36451.5	137356	42821.6	47589.7	53128	55459.2	56818.8	59471.3	63227	69184.4	71235.2	98732.5	55612.9	7763.41	24460.1	52777.5	49089.1
neg_53	M+HCOO	Cer(d18:2_18:0)	C37 H70 N1 O5	608.526	119448	53455.9	50425	70922.9	89907	114876	117162	104551	78999.2	68114.7	70770.8	108952	117016	128532	121128	53958.2	155477	89550.8	170137	62244.6	96201.4	74532.6	139576	118466	84555.1	80419.3	96463.4	92315.5	105732	79890.8	46965.9	54810.9	60874	71189.2
pos_202	M+H	Cer(d18:2_24:0)	C42 H82 N1 O3	648.629	97458.3	61065.3	47490	79737.8	110434	75232.4	197116	164186	175485	143926	125744	104669	81827.1	132954	78509.2	72649.8	110050	54855	146267	126120	122426	104230	97068.8	112428	96648.7	101805	109377	102824	90023.3	76537.5	42314.1	56063	83239.1	71873.3
pos_798	M+H	Cer(d20:0_16:0)	C36 H74 N1 O3	568.566	1.2583e+06	1.41409e+06	1.10565e+06	1.72786e+06	2.00447e+06	1.14649e+06	1.51981e+06	1.59324e+06	1.85383e+06	1.87669e+06	1.75981e+06	1.28882e+06	1.22661e+06	1.59038e+06	1.46502e+06	1.73102e+06	1.63406e+06	1.10662e+06	1.97765e+06	1.96578e+06	1.53025e+06	1.90558e+06	1.14267e+06	1.49023e+06	1.54049e+06	1.50407e+06	1.50173e+06	1.52558e+06	1.04015e+06	1.03723e+06	853617	1.02608e+06	940197	757432
pos_606	M+H	Cer(d20:0_18:0)	C38 H78 N1 O3	596.598	526330	512811	450567	563813	786933	398479	629293	682289	769925	828233	725147	468783	405959	682882	585051	584740	643131	337744	823229	798397	636948	817220	414132	899195	599527	595673	614482	610127	325217	430459	268344	321173	291820	217537
neg_28	M+HCOO	Cer(d35:1)	C36 H70 N1 O5	596.526	69515.3	33888.6	39313.3	50045.1	54824.5	53910.2	82308.4	55102.7	53843.5	47111.9	53059.9	48111	67893.2	83872.4	85504.3	45823.2	111560	55665.3	113302	46929.3	76294.2	65281.3	98484.3	73457.3	55483.4	49909.2	50908.8	57124.2	74440.4	61984.5	25540.4	39406.5	47951.9	44080.3
pos_76	M+H-H2O	Ch	C27 H45	369.352	125363	302266	76467.9	102076	259586	126865	1.17486e+06	682046	1.96762e+06	612793	988227	400743	128609	202348	99955.6	128858	157954	94367.6	396679	152194	115517	35466.8	91068.1	179775	152628	178708	137621	160056	84756.9	126836	52770.6	117313	74958.5	82591.9
neg_33	M-H	CL(20:3_18:0)	C47 H87 O15 P2	953.553	145499	159524	173323	193055	210547	209396	149331	167170	143784	185530	161716	192156	160758	187599	163804	172393	193861	173475	136397	124206	146356	179231	222714	211986	210293	165523	158714	154391	138799	193022	149915	181230	141247	174209
pos_1	M+NH4	Co(Q10)	C59 H94 N1 O4	880.718	4.02892e+06	8.1584e+06	2.68181e+06	8.11715e+06	7.52497e+06	3.85638e+06	6.88419e+06	9.13586e+06	8.16678e+06	9.27396e+06	9.10881e+06	4.93471e+06	4.38819e+06	8.44952e+06	4.6775e+06	8.04357e+06	6.54678e+06	4.97518e+06	1.64785e+07	1.62766e+07	1.22081e+07	1.43919e+07	5.15877e+06	9.24529e+06	5.62789e+06	5.90895e+06	5.32534e+06	5.71014e+06	2.21585e+06	2.98922e+06	2.5136e+06	3.13661e+06	3.59141e+06	2.73057e+06
pos_238	M+NH4	Co(Q9)	C54 H86 N1 O4	812.655	108297	174917	60091.1	117678	141438	75725.7	117369	152275	107707	73950.9	119359	96647.4	73955.2	125388	60856.2	94927.9	99683	78541.1	303060	237544	144291	171821	59131.6	141358	87725.5	97678.1	93021.5	102013	35898.5	63622.2	36000.4	48292	54778.5	40273.2
pos_14	M+NH4	DG(14:0_16:0)	C33 H68 N1 O5	558.509	247075	100497	276387	119934	110880	196694	55935.2	71062.3	53621.7	60741.9	53101.1	64953.5	280522	100326	188998	117345	193048	219309	125921	102608	74865.5	90412.9	395043	221164	181091	182337	165818	168737	610264	302092	348180	351347	273615	296102
pos_123	M+NH4	DG(14:0_18:2)	C35 H68 N1 O5	582.509	1.18648e+06	663172	2.69403e+06	283471	572199	1.01659e+06	323033	298151	64133.2	300839	163521	540798	614071	283181	233060	313739	304455	426814	615446	479440	150233	245422	490145	369035	646670	686761	641031	679726	1.54962e+06	1.41356e+06	1.82954e+06	877821	928985	896185
pos_97	M+NH4	DG(14:1_16:1)	C33 H64 N1 O5	554.478	145314	103430	663607	34197.3	46874.3	239647	19277	28172.6	3188.06	16915.7	2928.97	68604.4	57949.6	29717.9	26009.8	8562.21	23837	54243.7	35891.3	44223.7	6375.19	9618.48	47467	44353.4	120167	129662	66269.4	86608.2	258955	382703	498926	203939	108120	149368
pos_316	M+NH4	DG(15:0_16:0)	C34 H70 N1 O5	572.525	46691.2	20692.8	65775.7	20999.1	19485.5	36173.9	7323.46	10471.6	4.13331	3340.52	16159.7	8913.71	73666.6	41578.2	51823.8	28891.5	36883.7	52068.8	22318	18627.5	20568.3	22002.9	66342.5	14081.1	43070.6	41897.5	43531.6	42379.3	90323.9	91920.5	83945.5	82398.2	74433.6	75660.6
pos_204	M+NH4	DG(15:0_18:1)	C36 H72 N1 O5	598.541	361076	184136	529156	171313	275004	343888	139245	142830	38980.7	154309	85598.3	151775	346349	137351	242003	236922	253730	278063	234260	186328	146732	165436	386115	164914	298526	314804	298176	294239	667657	470933	531741	461244	695244	377714
pos_122	M+NH4	DG(16:0_14:1)	C33 H66 N1 O5	556.494	655884	439844	1.3758e+06	184307	287908	627987	106621	187240	4352.27	74432.6	11786.1	189728	306946	165077	263362	78272.3	169332	369207	211607	202161	138424	125882	330975	117232	439700	427360	427304	408042	1.21896e+06	1.21576e+06	1.32385e+06	815686	753580	692476
pos_38	M+NH4	DG(16:0_16:0)	C35 H72 N1 O5	586.541	6.23542e+06	5.84777e+06	8.70994e+06	6.69417e+06	7.18359e+06	8.28283e+06	6.30741e+06	7.36202e+06	6.11943e+06	7.01092e+06	6.79839e+06	6.0935e+06	7.23478e+06	6.401e+06	1.05614e+07	1.20029e+07	7.00526e+06	6.27158e+06	1.07992e+07	7.35743e+06	1.02707e+07	3.50434e+06	3.44322e+06	2.7099e+06	6.50776e+06	6.34103e+06	6.63515e+06	6.6799e+06	1.04885e+07	6.77915e+06	3.63346e+06	6.36681e+06	6.63797e+06	5.47016e+06
pos_67	M+NH4	DG(16:0_16:1)	C35 H70 N1 O5	584.525	2.54641e+06	1.60512e+06	5.44014e+06	1.02387e+06	1.39703e+06	2.26623e+06	679187	890296	210144	693519	269194	1.09133e+06	1.68419e+06	914733	1.38414e+06	972765	1.38145e+06	1.68192e+06	1.22628e+06	1.08134e+06	843746	867322	2.20466e+06	1.37166e+06	1.92561e+06	1.69068e+06	1.99246e+06	1.95637e+06	4.29984e+06	4.31339e+06	4.8426e+06	3.45109e+06	3.11884e+06	3.16106e+06
pos_5	M+NH4	DG(16:0_18:0)	C37 H76 N1 O5	614.572	1.37762e+07	1.39329e+07	1.2735e+07	1.67802e+07	1.85859e+07	1.27771e+07	1.66015e+07	1.77353e+07	2.02848e+07	1.93392e+07	1.87666e+07	1.40889e+07	1.38775e+07	1.81855e+07	1.58344e+07	1.89025e+07	1.60169e+07	1.33369e+07	1.94165e+07	1.8969e+07	1.68588e+07	6.35274e+06	4.77959e+06	4.42139e+06	1.4327e+07	1.45208e+07	1.362e+07	1.3672e+07	1.2001e+07	1.17635e+07	1.08055e+07	1.26634e+07	1.22373e+07	1.02996e+07
pos_4	M+NH4	DG(16:0_18:1)	C37 H74 N1 O5	612.556	9.45139e+06	7.50477e+06	1.96096e+07	6.31995e+06	8.94769e+06	1.09806e+07	3.156e+06	5.97637e+06	1.87131e+06	5.12225e+06	3.09794e+06	6.90602e+06	9.91859e+06	7.84729e+06	1.11419e+07	9.32883e+06	1.08404e+07	1.11124e+07	8.62982e+06	8.24171e+06	6.89012e+06	7.09612e+06	1.67067e+07	8.24554e+06	9.89908e+06	9.70221e+06	9.9112e+06	9.45597e+06	1.55802e+07	1.3724e+07	1.73099e+07	1.24488e+07	1.67736e+07	1.12942e+07
pos_146	M+NH4	DG(16:0_18:2)	C37 H72 N1 O5	610.541	2.40653e+06	2.1348e+06	8.56192e+06	1.06996e+06	1.66635e+06	3.02942e+06	845596	1.07522e+06	314378	1.07034e+06	518240	2.24224e+06	1.59324e+06	1.13049e+06	954593	1.19111e+06	1.06958e+06	1.40884e+06	1.69881e+06	1.74566e+06	927225	1.18422e+06	1.75515e+06	1.43357e+06	1.88548e+06	1.85753e+06	1.98814e+06	2.02623e+06	2.9321e+06	3.77901e+06	5.66369e+06	2.32965e+06	2.88307e+06	2.33267e+06
pos_241	M+NH4	DG(17:0_18:1)	C38 H76 N1 O5	626.572	300891	216334	345943	221870	315222	213247	176594	140838	115057	283660	188392	259701	338030	254684	279452	341713	392909	219811	327251	228567	188841	385830	442683	215889	283425	299037	254622	299338	446895	362585	302683	329266	549366	249892
pos_125	M+NH4	DG(17:1_18:1)	C38 H74 N1 O5	624.556	356443	254013	705823	120588	345386	324704	236727	191245	62768.1	253783	181287	372739	313131	238921	180541	231594	225257	277615	292025	286901	168974	255303	398167	293850	291821	253895	291114	335477	435029	384275	504257	367755	535417	288616
pos_124	M+NH4	DG(18:0_18:0)	C39 H80 N1 O5	642.603	4.51463e+06	5.83355e+06	3.87411e+06	6.37997e+06	6.54322e+06	4.40545e+06	6.70862e+06	7.06314e+06	8.456e+06	8.44501e+06	7.43331e+06	4.76736e+06	4.63527e+06	4.01727e+06	6.15566e+06	7.38651e+06	5.73676e+06	4.42237e+06	7.79664e+06	7.60137e+06	6.89837e+06	2.28691e+06	1.28971e+06	1.5275e+06	5.21747e+06	4.91059e+06	4.86683e+06	5.14923e+06	3.50986e+06	3.52773e+06	3.27205e+06	4.03802e+06	3.48481e+06	2.9444e+06
pos_240	M+H	DG(18:0_18:1)	C39 H75 O5	623.561	101442	83022.8	144108	98880.8	108975	93466.3	99220.7	93568.6	56886.9	107463	89811.1	116527	127817	139705	160637	105252	130249	118384	161513	121022	97870	174266	149795	109966	116542	131951	119022	119169	154215	118972	126035	148073	162346	85032.9
pos_147	M+NH4	DG(18:0_18:2)	C39 H76 N1 O5	638.572	8.18663e+06	7.53959e+06	1.79191e+07	4.51898e+06	8.29523e+06	1.00059e+07	4.41308e+06	5.20253e+06	2.25424e+06	7.83297e+06	4.3074e+06	1.12515e+07	7.37957e+06	6.36538e+06	4.39694e+06	9.8603e+06	6.66615e+06	8.62859e+06	8.10469e+06	4.31589e+06	4.35237e+06	6.97965e+06	9.68406e+06	7.92828e+06	8.37522e+06	8.75598e+06	8.59166e+06	8.47941e+06	9.17115e+06	1.01494e+07	1.47921e+07	9.4878e+06	1.08659e+07	6.07738e+06
pos_7	M+NH4	DG(18:0_20:3)	C41 H78 N1 O5	664.587	296666	317406	183950	281002	445127	321368	420405	271539	209994	237386	225602	319515	196289	345602	491360	355395	226238	274792	441409	507212	255400	554410	303532	365994	325351	321360	318012	305584	249158	266937	153870	193945	284460	233160
pos_63	M+NH4	DG(18:0_20:4)	C41 H76 N1 O5	662.572	1.09308e+06	1.11173e+06	704847	1.15074e+06	1.50303e+06	1.09853e+06	1.02538e+06	781354	728014	983158	562065	1.01694e+06	557906	989954	1.62535e+06	1.38432e+06	718536	892054	1.31313e+06	1.23393e+06	1.0492e+06	1.59087e+06	1.16011e+06	1.35141e+06	992186	955927	1.01191e+06	991895	951348	690431	647555	898792	832154	652370
pos_242	M+NH4	DG(18:0_22:4)	C43 H80 N1 O5	690.603	107230	88924.8	51926.9	78199	189532	163276	100678	54105.7	61688.5	56250.1	65628.7	118138	67211.2	134082	154917	96526	134942	121973	121786	116896	95676.3	110890	95108	174901	96544.8	100857	95303.7	110867	88653.8	92102.6	48254.7	45838.9	103992	67773.4
pos_71	M+NH4	DG(18:1_18:2)	C39 H74 N1 O5	636.556	2.15259e+06	1.29134e+06	1.86183e+06	985628	1.70065e+06	1.27126e+06	1.63856e+06	874477	271076	1.60597e+06	1.09056e+06	1.36246e+06	2.30905e+06	1.03648e+06	710465	3.06531e+06	1.18651e+06	1.19822e+06	2.19856e+06	1.45619e+06	728606	1.33524e+06	1.47444e+06	1.23557e+06	1.61339e+06	1.45158e+06	1.52608e+06	1.52634e+06	2.98871e+06	1.81943e+06	1.48728e+06	2.49416e+06	2.00283e+06	1.09415e+06
pos_319	M+NH4	DG(18:1_20:4)	C41 H74 N1 O5	660.556	153372	149710	203958	93323	178079	184375	114306	88412.7	50561	115691	82947.6	200242	162261	135074	134383	143038	134794	146145	135008	150060	120611	116626	222173	185438	136015	162291	144481	152683	130707	195658	182181	130868	212679	131254
pos_688	M+H	DG(19:1)	C22 H41 O5	385.295	235720	234193	246819	258281	270128	216984	275701	275762	329673	339491	320042	309663	259718	255726	279423	285446	279227	258169	288743	299950	281570	46638.7	49550.7	49818.8	248306	258563	242153	251731	219542	225675	228298	230027	244894	233744
pos_878	M+NH4	DG(19:2)	C22 H42 N1 O5	400.306	533.614	598.644	54783.6	1001.48	617.071	47370.2	779.668	638.592	725.285	2636.4	666.342	605.346	627.92	648.015	46219.2	63832.4	620.41	2521.43	41859.6	625.727	38860.9	44164.6	39564.4	36217.6	25686.2	25944.3	25772.3	25152.4	36164.7	589.668	40855.5	548.709	539.388	16187.8
pos_717	M+H	DG(21:1)	C24 H45 O5	413.326	120531	149836	121431	157044	161425	125916	147084	153698	177324	174004	169316	138716	124130	138626	141034	139064	153933	135524	147288	159154	146808	21835.2	14186	24254.8	105242	144316	117023	119996	130366	141659	125957	121403	127099	123476
pos_217	M+H	DG(3:0_16:0)	C22 H43 O5	387.311	68538.2	67954.5	80559.6	72673.9	90157.3	69677.7	72474.5	77420.3	71386.2	106192	94575	83276.6	77544.8	81770.2	86106.2	74852.4	78989.8	67702.9	96298	79454.1	74193.2	68281	56519.8	52107.8	73715.4	59817.3	78306.5	68866.3	70439.9	71777.7	57157.7	64643.7	73210.5	65807.1
pos_925	M+NH4	DG(4:0_18:3)	C25 H46 N1 O5	440.337	5827.23	9853.12	2455.14	34762.8	15574.5	8136.06	23291.8	28902	33524.8	6198.99	69352.5	15785	2675.4	8769.65	8593.8	3392.75	2643.4	9064.23	3099.4	35960	17902.6	94248.4	10296.3	9760.02	28020.6	31435.7	28299.7	31902.8	15564.9	28010.8	58064.4	80029.6	62376.2	71377.7
pos_1027	M+H	DG(O-10:0_13:1)	C26 H51 O4	427.378	6.92982e+07	8.43002e+07	7.60717e+07	8.93298e+07	8.47226e+07	7.45331e+07	8.58899e+07	9.45467e+07	1.1873e+08	1.13531e+08	1.0478e+08	8.39416e+07	8.67034e+07	8.34188e+07	8.42876e+07	8.80318e+07	8.4453e+07	7.62109e+07	9.45277e+07	9.1051e+07	8.44105e+07	9.43048e+07	7.79645e+07	7.6787e+07	7.1247e+07	7.2584e+07	6.76886e+07	6.56899e+07	6.85318e+07	7.57705e+07	6.96591e+07	7.04001e+07	6.87822e+07	7.06692e+07
pos_1033	M+NH4	DG(O-15:1_16:0)	C34 H70 N1 O4	556.53	80154.6	84076.3	83301.6	88810.2	110436	63183.5	65202.2	81296.2	76610.6	94910.5	95993.4	63760.7	79006.1	99447.8	81167.2	96967.4	91879.2	65741.1	101275	97972.8	92154.1	89861.5	63210.5	66101.2	90256.1	92052.8	100616	69615.5	60123.2	71136.3	47682.1	49798.2	59838.1	52585.1
pos_923	M+H	DG(O-16:0_22:5)	C41 H73 O4	629.55	121494	66186.5	88561.5	123979	145401	107304	115848	71227.5	62021.8	120373	228162	182355	120135	52540.5	105991	162224	106476	142688	122348	79907	93891.6	131630	120168	103654	107039	119030	114540	111298	87962.5	75361.3	64275.1	78332.9	121668	114742
pos_786	M+NH4	DG(O-17:0)	C20 H44 N1 O4	362.326	5979.76	4625.39	1.0676e+06	3928.09	1946.28	760499	1460.52	4070.29	3114.16	6619.3	2340.5	3102.13	1310.18	3554.43	984278	1.19784e+06	5957.15	6939.59	587563	2021.3	660324	750528	684066	981613	371751	357412	370096	330237	627979	2200.6	1.06339e+06	2891.67	514.746	2688.58
pos_1029	M+NH4	DG(O-18:0)	C21 H46 N1 O4	376.342	385292	414667	419365	443625	425300	346812	425143	432236	504312	514936	484898	434213	411679	432298	478285	460991	430826	378789	462550	468965	397111	314157	278910	275224	407216	425571	399668	450621	352888	404348	339413	322130	369866	360537
pos_1032	M+H	DG(O-18:4_14:0)	C35 H63 O4	547.472	326022	222119	870123	109238	195766	324287	101086	93665.1	7073.59	84669.5	35799.8	170627	196403	81320	78675	109247	117389	150631	192130	135974	51937.9	85564.1	156418	126813	160363	223460	230665	206632	489835	480557	554934	254757	291172	301675
pos_792	M+H	DG(O-18:4_14:1)	C35 H61 O4	545.456	510525	248657	580647	81623.4	174698	500932	92547.5	72259.1	5132.62	2272.05	9908.48	141006	115524	46401.5	70979.7	14591.4	64566.8	128351	48587.4	53027.1	45182.9	1819.2	81922.6	106992	169570	186948	180936	187697	424467	402866	424703	282363	218301	257640
pos_691	M+H	DG(O-18:4_16:0)	C37 H67 O4	575.503	729614	646529	2.74545e+06	346809	509613	921521	254854	336498	163908	312789	236202	714154	437653	326355	290401	344112	345157	383052	450236	518927	279589	312132	583140	391210	566125	588335	568150	625224	874170	1.11683e+06	1.71401e+06	732737	855600	966517
pos_777	M+H	DG(O-18:4_16:1)	C37 H65 O4	573.488	904339	503107	1.04076e+06	248579	457130	534839	425576	135582	70842.4	96824	121377	425547	304560	283754	421600	241205	326155	385498	243664	233069	304258	133972	391536	299717	387230	317795	512852	543568	494907	517194	809419	764056	565793	595707
pos_683	M+H	DG(O-18:4_17:1)	C38 H67 O4	587.503	301347	150399	243988	195303	273271	277308	275965	162077	54158.5	169598	153029	238754	222874	271007	249426	217579	278710	241954	199839	182750	200738	131631	327022	196831	178207	186028	212770	219597	254038	214147	227977	294356	313796	219957
pos_682	M+H	DG(O-18:4_18:0)	C39 H71 O4	603.535	528669	532890	296890	549255	473378	239598	635144	533490	593780	689110	581347	279942	670659	394462	370496	562570	457877	324409	1.04495e+06	811239	656963	849045	536323	457838	433987	479367	504658	479333	362261	373544	275285	269693	370092	268080
pos_627	M+H	DG(O-18:4_18:1)	C39 H69 O4	601.519	2.15576e+06	1.88068e+06	1.88278e+06	1.98062e+06	2.45415e+06	2.48332e+06	2.37327e+06	2.14015e+06	959426	1.98148e+06	1.89586e+06	2.59151e+06	2.61525e+06	2.46147e+06	2.44957e+06	2.7288e+06	2.82572e+06	2.23986e+06	2.32152e+06	2.15294e+06	2.08079e+06	1.97095e+06	2.65539e+06	2.39644e+06	1.91499e+06	1.98108e+06	1.83178e+06	2.06482e+06	1.63178e+06	1.88372e+06	1.73843e+06	1.92353e+06	2.11884e+06	1.71069e+06
pos_701	M+H	DG(O-18:4_18:2)	C39 H67 O4	599.503	544763	369365	375977	371053	550897	444958	616232	410890	136738	675016	421039	535425	632386	621704	561978	896761	798551	561574	478192	386570	490423	401522	680707	502632	474082	492057	510664	417678	582441	462009	388416	630896	586675	395007
pos_793	M+NH4	DG(O-19:0)	C22 H48 N1 O4	390.358	767.705	729.059	602217	768.289	751.5	565584	717.881	777.709	883.288	866.346	811.504	737.221	764.712	1073.43	784975	314331	755.566	697.87	413765	762.041	439054	526087	463436	691531	227965	216071	234557	214732	342359	718.127	655865	668.245	656.893	669.779
pos_692	M+H	DG(O-20:5_18:0)	C41 H73 O4	629.55	85596	165090	173387	277001	170471	114579	118795	202264	289165	205859	141936	286217	133964	206755	200948	247435	200010	211592	85219	157910	229901	257570	98022.5	182330	88025.4	129595	130339	82920	40316.1	168455	70500.4	88146.3	118798	81336.2
pos_1026	M+H	DG(O-20:5_18:1)	C41 H71 O4	627.535	56242.8	30070.2	36260.4	35061	42274.2	63396.3	40211.3	16655.1	6183.49	10087.6	15043	61287.6	36934	46256.1	38392.1	42953	61455.1	47485.7	25196.5	43343.3	35668.2	34798.9	37071.8	52837.1	19122.6	39303.8	33467.1	40372.6	21961.4	37524.2	20056.7	41955.6	33007.7	41385.7
pos_638	M+H	DG(O-20:6_18:0)	C41 H71 O4	627.535	3.68199e+06	3.57757e+06	3.15898e+06	4.05806e+06	3.72564e+06	2.67931e+06	3.68855e+06	3.28974e+06	3.75451e+06	4.51694e+06	3.70687e+06	3.52231e+06	3.96803e+06	3.49883e+06	2.96469e+06	3.71329e+06	2.5014e+06	3.0508e+06	3.64177e+06	2.98989e+06	2.92264e+06	3.94413e+06	1.67931e+06	2.4379e+06	3.00228e+06	3.1655e+06	3.18876e+06	3.36483e+06	3.59285e+06	2.62718e+06	2.81202e+06	3.03193e+06	2.48469e+06	2.64151e+06
pos_599	M+H	DG(O-22:6_18:0)	C43 H75 O4	655.566	51804.9	184160	76811.1	164583	249788	247585	166211	132653	179071	124886	133100	139917	200284	322893	156922	111336	266861	218270	156384	110049	108258	89085.9	91842.8	207195	160833	182785	144760	156937	92392.5	148702	76966.9	88782.4	136268	209012
pos_851	M+NH4	DG(O-23:1)	C26 H54 N1 O4	444.405	1.28369e+07	1.32304e+07	5.49474e+06	1.3819e+07	1.24308e+07	1.5467e+07	1.38346e+07	1.43631e+07	1.65967e+07	1.55827e+07	7.35188e+06	7.13805e+06	1.43687e+07	4.93915e+06	4.05404e+06	6.9904e+06	1.32261e+07	1.33369e+07	1.68617e+07	1.34618e+07	1.6045e+07	1.7548e+07	1.60106e+07	1.4594e+07	1.29459e+07	1.30662e+07	1.27292e+07	1.25885e+07	1.45275e+07	1.38394e+07	1.62608e+07	1.1161e+07	1.28703e+07	1.31227e+07
pos_984	M+H	DG(P-11:0_12:0)	C26 H51 O4	427.378	314615	1.07095e+06	886555	1.28229e+06	1.05638e+06	1.4326e+06	769945	1.3891e+06	1.18233e+06	1.3679e+06	976875	1.03443e+06	960548	863065	1.28084e+06	1.52345e+06	860227	999981	730349	1.00736e+06	1.45901e+06	1.80496e+06	648725	1.31828e+06	1.04778e+06	1.23112e+06	948061	1.03206e+06	1.36553e+06	1.11991e+06	579566	903766	447810	317567
pos_1024	M+H	DG(P-15:2_18:0)	C36 H67 O4	563.503	906530	121618	349090	278927	658665	519108	153886	62932	8704.29	12695.2	7996.9	195098	907306	346291	589857	376204	738530	651203	325425	76637.5	179476	121303	1.07912e+06	301408	537174	552047	575179	550411	664767	567321	510141	665945	1.49024e+06	986403
pos_1030	M+H	DG(P-18:4_14:0)	C35 H61 O4	545.456	1.28635e+06	956027	1.16355e+06	504862	963876	1.39143e+06	509028	432655	99531.7	104933	160549	769566	644725	480969	625003	283576	619219	801718	431107	413194	387609	174226	878228	730800	780882	810117	746082	832216	1.30747e+06	1.26025e+06	1.09284e+06	860890	1.13199e+06	972640
pos_734	M+H	DG(P-18:4_16:0)	C37 H65 O4	573.488	1.44685e+06	1.26445e+06	1.72919e+06	853125	1.27871e+06	1.60206e+06	914362	987741	318441	334275	380497	1.22126e+06	1.11413e+06	933970	958185	987721	1.19908e+06	1.33213e+06	1.08457e+06	987690	912571	566912	1.64049e+06	1.17744e+06	1.03307e+06	938322	1.28856e+06	961686	1.45497e+06	1.39149e+06	1.45214e+06	1.28668e+06	1.54404e+06	1.47268e+06
pos_877	M+H	DG(P-18:4_16:1)	C37 H63 O4	571.472	129288	73498.7	147374	77831	111011	127357	65573.5	56373.3	4344.48	7772.42	7972.42	84263.5	109875	78761.1	99550	54027.1	97843	95431.7	46853.4	34775.4	71154.5	27583.2	113336	75676.1	91892	109492	73339	95434	124079	130257	116818	142695	71058.2	129553
pos_876	M+H	DG(P-18:4_18:1)	C39 H67 O4	599.503	207956	106300	166435	117486	184025	183986	166592	104192	16386.8	348916	116317	143763	162133	115060	146578	127143	144966	120765	60779.2	58443.2	66253	21271.5	141009	83938.1	146693	140458	129250	132853	251061	215111	124281	271783	159827	120155
pos_924	M+H	DG(P-26:7)	C29 H43 O4	455.316	42960.9	98845.2	17151.2	87118	75867.4	45434.2	79818.8	102629	92361.2	99760.3	108752	61770.7	58787.9	104489	59029.1	89437.7	79436.6	66285.3	165196	190448	124364	181863	59332.5	114978	58083.3	90064.3	68913.9	62582.4	13115.1	43012.2	4826.64	23352.8	26165.4	24195.3
pos_1031	M+H	DG(P-6:0_12:0)	C21 H41 O4	357.3	637420	700962	696735	750329	752767	675182	723070	766199	894403	855838	793157	730442	747277	692532	747559	719152	765715	655716	798596	719794	688252	751103	582457	668092	630898	655391	612468	582533	631025	691813	613249	647093	616916	679499
pos_442	M+NH4	DG(P-6:0_17:0)	C26 H54 N1 O4	444.405	5.68104e+06	1.56892e+07	1.11097e+07	1.62866e+07	1.64135e+07	1.0993e+07	6.26597e+06	1.73606e+07	1.95756e+07	1.93392e+07	1.43356e+07	1.56281e+07	8.66614e+06	6.73449e+06	1.20125e+07	2.12494e+07	1.65023e+07	1.40094e+07	1.37959e+07	9.85484e+06	1.22081e+07	1.50231e+07	1.8679e+07	1.25733e+07	8.40556e+06	9.14188e+06	8.82228e+06	9.55692e+06	1.14746e+07	1.67226e+07	1.22743e+07	1.45951e+07	5.58537e+06	1.5274e+07
neg_56	M-H	FA(13:0)	C13 H23 O4	243.16	16803.1	10986.7	18983.7	12167.6	13820.2	14104.2	4191.35	9787.59	7494.3	6538.86	9252.51	13154.9	10813.5	9161.26	11951.5	28628.1	18151.8	13570.2	11536.1	10434.1	19350.7	15507.4	26607.7	35485.2	17356	15891	19625.4	15338	8461.2	23078.8	13525.4	9133.72	7961.72	13374.8
neg_46	M-H	FA(14:0)	C14 H27 O2	227.202	19629	27911.2	23354.1	35280.6	26863.3	18691	128102	84250.9	72381.7	70448.8	95244.6	29295.6	2917.5	48111.8	150500	20672.9	20378.5	14941.3	35264.6	42980.3	42268.3	63754.9	49341.3	25931.6	59319.5	61220.2	63017.3	66365.7	28292.1	63814.1	136459	127690	128740	178621
neg_41	M-H	FA(14:1)	C14 H25 O2	225.186	21593.8	30380.8	31037.8	25048	33131.2	19835.7	90625.2	56843.2	39387.8	43857	73895.9	27059.1	0.63219	40547.9	80325.7	18328.8	14982.8	25568.4	36280.7	71510.5	41949	48640.3	32509.3	20983.4	62197.8	41703.7	41501.1	44168.2	20941.7	66351.4	77341.8	59113.5	112963	91753.1
neg_22	M-H	FA(16:0)	C16 H31 O2	255.233	1.80585e+06	1.36786e+06	2.17825e+06	1.29845e+06	1.43475e+06	1.73827e+06	1.06559e+06	1.37173e+06	1.07843e+06	1.51564e+06	1.13039e+06	1.30231e+06	1.48592e+06	1.68949e+06	1.58244e+06	1.83284e+06	1.66666e+06	1.71884e+06	991850	1.47153e+06	1.73359e+06	1.15771e+06	1.9959e+06	1.16977e+06	1.58969e+06	1.47828e+06	1.61017e+06	1.52607e+06	1.78636e+06	1.65227e+06	1.70968e+06	1.48102e+06	1.43026e+06	1.12396e+06
neg_35	M-H	FA(16:1)	C16 H29 O2	253.217	59417.3	138559	96275.2	173355	94967.8	114881	349324	231353	266058	161280	385229	157885	18887	139293	211814	63037.7	47384.7	94899.1	103245	141868	188301	336216	109343	135129	229491	201581	231241	236918	143219	335180	608755	365768	367671	467325
neg_47	M-H	FA(16:2)	C16 H27 O2	251.202	5722.8	8909.93	1321.15	5911.84	4161.99	616.532	23715.1	7199.94	11881.1	12051.2	20001	5778.56	485.268	7790.87	9640.1	7252.93	7320.2	4803.02	10406.8	20531.1	12057.5	14821.6	5086.27	4708.04	11900.4	12043.2	11153.7	13977.4	7656.89	14638.3	16687.8	15957	21643.3	34085.1
neg_55	M-H	FA(17:0)	C17 H33 O2	269.249	1144.36	6051.67	2695.36	5362.68	3221.97	2936.4	34716.9	13371.9	30937.2	10379.2	44731.2	10778	359.923	8985.42	29057.9	5703.42	6899.8	1752.58	7567.62	12566.5	9558.03	23815	16811.2	5764.45	14058.3	16512.8	19211.2	25094.4	3082.71	15105.7	39866.5	37612.1	33331.1	41010.3
neg_34	M-H	FA(17:1)	C17 H31 O2	267.233	56702.8	28380.7	90000.2	23798	36909	49510.6	17427.4	12753.7	737.236	38397.4	5423.98	44970.7	39412.9	22913.3	23537.1	41542.7	39521.2	50427	47753.1	32453.9	24768.1	26723.3	74898.4	28772.2	38311.6	40959	45801.8	44730	78804.1	58078.6	55607.9	62216.3	62159.5	23267.2
neg_21	M-H	FA(18:0)	C18 H35 O2	283.264	1.6423e+06	1.31371e+06	1.83971e+06	1.33164e+06	1.50787e+06	1.40287e+06	990970	1.32633e+06	1.0083e+06	1.51367e+06	1.09879e+06	1.16975e+06	1.35621e+06	1.42958e+06	1.51474e+06	1.74181e+06	1.70186e+06	1.53519e+06	1.64356e+06	1.29892e+06	1.53747e+06	1.12617e+06	1.74016e+06	1.0724e+06	1.55954e+06	1.29306e+06	1.41581e+06	1.40122e+06	1.50342e+06	1.34387e+06	1.41962e+06	1.4036e+06	1.22382e+06	1.04335e+06
neg_24	M-H	FA(18:1)	C18 H33 O2	281.249	396740	779421	391866	1.13294e+06	726570	970861	2.20031e+06	1.63473e+06	2.153e+06	851446	3.38773e+06	1.41293e+06	137717	1.0742e+06	793532	393611	302504	680964	803229	1.6735e+06	1.26941e+06	2.71362e+06	760480	1.16574e+06	1.59727e+06	1.49266e+06	1.62695e+06	1.67529e+06	1.07707e+06	2.42062e+06	3.2733e+06	3.11823e+06	2.38276e+06	2.56465e+06
neg_36	M-H	FA(18:2)	C18 H31 O2	279.233	264344	113103	188154	63771.6	160617	118688	135306	68016.8	31549.6	145871	58349	92549.4	237948	91457.9	130293	236053	151014	142868	334103	147364	124798	131204	321508	119225	136072	169672	162217	147423	352706	203572	155510	178345	212975	120878
neg_37	M-H	FA(18:4)	C18 H27 O3	291.197	32575.8	34724.7	31274.2	35183.8	36719.1	42751.5	22411.7	33632.3	24099.9	38667.7	30814.7	30872.4	32056.6	38556.2	26096.6	36826.2	44211.1	50031.3	38810.7	30378	40361.5	4189.19	3080.5	2421.73	40985.2	39080.4	28010.4	26329.3	30249.7	37547.9	35832.2	41190.9	31900.7	28012.9
neg_42	M-H	FA(20:1)	C20 H37 O2	309.28	5106.23	22641	23483.6	38744.5	37233.4	24780.3	75063.1	35831.8	37850.1	45808.6	39618.3	12978.9	340.493	40375.3	104864	26820.2	33845.8	19850.9	27288.1	7544.5	11439.3	22803.2	80878.6	43750.5	48039	45104.6	48504.5	50493.5	15945.8	48030.7	90555.3	77421.1	154468	109978
neg_38	M-H	FA(20:3)	C20 H33 O2	305.249	55414.1	20985.1	49354.6	12035.9	32080.6	45633.5	32483.6	12882	9149.16	17163.7	19035.3	33981.1	70984.7	32819.4	34004.1	36898.1	44468.7	38844.7	41678	39563.2	34796.3	25314	80243.3	38469	42393	40268.2	40547.7	39948.6	71234.8	51253.8	42667.3	22911	45008.5	26280.2
neg_30	M-H	FA(20:4)	C20 H31 O2	303.233	31254.2	77805.1	60433.6	71301.7	64899.4	55771.9	64755.8	55758.7	98952.7	75692.3	104832	107876	41571.8	80756.4	50754.8	54454.2	47578.4	50861.2	34261.8	124741	94996	106244	73209.3	93411	71187.3	78630.3	83639	83015	45791.3	124475	96543.6	73747.7	72247.3	55502.2
neg_57	M-H	FA(21:3)	C21 H35 O4	351.254	6999.85	7923.76	6197.65	15129.6	8535.71	8034.48	88703.9	29432.2	89237.7	31738	77287	25674.6	3779.15	23131.2	80082.6	20359.2	12917.2	5284.86	19667.2	17670	19567	44300.6	38765	13956.7	31710.7	40802.5	46592.3	47917	10782.4	39653.1	79963.4	70123.1	63957.2	99107.7
neg_31	M-H	FA(22:4)	C22 H35 O2	331.264	62887.3	22111.4	48990	11345.8	34559.1	44378.7	37825.9	11493.8	9565.11	31774.5	27372.5	44713.9	38806.3	25371.3	38767.6	32208	46441.2	57688.6	43077.5	25679.4	38085.3	20732	76217.2	61282	47245.5	26981.3	48136.8	33003.1	77939.1	54072.5	37725	27582.2	75439.7	31752.8
neg_58	M-H	FA(27:8)	C27 H37 O3	409.275	12582.9	3169.88	326617	4049.04	2630.6	323535	2313.95	4101.95	4846.07	8463.04	4006.6	10959.9	8065.22	8154.52	278211	354075	7894.19	4669.69	192235	7318.15	242476	196651	360871	156594	107643	95106.7	109060	103672	213475	8109.59	196183	5293.84	3.60983	7568.2
neg_25	M-H	FA(28:7)	C28 H41 O2	409.311	103706	48312.5	62167.6	62708.5	67337.2	59350.4	45160	69651.6	41397.8	27225.6	36322.5	38534.8	46805.9	53920.9	63125.5	85595.3	84974.1	44492.3	41566.8	39454.3	80384.9	31100.7	93511.8	166019	68965.6	64447.8	67802.6	57134.8	67903.5	92536.1	44500.2	49253.5	34667.5	52831.4
pos_1016	M+Na	Hex1Cer(d18:1_22:0)	C46 H89 N1 Na1 O9	822.643	15025.1	59615.1	12048.1	17275.8	7556.87	2928.43	92680.1	77372.9	63280.1	106765	37901.3	56035.4	12733.9	43980.5	266585	117233	50155.5	22091	53152	3197.56	33582.6	47783.3	4746.79	34139.8	46595.5	51469.5	44534.1	29195.4	4921.02	5730.21	8320.71	29901.7	31254.7	37166.5
pos_1017	M+Na	Hex1Cer(d18:1_23:0)	C47 H91 N1 Na1 O9	836.659	20789.8	88767.6	12876.2	31768.4	9475.23	8327.13	125610	108094	132776	186583	61082	94666.9	27340.8	70573.7	283197	153380	58149.2	44911.2	65064.8	11146.1	58706.7	70144.1	21933.2	35853.6	68234.1	65738.9	59979.9	66605.4	7821.31	26503.2	23974.9	50020.2	38737.5	63250
pos_514	M+H	Hex1Cer(d18:1_24:0)	C48 H94 N1 O8	812.697	3060.45	47931.8	4988.92	23297.1	7335.73	1096.85	103538	74038.9	147138	196999	67726.5	76030.2	3265.13	73938.5	480483	138544	50356.7	38791.3	51596.2	18836	67422.4	48676.6	10857.5	43511.9	69715.1	60167.6	65685.2	68855.4	1030.23	8059.72	2922.38	24425.1	19380.1	20227.3
pos_1014	M+Na	Hex1Cer(d18:1_24:1)	C48 H91 N1 Na1 O8	832.664	5217.76	30189.4	1593.42	5668.71	8521.86	1254.5	142901	82004	209289	239013	114704	129530	1877.32	40657	419065	110096	73314.1	18523.7	37306.6	5120.58	62042.3	42891.5	7951.4	14988.2	61697	50197.9	49296.3	45458.2	2304.87	1777.51	6118.61	9300.84	9574.01	42311
pos_1015	M+H	Hex1Cer(d43:4)	C49 H90 N1 O8	820.666	19749.9	50526.7	24108.7	46141.9	18945.2	8567.12	107836	79869.3	176710	212346	111009	100657	35885.4	88852.7	288887	141487	67348.8	41118.5	57466.5	24097.3	76261.6	75756	37839.3	54511.7	82590.7	54269.8	52719.7	68204.3	15265.5	20616.3	23122.6	31295.6	32735.3	41481.6
pos_867	M+H	LPC(15:1)	C23 H47 N1 O7 P1	480.308	32384.5	55049	30256.1	10893.8	31719	27154.5	23324.3	14911.4	29865	27101.3	17912.5	30222.7	92456.3	33000.9	19118.9	40775.3	42118.6	34048.4	61018.4	84765.8	38612.5	24887.3	25487.1	28921	28341.7	39541.6	35285.8	42224.5	20120.7	38301.9	29010.1	15387.3	23619.1	14521.5
pos_611	M+Na	LPC(16:0)	C24 H50 N1 Na1 O7 P1	518.322	272788	247759	159903	108892	208324	129547	234610	151593	219277	221221	160024	156906	691478	255646	205784	233359	272852	176430	425303	496341	298763	207970	250911	209328	233228	239376	250729	251517	175494	193591	125559	95113.9	149132	92362.1
neg_50	M-CH3	LPC(16:0)	C23 H47 N1 O7 P1	480.31	52558.1	50055.9	36117.9	20489.3	36438.8	32336.1	36039.3	27763.1	27374.8	31995.2	18792.3	22720.9	94417	44024.2	37036.7	42969.9	57217.3	43201.6	75439	77319.4	57952.2	31064.1	84217.2	56217.2	43372.7	40291.8	44812.1	40308.5	32584.4	41607.9	27862.5	18042.4	31045.2	15482
pos_972	M+H	LPC(16:1)	C24 H49 N1 O7 P1	494.324	45118.5	44682.1	60246.1	34009.1	38641.5	28603.1	9987.25	29360.9	18492.7	11590.1	9885.73	33672.4	91152.5	30586.7	28666.9	33886.6	25049.4	19508.8	46310.1	89112.5	62924.2	30147.3	22707.3	39338	34082.7	37771.1	38833.7	39434.7	14418.5	52983.8	25144.1	19939.6	20289.9	14548.3
pos_630	M+H	LPC(18:0)	C26 H55 N1 O7 P1	524.371	442420	272571	329617	197021	268897	481848	702552	292784	833199	598924	534861	681507	642615	249232	319977	276131	282199	285265	350035	321494	236108	137181	357252	332310	411994	472157	489937	447965	414198	408402	316555	207541	445749	311124
pos_602	M+H	LPC(18:1)	C26 H53 N1 O7 P1	522.355	134570	144082	128705	81937.8	111965	148097	156330	99122.1	186763	154545	120477	136579	260550	143884	160387	237487	114759	115746	169894	233466	137198	108239	118314	131337	140973	144561	164896	146420	112675	138865	102349	90443.2	96170.7	90771.4
pos_705	M+Na	LPC(18:2)	C26 H50 N1 Na1 O7 P1	542.322	737602	524139	391773	439076	745441	125208	310603	207909	282983	325041	414012	421604	970572	153906	234409	315363	218593	94206.8	645284	507070	335413	454240	176496	222005	349503	398016	395186	423341	266990	369757	219362	90973	224416	141416
neg_39	M-CH3	LPC(18:2)	C25 H47 N1 O7 P1	504.31	78002	46588.8	46447.7	58786.7	58614.5	21924.4	25137.6	29759.8	26164.3	35993.5	40413.8	40341.9	88161.5	22785.9	29365.2	37030.7	35860.7	18947.4	34281.9	56477.5	44739.5	47225.5	43378.6	42701.8	45252.6	45929.1	47745.9	48024.4	34405.2	51649.4	32124.1	16803.7	34058.4	17978.5
pos_909	M+Na	LPC(20:3)	C28 H52 N1 Na1 O7 P1	568.337	76611.7	55701	78787	42028.1	77204.7	25350.9	30632.1	33508.5	36611.4	20660.4	56036	62792.5	92508	20143.3	30219.9	30285.8	26316.2	14652.4	53049.4	51090.4	31987	36359.3	24767.5	25641.5	49031.4	43253.1	47259.8	47413.2	37107.9	50063.8	45281.8	15006.2	36056	29038.3
neg_19	M+HCOO	LPC(20:3)	C29 H53 N1 O9 P1	590.346	64021.9	52508.5	81675.3	35598.1	81092.8	25802.4	20086.3	29520.8	23513.8	14580.2	33768.8	45324.3	85474.4	19299.9	26106	27677	30701	20721.8	50119.7	43815.4	34485	27743.4	38202.8	44952.2	44417.7	35363.7	44523.2	42444.5	38730.2	62710.4	44930.6	15093.4	33862.3	26148
pos_730	M+H	LPC(20:4)	C28 H51 N1 O7 P1	544.34	953618	645929	890098	987094	950285	249229	309341	379882	437585	629964	457370	754653	825597	204532	308226	757336	273805	172819	509479	447368	378178	780746	315623	319903	468001	534320	567295	605473	407994	444116	471329	324474	354725	239732
neg_6	M+HCOO	LPC(20:4)	C29 H51 N1 O9 P1	588.331	186365	129354	176650	168306	189092	56121.2	38354.4	59034	47593.8	67818.7	58824.5	95258.5	149659	43583.5	50834.3	112479	63259.7	39873.7	91380.8	79386.6	72695.5	124776	87699.2	84865.6	77684.9	83058.5	88239.9	76738.8	72798.5	92612	76973.2	55397.2	65532	36132.9
pos_973	M+H	LPC(20:5)	C28 H49 N1 O7 P1	542.324	7540	327419	282104	230797	330854	96607.9	154783	204496	222040	252719	210441	348436	646618	138946	152667	250081	59480	77525.6	425594	238744	137852	348950	136689	7608.75	219145	291218	167448	194797	121939	212022	146843	61251.7	178720	17109.7
pos_841	M+H	LPC(22:4)	C30 H55 N1 O7 P1	572.371	51431.7	58305.3	77809	37120	93034.9	43183.1	49135.3	42067.1	74565.9	59963.6	101525	115028	106558	23410.5	51663.5	28581.7	46439.8	27381.7	79615.6	49202.1	38368.6	28239.3	29005.4	46971	57000.8	57703.3	63511.8	62038	46671.1	57944.2	49577.9	17322.4	53643.8	31057.5
pos_840	M+H	LPC(22:5)	C30 H53 N1 O7 P1	570.355	59592.5	73813.5	105657	78005.7	95726.9	30556.6	32323.8	37033.9	60079.2	95572.2	78211	74484.9	74688.4	24940.2	51565.7	57936.8	32425	17822.7	52065.8	51193.7	38441.4	53211.8	22619.3	32776.4	58719.6	55766.4	57887.8	62898.5	34572	56707.8	68202	34454.9	42793.9	26645.9
pos_605	M+H	LPC(30:0)	C38 H79 N1 O7 P1	692.559	164068	276632	215586	236571	168097	163618	424828	349579	492186	530695	488573	336111	122939	127092	330862	247863	152633	159117	207554	229638	122737	243568	246379	178528	246615	251322	268006	252070	244942	243519	209432	311457	195969	230265
neg_44	M-CH3	LPC(O	C23 H47 N1 O6 P1	464.315	32043.4	57113.8	37177.7	51609.1	46952.8	44569.4	33151.7	42313.1	51868.6	73948.3	52816.2	37632.9	54122.5	45543.7	70080.6	78733.3	61868.9	41773.8	57647.7	128547	78910.4	86413.2	105506	57302.4	61763.7	54250.6	58372.4	59476.1	23557.9	44875.9	49355.8	47856.2	41890.5	22418.1
pos_653	M+H	LPC(O-16:0)	C24 H53 N1 O6 P1	482.361	178769	194785	69804.8	212521	240837	142341	493575	262274	437956	483687	461741	345251	333343	232481	294865	425000	369906	156586	440568	612339	388329	579406	346919	188656	284431	282990	321034	308572	156156	204423	127728	270135	253291	162003
pos_610	M+H	LPC(O-16:1)	C24 H51 N1 O6 P1	480.345	822257	1.55499e+06	850972	1.26079e+06	1.17985e+06	939846	1.59116e+06	1.15275e+06	2.08757e+06	2.56606e+06	1.72492e+06	1.39794e+06	1.37307e+06	1.23133e+06	1.72481e+06	1.9912e+06	1.37146e+06	836446	1.54018e+06	3.7172e+06	2.24691e+06	2.65528e+06	1.63545e+06	834417	1.39274e+06	1.49071e+06	1.54093e+06	1.59511e+06	583923	1.1459e+06	949786	1.48665e+06	1.05108e+06	633228
pos_765	M+H	LPC(O-17:1)	C25 H53 N1 O6 P1	494.361	55178.3	97680.9	77116	136409	75054.2	71723.6	92849.8	111231	182418	304399	157795	131587	92121.6	77771.4	182944	236399	94752.1	81447.1	86891.5	328692	208434	298634	130636	73935.4	162999	167187	169536	196728	45487.6	83302.6	66571	127364	56624.5	45828
pos_654	M+H	LPC(O-18:0)	C26 H57 N1 O6 P1	510.392	74208.2	72592.5	41446.6	72957.5	82948.2	57421	169399	56312.3	254293	197125	166022	137574	116156	100489	119291	149843	99761.9	59017.1	147977	179126	135750	161556	87008.7	77518.4	99643.7	114722	110693	119571	64792.5	84868.2	85513.3	97346.8	86202.2	71818.1
pos_678	M+H	LPC(O-18:1)	C26 H55 N1 O6 P1	508.376	179272	235144	129721	203328	193430	154872	277603	164368	287102	258713	267251	216745	258237	287293	329962	323342	232603	125890	231247	469978	278106	455267	250478	135253	198300	243771	264389	173770	129639	208348	213786	357529	201171	154390
pos_706	M+H	LPC(O-18:2)	C26 H53 N1 O6 P1	506.361	69743.4	134281	83221.9	93501.7	79978.1	79263.9	78431.9	95942.1	110756	119708	95945.6	108507	95264	105993	145244	128327	113950	49129.2	100581	371635	188250	212958	114001	67008.7	93884.3	99555.6	110995	119569	48803.6	98482.2	100902	99816.5	64272.6	46735.4
pos_842	M+H	LPC(P-16:0)	C24 H51 N1 O6 P1	480.345	892586	1.50313e+06	850395	1.34786e+06	1.16104e+06	964742	1.6061e+06	1.19149e+06	2.08885e+06	2.56564e+06	1.72103e+06	1.26005e+06	1.51178e+06	1.23286e+06	1.7476e+06	2.19177e+06	1.38612e+06	835389	1.53984e+06	3.75691e+06	2.17288e+06	2.63265e+06	1.63619e+06	835780	1.39305e+06	1.45114e+06	1.54019e+06	1.59467e+06	653003	1.14654e+06	949299	1.48664e+06	1.03316e+06	631052
pos_974	M+H	LPC(P-18:1)	C26 H53 N1 O6 P1	506.361	74036.2	163248	110844	107837	92126.6	71690.7	108717	111413	133559	116735	95937.3	101415	104685	117819	166070	142654	112763	48851.3	104155	372036	188263	230471	133928	72038.9	126654	119196	125180	129055	45215.7	98586	97944.3	115131	65978.2	48172
pos_47	M+H	LPE(18:0)	C23 H49 N1 O7 P1	482.324	516886	645345	399187	279414	470289	240219	711591	373760	518479	649891	520961	509927	978781	639789	679419	547166	332160	265690	828652	1.1046e+06	911167	580145	433097	412392	534038	592751	644268	583115	320185	633894	373402	300781	436475	250239
neg_3	M-H	LPE(18:0)	C23 H47 N1 O7 P1	480.31	618900	783417	528906	327579	587625	374360	767099	391310	724582	638385	466790	300588	964891	708025	765832	595257	414749	396277	779373	1.13574e+06	1.03133e+06	577885	907157	703542	748198	610249	642203	649569	403821	874262	550391	349979	577055	331766
pos_313	M+H	LPE(18:1)	C23 H47 N1 O7 P1	480.308	49231.2	67885.7	57909.9	38321.7	64749.7	27264.8	30620.8	49881.5	62878.9	53240	58508.3	118921	54329.5	29304.6	57186	63698.8	45424.1	21903	43652.1	87437.3	67321.7	34476.5	46442.4	42943.9	47562.9	50388.4	58028.8	56537.8	17647.4	44943.5	26378.8	12476.9	25877.7	21041.5
neg_4	M-H	LPE(18:2)	C23 H43 N1 O7 P1	476.278	362603	247570	154124	133631	355109	77411.2	122007	143085	93899.8	112863	124211	177207	444828	106698	128516	129288	162230	77626.2	359744	268224	196179	128059	136921	191496	193021	163751	177669	182881	136787	221223	102223	62412.3	117846	61302.8
pos_277	M+H	LPE(20:3)	C25 H47 N1 O7 P1	504.308	91928.4	69329	71103.7	32484.9	90405.8	28668.9	39382.3	39149.4	50327.3	23571.4	57625	58332.4	105669	30979.4	39507.9	26150.4	34517.1	19050.1	78922.1	51239.3	42588.4	30119.7	28876	39458.4	44771.4	57048.5	56681.6	50285	41637.8	61980.4	35894.5	15287.7	40730.6	37350
neg_7	M-H	LPE(20:3)	C25 H45 N1 O7 P1	502.294	104465	70077.2	84444.1	32556.2	84642.6	38819.6	51265	63819.1	58538.7	30511.5	77934.7	57823.5	121107	31773.7	51236.4	29205.5	56767.1	30641	73281.2	58687.5	47688.9	32195.4	65319.9	67279.5	75853.2	62949	66698.8	69147.9	58635.9	97228.1	67838.7	50447.3	66276.1	64766.9
pos_109	M+H	LPE(20:4)	C25 H45 N1 O7 P1	502.293	566346	299181	384400	300630	466776	109294	135719	187968	168086	196847	197604	320220	561703	146967	174380	287650	168202	89073.1	427727	354846	211347	237180	120865	178388	215073	213283	251693	239155	206346	260874	122071	110243	127172	131690
neg_5	M-H	LPE(20:4)	C25 H43 N1 O7 P1	500.278	718167	351403	493708	342180	574857	192936	142892	202854	135430	213048	165021	305949	703938	161123	191728	315660	239895	171707	473577	347088	266331	267802	348145	328730	306834	290200	310995	316874	281835	310966	230490	157176	214007	129039
pos_726	M+H	LPE(20:5)	C25 H43 N1 O7 P1	500.277	179501	122580	73398.8	66835.1	171375	37430.4	84541.2	76676.6	64626.8	66609.7	78717.1	101304	240161	60362.7	74569.4	77484.4	65789.6	33647.7	224313	167728	107723	82425.1	44891.4	71849.8	90258.3	91328.9	93784	102992	76093.2	101957	56014.2	33853.5	61197.6	42836.1
pos_975	M+H	LPE(22:4)	C27 H49 N1 O7 P1	530.324	67046.3	31611.1	51513.4	20120.9	65786.5	22612.4	39752.5	24941.9	32372.1	26040.8	50921.9	73218.4	59536.2	20728.2	30817.2	25527	30751.8	19306.2	59521.5	27019.4	22108.1	14424.2	22483.7	36631.2	32643.7	32471.1	35818.8	37031.9	26040.9	29504	19489.1	6644.82	28303.1	17915.4
neg_18	M-H	LPE(22:5)	C27 H45 N1 O7 P1	526.294	54353.9	34478.8	60476.9	32280.1	64640.8	23564.5	17146.8	23908.3	21965.7	32771	28306.7	41176.5	47076	15134.9	29948.4	25321.3	26893.5	19837.8	37598.5	26029.3	26624	18792.3	24292.4	35446.2	34860.7	29605.3	32997.3	32261.2	26387.2	33194.6	31599.1	16990.4	24642	17836.7
neg_27	M-H	LPE(O	C21 H43 N1 O6 P1	436.283	167256	241364	130732	135748	173445	164439	203653	173561	219713	264556	171887	176464	322326	171668	242642	264838	312098	186440	224848	475201	346544	224361	391314	272981	240095	209225	221322	216656	120097	233898	152994	150766	190893	123955
neg_49	M-H	LPE(P	C21 H43 N1 O6 P1	436.283	168316	234154	151540	139277	185879	169569	209630	186544	231220	265101	170886	182514	323615	185226	241112	284850	314150	196274	238079	471811	360924	232333	383625	284681	247198	217057	227887	215059	136161	245634	158679	166234	198050	132513
pos_375	M+NH4	MG(16:0)	C19 H42 N1 O4	348.311	463670	508018	530444	542359	555636	488947	540790	591114	647186	530304	602474	570965	517421	552015	332407	581922	291344	490509	564791	574348	541484	416179	353278	335764	517509	559431	537440	558642	464504	513088	477978	472453	463265	458113
pos_390	M+NH4	MG(18:0)	C21 H46 N1 O4	376.342	385092	399471	389200	427821	416002	368995	424565	431921	491444	514720	460574	430335	411005	415997	433473	278530	213566	378479	412730	233667	364353	332326	266097	284902	406774	425361	397687	425588	343525	399003	320819	319708	341190	346169
pos_639	M+H	MG(18:2)	C21 H39 O4	355.284	61195.8	68144.6	43022.2	67831.3	68762.4	47034.3	71094.1	75938.5	81650.3	77392.2	79584.7	71862.1	65689.4	70156.8	32123.1	60607.4	63169.3	65762.7	69582.4	68263.8	59827.4	16941.1	20462.1	19624.4	65792.2	59673.8	66699.6	62903.8	67055.4	57311.6	49490.3	62468.3	52327.5	69782.8
pos_843	M+H	MG(25:8)	C28 H41 O4	441.3	38879.7	103780	20549.6	93710.9	100528	41486.2	73976.2	93532.4	82281.7	114572	123479	41991.6	45979.8	106612	67137.2	90846.3	82160.5	52021.2	127324	172803	141754	136409	59508.3	81199.3	63973.2	81160.3	67991	69056.1	25462.1	23821.1	24080.2	42566.4	27349.4	23221.3
pos_978	M+H	MG(O-18:4)	C21 H37 O3	337.274	101012	74638	45787	47145.3	99993.7	18207.2	53995.8	54362.7	50785	43140.9	54320	66496.7	141548	36965	40917	39540.7	47017.9	23075	106980	84775.3	55733.9	48822.5	28189.3	39980.2	37686.8	52423.8	52689	62684.8	40265.1	61313.9	29537.3	14449	38137.5	27054.5
pos_977	M+NH4	MG(P-15:2)	C18 H36 N1 O3	314.269	26805.2	11599.8	5608.34	8679.95	13238.9	3857.89	16118.8	10246.2	13093.9	13183.8	8265.5	9453.15	9466.79	11371.8	14207.7	41816.3	11209.3	6094.54	29676.4	8365.51	15857.1	11071	17211.4	26702.2	15576.6	17478.1	16539.1	17804.2	14468.5	34198.5	10968.8	10548.8	11361.9	10610.2
pos_910	M+NH4	MG(P-19:4)	C22 H40 N1 O3	366.3	23608.7	26709.6	34265.6	21818	37876.6	40968.5	31193.7	29634.6	28926.9	55662.1	43577	30821.9	28878.3	34938.9	32659.2	18364.5	36203.5	11189.6	41526.3	27284.1	24343.3	46696.7	19407.2	27620.7	27260.4	31064.7	29868.8	38031.7	15433.7	17874.2	12952.9	16327.1	24555.6	12559.6
pos_850	M+NH4	PA(19:2_20:4)	C42 H75 N1 O8 P1	752.522	120606	132524	4035.98	118245	127731	6223.11	108953	103117	182349	183202	176851	126446	109593	191132	6171.09	7321	191572	172963	4574.64	182313	4163.79	4521.08	4154.86	4020.32	81311.3	131679	122981	140680	3769.99	83075.2	3756.98	91318.3	73813.6	98341.7
pos_1021	M+Na	PA(19:3)	C22 H37 Na1 O8 P1	483.212	67915	76191.7	210638	80291.5	78536.9	101146	75023.5	81276	92309.7	90539.1	84807.8	77044.7	79917.7	76349.4	275181	314043	78961.9	72932.3	83723.7	79638.5	148906	171701	164874	151492	73935.1	70066.8	75599.9	82374.3	135882	75049.2	194492	69836.2	68649.9	69996.5
neg_26	M-H	PA(27:5_18:2)	C48 H80 O8 P1	815.56	207525	220319	261487	172138	294674	281455	101495	212779	179048	214212	224163	268546	207883	239061	269176	193777	335987	322053	292548	176291	252709	220084	549843	401893	249100	240803	253939	215557	212881	257214	205328	233195	191888	207059
pos_996	M+H	PC(13:0_22:5)	C43 H77 N1 O8 P1	766.538	462215	412271	588492	935671	800873	406347	714715	715193	711069	800765	608459	407981	699928	583430	452400	852886	659089	542545	1.15747e+06	780043	656266	729290	817743	551705	588678	573864	602762	545137	847672	616983	533705	587208	606159	427066
pos_817	M+H	PC(15:0_20:4)	C43 H79 N1 O8 P1	768.554	259547	522991	376734	477820	388052	312378	262734	641687	557179	559716	366839	402305	381949	461182	423395	536320	427892	357707	523441	904388	821788	648992	602235	620910	403761	416518	385340	411101	178629	331245	256724	256537	200135	304434
pos_655	M+H	PC(16:0_18:0)	C42 H85 N1 O8 P1	762.601	1.96753e+06	1.54874e+06	2.33557e+06	2.50805e+06	1.86765e+06	2.21555e+06	3.42571e+06	1.89397e+06	3.42557e+06	5.91012e+06	4.37151e+06	2.95259e+06	1.81082e+06	2.63881e+06	2.46069e+06	2.4485e+06	1.82892e+06	1.48874e+06	2.33412e+06	1.27281e+06	1.91248e+06	2.1482e+06	2.26236e+06	1.78098e+06	2.51818e+06	2.33082e+06	2.54304e+06	2.44062e+06	2.0691e+06	2.47268e+06	1.84869e+06	2.69563e+06	2.18918e+06	2.2423e+06
pos_441	M+Na	PC(16:1_16:0)	C40 H78 N1 Na1 O8 P1	754.536	2.29244e+06	3.1698e+06	3.19149e+06	2.70811e+06	2.12332e+06	2.28926e+06	1.31189e+06	2.95447e+06	2.30003e+06	2.07522e+06	812402	1.64472e+06	2.69398e+06	2.94731e+06	2.65507e+06	2.56022e+06	2.19054e+06	2.85877e+06	2.80123e+06	3.07509e+06	3.2595e+06	2.71025e+06	2.29336e+06	2.76192e+06	2.47986e+06	2.30551e+06	2.19308e+06	1.9792e+06	1.83987e+06	2.89983e+06	2.22828e+06	2.33024e+06	1.76942e+06	2.19244e+06
pos_472	M+Na	PC(16:1_17:2)	C41 H76 N1 Na1 O8 P1	764.52	229240	275098	202297	229653	113217	195305	113540	211062	259955	187161	116027	160114	293342	277607	143306	196936	227761	226543	191784	225575	206739	243553	246412	234265	189340	208173	131988	155415	223297	246882	179495	158726	170831	243487
neg_52	M+HCOO	PC(17:1_2:0)	C28 H53 N1 O10 P1	594.341	13969.5	29318.4	37909.8	16743.8	20596.9	31566.3	18265.5	42729.8	38516.3	36839.7	54149.5	41185.4	15809.9	35828.9	33636.4	19475.1	63034.7	33064.7	46327.3	44633.1	51082.6	14606.1	27139	98921.9	41469.2	43601.7	45895.9	41668.8	19867.3	61298.3	55150.7	38068.3	27074.5	13771.4
neg_10	M+HCOO	PC(17:2_2:0)	C28 H51 N1 O10 P1	592.326	81093.6	82755.4	91616.2	100289	100062	64218.4	95193	113027	60643.1	104617	140452	75257.3	76713.6	62478.1	61698.1	85491	133584	67667.9	226921	192612	90063.9	72484.9	89585.6	148849	112659	114096	139384	131361	104361	155273	150486	197707	79761.3	44212.1
pos_799	M+Na	PC(17:3_18:0)	C43 H80 N1 Na1 O8 P1	792.551	221102	200658	181129	156661	167143	111748	240774	228704	200686	102647	169747	147299	261426	181311	128411	119137	161038	156189	306673	287848	226772	181630	234829	210852	188610	173292	171833	156916	191151	185389	154728	105902	169104	207329
pos_536	M+H	PC(18:1_16:0)	C42 H83 N1 O8 P1	760.585	1.48198e+08	2.04896e+08	1.89334e+08	1.61633e+08	1.56894e+08	1.71482e+08	1.46416e+08	2.0483e+08	2.34056e+08	2.24001e+08	1.8115e+08	1.3497e+08	1.71933e+08	2.1236e+08	1.92449e+08	1.71778e+08	1.97785e+08	2.03976e+08	1.85223e+08	2.32523e+08	2.13933e+08	1.81792e+08	1.69387e+08	2.20033e+08	1.71514e+08	1.83221e+08	1.66734e+08	1.67323e+08	1.21062e+08	1.70685e+08	1.45822e+08	1.33073e+08	1.50857e+08	1.49513e+08
pos_552	M+H	PC(18:1_18:1)	C44 H85 N1 O8 P1	786.601	6.55411e+07	4.08622e+07	3.32462e+07	4.41714e+07	5.46714e+07	4.37111e+07	1.10908e+08	4.52126e+07	1.13482e+08	1.01983e+08	1.05693e+08	4.43979e+07	6.71767e+07	4.41146e+07	3.55664e+07	4.86999e+07	3.28833e+07	4.03469e+07	6.74468e+07	3.69589e+07	3.18574e+07	3.88834e+07	3.38774e+07	3.14333e+07	5.58035e+07	5.99282e+07	5.75784e+07	5.72907e+07	7.75852e+07	5.20129e+07	5.20345e+07	3.7561e+07	6.66723e+07	6.75499e+07
pos_509	M+Na	PC(18:2_14:0)	C40 H76 N1 Na1 O8 P1	752.52	212685	182806	181163	131779	113012	84570.3	133952	160487	61787.6	77008.7	37594.5	76658.3	255434	110107	93469.6	122133	99693.4	127042	281806	233882	184453	202126	109057	134055	160511	163218	150484	150979	243719	81428.6	128493	93221.9	137569	160692
pos_485	M+Na	PC(18:2_15:0)	C41 H78 N1 Na1 O8 P1	766.536	434692	191994	163862	208464	257477	119812	334710	201907	157745	178015	133978	105563	494993	210159	127410	214178	165236	232423	606474	222876	201486	223788	185761	219374	243082	236633	238793	229108	405606	129671	187505	119600	220154	218391
pos_563	M+H	PC(18:2_16:0)	C42 H81 N1 O8 P1	758.569	2.48388e+08	1.89675e+08	1.7581e+08	2.22091e+08	2.00341e+08	1.58033e+08	2.22507e+08	2.28561e+08	2.28382e+08	2.46262e+08	2.35886e+08	1.81143e+08	3.07023e+08	2.33479e+08	1.6078e+08	2.18874e+08	1.91718e+08	2.21908e+08	3.09131e+08	2.45984e+08	2.09282e+08	2.3229e+08	2.30877e+08	2.05439e+08	2.11584e+08	2.01475e+08	1.97497e+08	2.15642e+08	2.42125e+08	1.82218e+08	1.53166e+08	1.47025e+08	2.00439e+08	1.87161e+08
pos_444	M+Na	PC(18:2_16:1)	C42 H78 N1 Na1 O8 P1	778.536	1.23978e+06	612311	468748	608883	554718	401245	488018	617657	312469	254038	168390	329147	987510	485537	219640	524098	301711	685669	1.23249e+06	919411	439215	569615	348071	658504	612391	618737	583302	660454	914669	562846	433184	352594	426963	502599
pos_551	M+H	PC(18:2_18:1)	C44 H83 N1 O8 P1	784.585	5.12431e+07	4.70676e+07	3.21192e+07	4.12102e+07	4.97232e+07	4.47198e+07	4.85365e+07	3.63449e+07	6.18475e+07	3.97915e+07	3.90972e+07	5.0436e+07	5.30536e+07	4.07121e+07	2.55786e+07	4.33318e+07	2.87577e+07	4.24764e+07	6.13153e+07	4.47912e+07	3.63918e+07	4.77205e+07	2.80765e+07	4.18736e+07	4.29508e+07	4.42797e+07	4.50861e+07	4.37743e+07	4.42141e+07	4.00188e+07	3.12627e+07	3.20878e+07	4.08262e+07	5.14154e+07
pos_614	M+H	PC(18:2_18:2)	C44 H81 N1 O8 P1	782.569	1.02482e+07	5.09112e+06	4.49588e+06	3.62282e+06	4.38687e+06	4.69756e+06	8.38519e+06	2.61375e+06	6.86432e+06	4.48089e+06	4.96118e+06	5.14091e+06	6.79662e+06	3.27195e+06	1.21468e+06	3.63679e+06	1.53962e+06	4.28498e+06	1.10512e+07	2.66611e+06	3.71125e+06	3.19729e+06	2.00232e+06	3.67685e+06	5.531e+06	5.42682e+06	5.6631e+06	5.8107e+06	9.36003e+06	4.80566e+06	4.76931e+06	2.54725e+06	4.52895e+06	8.85043e+06
pos_447	M+H	PC(18:3_16:0)	C42 H79 N1 O8 P1	756.554	258722	183663	290530	204796	214902	242054	163499	144288	158017	288404	180795	162165	197664	197144	139034	195467	146172	133166	149155	120963	100828	99450.4	217948	163712	137302	149974	120816	150038	262947	230586	116845	205407	203898	237801
pos_672	M+H	PC(19:1)	C27 H53 N1 O8 P1	550.35	164169	436798	298228	232766	250055	274357	319564	431911	524140	848706	609692	621665	166727	302019	370270	294826	543354	247261	517103	840899	454545	362851	161546	566627	420026	591356	604325	647091	163976	544314	405822	322582	283431	382345
pos_708	M+H	PC(19:2)	C27 H51 N1 O8 P1	548.335	1.09731e+06	1.00478e+06	825879	1.20891e+06	935052	512367	1.36546e+06	1.18659e+06	1.02523e+06	2.35761e+06	1.93363e+06	1.13027e+06	921130	569272	702599	1.38891e+06	1.16344e+06	573700	2.53905e+06	2.15866e+06	888083	1.50957e+06	615114	988202	1.38496e+06	1.54076e+06	1.59983e+06	1.65977e+06	911745	1.48294e+06	1.28524e+06	1.60269e+06	1.02238e+06	1.23247e+06
pos_577	M+H	PC(20:3_18:0)	C46 H87 N1 O8 P1	812.616	6.05756e+06	2.59461e+06	4.52596e+06	2.23977e+06	3.52681e+06	3.75375e+06	7.6781e+06	2.56006e+06	6.30732e+06	2.90327e+06	4.85993e+06	5.40845e+06	6.10604e+06	2.90214e+06	3.19274e+06	2.41712e+06	2.66717e+06	3.28383e+06	3.98575e+06	2.10372e+06	1.95637e+06	1.59411e+06	4.34117e+06	2.72114e+06	3.86654e+06	4.09638e+06	3.69928e+06	4.06072e+06	8.95353e+06	5.04192e+06	5.66664e+06	2.77442e+06	6.139e+06	8.15295e+06
pos_380	M+Na	PC(20:4_16:0)	C44 H80 N1 Na1 O8 P1	804.551	1.0078e+06	767775	991439	818225	981549	811707	994423	724734	1.042e+06	1.08085e+06	987102	774057	1.16598e+06	956056	830671	1.00301e+06	980107	796041	1.11053e+06	858579	736094	778883	1.36791e+06	817942	877221	813492	735908	736988	1.23608e+06	1.1151e+06	1.10437e+06	841240	1.1212e+06	1.01728e+06
pos_539	M+H	PC(20:4_18:0)	C46 H85 N1 O8 P1	810.601	7.37187e+06	3.98455e+06	7.08542e+06	4.47754e+06	6.01131e+06	5.93833e+06	1.10059e+07	4.12679e+06	1.05508e+07	1.17382e+07	9.09534e+06	1.01562e+07	7.07103e+06	5.02626e+06	6.50328e+06	5.52442e+06	4.75846e+06	4.52546e+06	5.44628e+06	3.02175e+06	3.74116e+06	3.53651e+06	6.10174e+06	4.20729e+06	6.4453e+06	6.15241e+06	6.46155e+06	6.23413e+06	1.01549e+07	6.98813e+06	7.44936e+06	5.35842e+06	7.59571e+06	7.17228e+06
pos_468	M+H	PC(20:4_18:1)	C46 H83 N1 O8 P1	808.585	1.92025e+06	2.09248e+06	2.474e+06	2.59263e+06	2.45844e+06	2.47933e+06	2.49002e+06	2.14016e+06	3.26389e+06	2.82596e+06	2.58839e+06	2.30875e+06	3.39391e+06	2.19052e+06	1.7638e+06	2.3893e+06	1.79242e+06	2.1995e+06	2.13922e+06	1.58198e+06	1.34355e+06	2.42879e+06	1.87878e+06	1.84397e+06	2.20781e+06	2.20777e+06	2.07481e+06	2.04435e+06	2.95276e+06	2.0669e+06	2.93013e+06	1.97697e+06	2.24507e+06	2.7169e+06
pos_578	M+H	PC(21:3)	C29 H53 N1 O8 P1	574.35	121041	117520	144998	103669	109601	83420.6	143025	121935	125778	168705	228763	161695	108160	80973.3	88771.1	114744	104687	68997.7	242055	225156	82274.9	127678	78193.8	112646	135736	187487	188822	200321	137754	206035	197919	146448	133016	235652
pos_697	M+H	PC(21:4)	C29 H51 N1 O8 P1	572.335	288192	276082	367795	529270	277822	175455	305340	317746	272437	774216	469261	352651	272457	138844	176710	657347	275259	174006	553646	543237	219011	559463	209402	246958	407020	491210	464662	471765	324997	384461	535346	803557	282241	386662
pos_621	M+H	PC(22:5_16:0)	C46 H83 N1 O8 P1	808.585	4.41641e+06	2.61482e+06	6.82241e+06	3.4456e+06	5.56003e+06	3.49031e+06	6.33516e+06	3.99742e+06	5.29436e+06	2.59918e+06	6.05013e+06	7.2807e+06	3.4397e+06	2.45519e+06	3.84363e+06	1.79375e+06	4.08809e+06	4.60804e+06	4.76249e+06	4.46004e+06	3.60139e+06	2.74063e+06	1.67665e+06	4.14369e+06	5.15459e+06	3.3296e+06	4.68873e+06	5.64469e+06	5.99986e+06	6.57042e+06	7.84669e+06	3.63544e+06	6.1569e+06	3.92287e+06
pos_658	M+H	PC(30:0)	C38 H77 N1 O8 P1	706.538	2.38304e+06	1.78627e+06	1.90778e+06	1.92163e+06	1.74289e+06	1.54895e+06	1.76301e+06	1.82934e+06	1.12809e+06	2.08673e+06	1.30336e+06	1.29245e+06	1.63855e+06	1.63088e+06	1.68796e+06	1.86983e+06	1.60064e+06	1.27649e+06	1.89114e+06	1.73624e+06	1.17307e+06	2.35224e+06	1.61115e+06	1.41113e+06	1.59149e+06	1.8469e+06	1.9621e+06	1.94887e+06	2.42122e+06	1.86293e+06	1.36957e+06	1.92785e+06	1.94869e+06	2.17663e+06
pos_571	M+H	PC(31:0)	C39 H79 N1 O8 P1	720.554	453667	514289	778818	733874	454017	413208	314799	409194	451528	422457	270244	347403	637855	629314	895900	775705	457330	508941	613751	693040	1.09129e+06	833401	481739	532458	528795	533310	578095	520281	416924	583245	589204	644961	498382	538498
pos_585	M+H	PC(31:1)	C39 H77 N1 O8 P1	718.538	230227	532865	343029	367740	303484	327937	245014	515148	367091	462045	268298	334757	329987	559444	542242	298920	481334	371419	388223	778361	891957	468952	451675	606924	421316	472341	373728	350077	247904	360788	254522	241013	250925	322197
pos_695	M+H	PC(31:2)	C39 H75 N1 O8 P1	716.522	397706	311887	124966	353792	314124	114957	245232	300041	199708	411132	270967	74421.5	522283	521630	276445	318500	536276	173740	682233	489865	448207	647186	391641	318320	285680	319606	342295	299940	345306	273849	164395	169604	187173	215628
pos_739	M+H	PC(31:3)	C39 H73 N1 O8 P1	714.507	128198	205181	139908	287158	102654	84390.4	140346	151776	103232	246113	69230.1	50878.2	113503	151824	103956	187790	123225	104338	244557	233033	80239.6	221667	90762	112103	108418	163949	93892.4	119908	143198	139694	127136	124132	103739	132527
pos_545	M+H	PC(32:0)	C40 H81 N1 O8 P1	734.569	6.82961e+06	6.1827e+06	7.96622e+06	7.06434e+06	7.0238e+06	7.73503e+06	8.08357e+06	6.6257e+06	8.03739e+06	1.36783e+07	1.00825e+07	8.70315e+06	5.58918e+06	6.97884e+06	6.92104e+06	6.27995e+06	5.46942e+06	4.23525e+06	6.09884e+06	4.5767e+06	4.23139e+06	4.95614e+06	6.45299e+06	5.79575e+06	6.32497e+06	6.25069e+06	6.28106e+06	6.43688e+06	6.33715e+06	6.75162e+06	4.62732e+06	6.51482e+06	6.78018e+06	7.73671e+06
pos_913	M+H	PC(32:1)	C40 H79 N1 O8 P1	732.554	1.48881e+06	1.04279e+06	380473	823937	1.58195e+06	1.02912e+06	1.27041e+06	237242	1.34445e+06	923402	797587	1.3315e+06	1.28421e+06	1.78989e+06	1.96878e+06	297205	1.23811e+06	1.52646e+06	1.13102e+06	1.53015e+06	3.0652e+06	1.02432e+06	1.19879e+06	1.89573e+06	1.53859e+06	1.70459e+06	1.55795e+06	1.56544e+06	985875	1.29223e+06	1.02574e+06	766290	255666	1.28125e+06
pos_845	M+H	PC(32:2)	C40 H77 N1 O8 P1	730.538	76542.5	75989.8	25662.1	93600.6	60081.8	19312.1	67571.2	39598.8	51891.1	77857	35199.2	17294.4	153578	77980.3	58602.9	44017.4	64331.9	38591.3	225598	161891	98341.7	147110	93370.6	72035.8	66359.6	63592.1	65272.1	51004.1	66819.9	48651.9	25133.4	34088.3	40333	30519.9
pos_633	M+H	PC(33:0)	C41 H83 N1 O8 P1	748.585	376836	248505	267484	353682	371129	261154	532356	299973	442679	750336	598442	440029	254726	411961	444387	336688	349889	211313	301917	255660	191680	279540	272946	261493	331825	349175	380892	392031	293650	372291	236580	421728	416436	445364
pos_561	M+H	PC(33:1)	C41 H81 N1 O8 P1	746.569	9.14313e+06	1.41671e+07	1.14953e+07	1.11699e+07	1.25515e+07	9.79978e+06	8.01403e+06	1.3239e+07	1.34946e+07	1.31734e+07	8.84189e+06	1.04436e+07	1.0593e+07	1.46657e+07	1.30329e+07	1.18193e+07	1.35901e+07	1.38973e+07	1.44346e+07	1.94585e+07	1.82541e+07	1.40132e+07	1.19499e+07	1.62779e+07	1.29003e+07	1.20389e+07	1.23556e+07	1.23515e+07	6.53995e+06	1.08257e+07	8.20122e+06	7.9158e+06	9.96465e+06	8.72943e+06
pos_870	M+Na	PC(33:2)	C41 H78 N1 Na1 O8 P1	766.536	412417	716099	589062	815936	775596	249194	713579	713199	698083	776256	608702	420646	1.10446e+06	583887	445075	907794	659403	233251	1.15689e+06	689394	623657	870835	839969	538282	614018	573465	602430	545350	837072	615938	534149	583829	599564	532310
pos_616	M+H	PC(33:4)	C41 H75 N1 O8 P1	740.522	374607	355447	219097	267297	263988	243152	313719	271782	241182	280260	210801	135819	285647	500659	436090	270690	564970	308663	498735	445802	231659	316759	229720	239377	264727	395087	301243	389527	402388	145510	277338	154039	212553	162168
pos_985	M+H	PC(33:5)	C41 H73 N1 O8 P1	738.507	111499	85069.8	96036.4	83007.7	76894.6	70404.4	90104.8	52836.7	59405.3	115366	52269.9	65872.7	81304.1	61287	33990.1	48363.9	43775.4	59125.8	105881	66792.4	37574.8	51361.8	44487.7	68484	77917.3	70804.6	82152.4	86303	132140	75108.5	76988.5	64129.6	71894.7	71856.5
pos_562	M+H	PC(34:3)	C42 H79 N1 O8 P1	756.554	7.25416e+06	5.63163e+06	3.61163e+06	4.66978e+06	4.63494e+06	3.46159e+06	3.8226e+06	4.89824e+06	2.48886e+06	2.41725e+06	1.51857e+06	2.70621e+06	7.23522e+06	3.22657e+06	1.96842e+06	4.38588e+06	2.58911e+06	5.44671e+06	8.70814e+06	6.61955e+06	3.05291e+06	4.63563e+06	2.88093e+06	4.713e+06	4.03369e+06	4.72501e+06	4.75043e+06	4.67341e+06	7.20665e+06	2.66573e+06	3.02203e+06	2.63995e+06	3.42262e+06	3.68899e+06
pos_769	M+H	PC(34:4)	C42 H77 N1 O8 P1	754.538	90856.4	130792	55538	74146.4	115893	54645.5	87475.2	52290.4	76995.7	105131	79620.3	30917.1	98359.2	172755	100020	86961.3	180439	62994.2	129900	107195	125625	87300.4	51141.5	108856	70985	88682.8	94493	99786.7	65887.6	75193	49867.1	42747.5	81716.6	48394
pos_767	M+H	PC(35:0)	C43 H87 N1 O8 P1	776.616	129003	107978	128954	135478	131886	119245	269157	101719	348823	424385	279362	202298	129907	143715	149938	127597	82633.6	89749.4	145768	81166.4	88533.1	159708	122134	161719	163843	168959	107583	173285	137764	191950	171938	171405	167007	196874
pos_637	M+H	PC(35:1)	C43 H85 N1 O8 P1	774.601	6.39998e+06	9.89885e+06	7.43941e+06	7.0966e+06	7.11519e+06	7.8744e+06	8.05399e+06	9.69139e+06	1.48945e+07	1.06906e+07	1.04718e+07	1.02946e+07	6.57539e+06	1.0294e+07	8.6251e+06	8.37222e+06	7.17039e+06	9.20688e+06	8.05081e+06	1.21394e+07	9.672e+06	1.00337e+07	6.41508e+06	1.07049e+07	9.13358e+06	8.7548e+06	9.48482e+06	8.62172e+06	4.8681e+06	8.8506e+06	6.81723e+06	6.53706e+06	5.9584e+06	7.37009e+06
pos_674	M+H	PC(35:2)	C43 H83 N1 O8 P1	772.585	6.04681e+06	4.69094e+06	2.13125e+06	5.73323e+06	4.48957e+06	5.30548e+06	6.32259e+06	4.93207e+06	7.97122e+06	4.91266e+06	6.38591e+06	3.2394e+06	5.8636e+06	5.05231e+06	3.38496e+06	5.71371e+06	3.36283e+06	6.37998e+06	6.09146e+06	6.53429e+06	4.97176e+06	9.65409e+06	6.52721e+06	9.12699e+06	4.2998e+06	4.61864e+06	5.62125e+06	4.77534e+06	6.98637e+06	4.18727e+06	5.06757e+06	3.66082e+06	3.12901e+06	4.15736e+06
pos_620	M+H	PC(35:3)	C43 H81 N1 O8 P1	770.569	2.20839e+06	1.51201e+06	1.08459e+06	1.45059e+06	1.8764e+06	1.066e+06	1.35698e+06	1.1451e+06	1.35872e+06	1.22383e+06	1.02755e+06	1.13545e+06	2.06721e+06	1.30324e+06	770430	1.45622e+06	990154	1.47585e+06	2.27974e+06	1.61318e+06	882353	1.63955e+06	1.00919e+06	1.35831e+06	1.39001e+06	1.48959e+06	1.44918e+06	1.47243e+06	1.74423e+06	1.19862e+06	1.03032e+06	1.05526e+06	1.33055e+06	1.52723e+06
pos_847	M+H	PC(35:4)	C43 H79 N1 O8 P1	768.554	1.89944e+07	2.35338e+07	1.72429e+07	1.67802e+07	2.18444e+07	2.02864e+07	2.68622e+07	1.78602e+07	3.84419e+07	2.32349e+07	3.07564e+07	2.24949e+07	1.76845e+07	2.14707e+07	1.80268e+07	1.31504e+07	1.83224e+07	1.63629e+07	2.14603e+07	2.19061e+07	2.03469e+07	1.57806e+07	1.16019e+07	2.08807e+07	1.95208e+07	1.48364e+07	2.13988e+07	2.05442e+07	1.69487e+07	2.08744e+07	1.74148e+07	1.45951e+07	1.88834e+07	1.93614e+07
pos_656	M+H	PC(35:5)	C43 H77 N1 O8 P1	766.538	916974	1.62721e+06	966243	313014	1.14483e+06	973632	784161	458161	995797	670224	684705	730759	1.13447e+06	710514	333027	361272	612862	1.25663e+06	1.08332e+06	830853	503964	219181	348610	1.10478e+06	696390	831244	768569	879868	1.07416e+06	833403	664005	278525	832041	918345
pos_917	M+H	PC(36:0)	C44 H89 N1 O8 P1	790.632	132540	86437.5	116078	129338	138737	105089	266932	112310	295975	468830	229178	168360	145255	155389	170839	128625	94802.9	95919.4	170320	86866.4	105359	107415	95713.6	117820	178691	166435	162950	175616	144462	154828	119721	157150	182736	168410
pos_553	M+H	PC(36:1)	C44 H87 N1 O8 P1	788.616	3.26662e+07	3.71155e+07	3.75287e+07	3.55345e+07	3.59649e+07	4.3487e+07	5.67219e+07	4.35889e+07	1.07666e+08	7.9583e+07	3.27113e+07	8.71383e+07	3.36498e+07	4.16507e+07	4.37272e+07	4.08386e+07	2.8879e+07	1.83803e+07	3.5895e+07	3.51232e+07	3.58105e+07	2.90363e+07	2.38998e+07	3.9067e+07	4.61853e+07	4.34346e+07	4.59988e+07	4.4922e+07	3.46344e+07	5.01677e+07	4.19633e+07	3.65952e+07	4.64174e+07	5.27061e+07
pos_589	M+H	PC(36:2)	C44 H85 N1 O8 P1	786.601	2.78654e+07	5.3273e+07	4.04589e+07	4.07166e+07	3.77752e+07	4.38232e+07	2.13284e+07	3.83433e+07	5.61734e+07	3.00523e+07	2.48919e+07	3.6939e+07	2.93514e+07	4.70477e+07	3.41048e+07	4.2933e+07	2.90004e+07	4.28126e+07	3.2957e+07	5.12774e+07	4.5577e+07	4.07771e+07	2.54081e+07	4.8048e+07	3.48903e+07	3.68145e+07	3.62042e+07	3.51828e+07	1.937e+07	3.74816e+07	3.39903e+07	3.39122e+07	3.49185e+07	3.61413e+07
pos_659	M+H	PC(36:4)	C44 H81 N1 O8 P1	782.569	1.93019e+06	1.15061e+06	1.14984e+06	575409	939611	818436	1.17998e+06	714716	986432	491667	639134	786971	1.91954e+06	1.00869e+06	660973	626041	654453	961908	1.9672e+06	1.04283e+06	847261	763307	718012	554563	1.0717e+06	1.04152e+06	1.08905e+06	1.15127e+06	1.83076e+06	971673	1.06903e+06	477554	1.04696e+06	1.35706e+06
pos_588	M+H	PC(36:5)	C44 H79 N1 O8 P1	780.554	918569	700218	979790	526955	743026	469763	689658	525213	430577	459844	261278	460851	959480	717331	454194	725349	377390	568978	928424	871808	647673	652958	601265	633287	667379	720822	674470	640100	992761	564399	766354	510021	583162	558515
pos_667	M+H	PC(37:2)	C45 H87 N1 O8 P1	800.616	318393	351979	534377	473386	281730	632200	483768	434605	621477	498032	488993	702599	490462	335176	214812	466691	344943	494269	515490	298565	345616	437550	325611	404669	525668	364552	340170	544474	481408	642327	487905	355824	366984	439385
pos_660	M+H	PC(37:3)	C45 H85 N1 O8 P1	798.601	642171	465773	403341	377125	512084	664303	603868	417822	698238	319730	573105	533267	761706	422437	238323	418155	258998	444564	574821	400189	313259	279570	298980	456705	469693	519019	461118	526330	788740	659129	550186	319827	629932	700996
pos_576	M+H	PC(37:4)	C45 H83 N1 O8 P1	796.585	1.12408e+06	662927	671322	727737	728593	584601	1.15513e+06	565118	829464	1.0531e+06	730395	746604	934355	753873	527950	964499	502447	541575	873039	603614	482888	730373	491011	627945	776172	848800	840458	876098	1.19872e+06	938765	886201	779413	803963	787921
pos_733	M+H	PC(37:5)	C45 H81 N1 O8 P1	794.569	198791	194159	253882	171219	194398	147305	296138	208878	419960	317579	257365	275946	156425	158200	203346	165401	209289	201098	320183	219793	248612	150307	228242	231750	246642	242265	253867	227557	226419	207534	144231	155366	144755	229065
pos_997	M+H	PC(37:7)	C45 H77 N1 O8 P1	790.538	1.09809e+06	1.03648e+06	1.12021e+06	1.3132e+06	1.2493e+06	1.10479e+06	997221	957327	1.32985e+06	1.28459e+06	1.02089e+06	984881	1.30877e+06	1.04563e+06	969405	1.0432e+06	1.15983e+06	1.03201e+06	1.29408e+06	1.05882e+06	777062	1.16155e+06	1.06831e+06	975249	986312	963514	993323	845548	1.17194e+06	1.13055e+06	1.07873e+06	1.13787e+06	1.01978e+06	1.0811e+06
pos_770	M+H	PC(37:8)	C45 H75 N1 O8 P1	788.522	109433	111866	133428	87239.2	147668	152676	83209.8	88334.3	161441	129538	113666	123941	114273	117300	59426.3	59592.5	99869.5	79335	134986	121957	90020	49915.1	107741	198865	124356	96547.9	98480.8	87048.6	113516	119760	113147	58010.4	94831.3	126206
pos_999	M+H	PC(38:1)	C46 H91 N1 O8 P1	816.648	134949	138884	228200	117962	175173	233597	347372	211833	520153	370052	335040	469042	171491	224743	363860	167879	157286	187657	213706	138126	155904	115308	167029	230120	236756	222124	233371	242779	154548	210330	202622	138916	223358	259053
pos_624	M+H	PC(38:2)	C46 H89 N1 O8 P1	814.632	319198	426413	629775	331333	477704	800905	803293	315735	890353	688830	901073	1.14986e+06	565986	537133	371954	380683	210451	458880	632689	270136	186044	368541	635693	649831	428285	678631	510021	505985	422568	785179	704501	270810	487461	597223
pos_623	M+H	PC(38:3)	C46 H87 N1 O8 P1	812.616	1.5579e+06	653746	687748	516039	570567	955377	1.01875e+06	507120	1.20143e+06	456594	803623	1.14374e+06	853343	721846	605245	382583	343544	534213	860094	667595	897187	491808	385358	815719	661582	746822	747207	712953	729832	712633	793909	386278	693963	851896
pos_643	M+H	PC(38:4)	C46 H85 N1 O8 P1	810.601	2.46032e+06	1.50082e+06	2.54876e+06	537311	1.93771e+06	2.45497e+06	3.02789e+06	1.30935e+06	3.13455e+06	1.62276e+06	2.31956e+06	2.70308e+06	2.89413e+06	1.77942e+06	1.59948e+06	862718	1.87266e+06	2.40637e+06	2.66782e+06	1.034e+06	1.4808e+06	484545	1.51691e+06	2.05263e+06	2.05092e+06	1.93548e+06	1.85117e+06	1.88725e+06	3.7678e+06	2.35785e+06	2.47084e+06	723073	2.64668e+06	2.57702e+06
pos_636	M+H	PC(38:5)	C46 H83 N1 O8 P1	808.585	781758	443896	547599	284620	401272	501464	702013	181690	664052	266129	462041	541831	628947	319869	305938	240167	302210	416019	769448	353479	319394	280491	274540	530141	513954	519906	598832	569667	1.09975e+06	709019	706589	276919	502457	1.41028e+06
pos_567	M+H	PC(38:6)	C46 H81 N1 O8 P1	806.569	1.40689e+06	691649	1.09006e+06	380005	630058	787201	940469	416411	718578	514369	530607	752892	978308	500336	384072	484421	368156	651505	1.2113e+06	505531	523557	604478	407835	729910	628643	755932	903096	888768	1.33194e+06	869786	1.15277e+06	614385	712514	1.61534e+06
pos_873	M+H	PC(38:7)	C46 H79 N1 O8 P1	804.554	1.04928e+06	782065	1.06214e+06	881039	1.0182e+06	795659	973618	758857	1.09499e+06	1.0236e+06	981626	746428	1.17874e+06	1.01132e+06	894500	1.0562e+06	936278	823485	1.06141e+06	903697	786281	827349	1.43118e+06	762199	808621	872428	805008	769563	1.30253e+06	1.07564e+06	1.13782e+06	882400	569204	883367
pos_597	M+H	PC(40:4)	C48 H89 N1 O8 P1	838.632	419053	264133	428872	144353	384444	575516	1.38643e+06	214529	1.33277e+06	551679	1.06174e+06	1.35441e+06	423830	182532	374735	209159	257348	405276	392125	165154	257206	123755	332403	420368	508281	494718	531207	552119	727937	439781	623712	213895	587042	593817
pos_582	M+H	PC(40:5)	C48 H87 N1 O8 P1	836.616	371112	326312	662786	224436	456906	597322	1.06525e+06	358854	1.18299e+06	1.08747e+06	1.18269e+06	1.11555e+06	371127	350099	522793	320384	276787	366035	323768	209989	248373	192407	314153	273603	520534	490906	566212	500528	617602	601972	816852	356629	673710	686606
pos_732	M+H	PC(40:6)	C48 H85 N1 O8 P1	834.601	231324	169354	297282	103052	251635	223918	373715	94273.9	379010	144135	281380	356611	203921	169439	133429	100101	121404	257115	271332	93690.5	119136	60918.8	122510	246528	237539	263618	244877	235787	305270	279181	287529	142155	270995	449624
pos_410	M+H	PC(O-13:1_20:5)	C41 H73 N1 O7 P1	722.512	214531	551501	466231	712816	554587	374216	427610	580217	489556	608372	382434	360850	461887	363329	352637	683915	444560	566115	542517	687202	565538	698425	520690	586004	514717	498451	479940	454153	404610	365767	374544	517153	435100	461102
pos_986	M+H	PC(O-13:1_22:5)	C43 H77 N1 O7 P1	750.543	3.4082e+06	4.6452e+06	4.58731e+06	4.2542e+06	4.16112e+06	3.57698e+06	3.89774e+06	4.42311e+06	4.40922e+06	3.41182e+06	5.03851e+06	4.8245e+06	3.56383e+06	3.61657e+06	3.54139e+06	4.57938e+06	3.10793e+06	3.46463e+06	3.51318e+06	5.02375e+06	3.92645e+06	4.54333e+06	3.29382e+06	3.79842e+06	3.73113e+06	3.71051e+06	3.38817e+06	3.35638e+06	2.75141e+06	3.23105e+06	3.27574e+06	2.52072e+06	2.27489e+06	3.26671e+06
pos_787	M+H	PC(O-13:1_22:6)	C43 H75 N1 O7 P1	748.528	52217.1	75834.4	138051	120915	70446.6	66214.5	83841.2	118219	221164	291929	141794	96853.1	57840.4	53978.2	166415	146987	87890.7	94324.7	69951.1	86913	139583	88436.7	57846.4	73496.5	121233	103663	113235	119023	65985	86916.4	128219	106958	67143.2	110881
pos_756	M+H	PC(O-14:0_22:5)	C44 H81 N1 O7 P1	766.575	1.62179e+06	2.36734e+06	2.52501e+06	2.79377e+06	2.3811e+06	2.73917e+06	1.84328e+06	2.3232e+06	2.39452e+06	2.7818e+06	2.38735e+06	1.45152e+06	1.84445e+06	2.42687e+06	2.6718e+06	2.16176e+06	3.02455e+06	2.80865e+06	1.95884e+06	2.15039e+06	2.16384e+06	2.29455e+06	2.59642e+06	2.25298e+06	1.95191e+06	1.92645e+06	1.61758e+06	1.53207e+06	1.52808e+06	2.38936e+06	2.14422e+06	2.08027e+06	2.08937e+06	2.13851e+06
pos_673	M+H	PC(O-14:1_20:4)	C42 H77 N1 O7 P1	738.543	64268.9	238855	167309	198450	148887	173401	83566.5	283673	195020	178109	115206	168771	113037	227017	339752	141629	247416	223733	157382	337021	331181	207098	217544	322592	166043	160528	140907	132977	42774	193282	107465	154214	110175	88665.4
pos_457	M+H	PC(O-14:1_22:5)	C44 H79 N1 O7 P1	764.559	145935	198796	207748	257245	137950	211150	211865	243907	342681	309005	361126	294703	147847	151555	261939	279101	181276	240313	168722	201095	219562	258101	199698	226714	203451	236291	219525	221498	149074	148907	201350	141989	129464	154615
pos_914	M+H	PC(O-14:2_18:1)	C40 H77 N1 O7 P1	714.543	434278	794271	366847	742297	540486	530148	995269	1.24141e+06	1.1499e+06	1.58277e+06	1.17904e+06	956674	633308	714202	950842	868023	734854	708118	883096	1.23551e+06	1.21712e+06	972878	617094	896005	772454	806063	785116	730440	401277	624402	465909	520367	513888	512440
pos_987	M+H	PC(O-15:1_20:4)	C43 H79 N1 O7 P1	752.559	487728	870630	523351	572343	717764	652145	957661	1.31348e+06	1.55406e+06	1.02764e+06	1.31948e+06	1.36287e+06	676904	822111	1.16723e+06	749259	775012	800682	876885	1.08523e+06	1.20694e+06	958388	831054	995408	839094	849895	810438	752933	403892	649737	536604	502804	600529	611141
pos_477	M+H	PC(O-15:1_20:5)	C43 H77 N1 O7 P1	750.543	1.0058e+06	856689	732819	885964	1.01755e+06	603778	960045	848832	958689	645535	404148	795926	1.05288e+06	629969	719668	947954	764752	823364	1.05707e+06	1.07221e+06	793754	989402	814974	732482	795915	1.16116e+06	779171	847478	935230	689211	656920	1.29249e+06	589362	654519
pos_848	M+H	PC(O-15:1_22:4)	C45 H83 N1 O7 P1	780.59	416629	1.14974e+06	926943	912616	838045	1.26273e+06	823996	1.41562e+06	1.61035e+06	1.98893e+06	1.45893e+06	1.24896e+06	474460	1.32727e+06	1.39178e+06	850539	1.24931e+06	1.4623e+06	513844	1.41964e+06	1.64516e+06	1.04373e+06	931713	1.40299e+06	1.12047e+06	1.12115e+06	1.01568e+06	949043	445161	1.02318e+06	834534	760645	796669	694487
pos_486	M+H	PC(O-15:2_20:3)	C43 H79 N1 O7 P1	752.559	1.72913e+06	1.60106e+06	1.61476e+06	1.13969e+06	2.17761e+06	1.94455e+06	2.98307e+06	2.04471e+06	3.42318e+06	2.14469e+06	3.24044e+06	3.01175e+06	2.20291e+06	1.56681e+06	2.10703e+06	1.47256e+06	2.35173e+06	2.45634e+06	2.43123e+06	1.60674e+06	1.75981e+06	1.36126e+06	1.70129e+06	2.34525e+06	1.83036e+06	1.89436e+06	2.03218e+06	2.06715e+06	1.75839e+06	1.26254e+06	1.38892e+06	989083	1.92746e+06	1.72168e+06
pos_474	M+H	PC(O-15:2_20:4)	C43 H77 N1 O7 P1	750.543	2.15892e+06	3.65179e+06	1.00515e+06	1.40158e+06	1.78675e+06	1.01591e+06	1.59435e+06	1.40666e+06	1.31768e+06	1.07491e+06	1.07176e+06	1.31293e+06	1.22176e+06	1.11954e+06	1.20367e+06	1.34154e+06	1.22208e+06	1.23363e+06	2.21257e+06	1.21696e+06	1.03643e+06	2.06013e+06	1.6178e+06	1.4504e+06	1.39703e+06	1.68665e+06	1.2803e+06	1.35167e+06	1.58977e+06	867550	966805	2.87556e+06	719767	788692
pos_846	M+H	PC(O-15:2_20:5)	C43 H75 N1 O7 P1	748.528	302471	340366	228808	261062	293747	226054	246177	317130	178502	229566	115424	257671	220444	205695	211095	265940	215131	180721	288816	376195	185572	324390	236109	229547	228023	280328	260657	254941	247544	192430	205438	202230	178443	176799
pos_433	M+H	PC(O-15:2_22:4)	C45 H81 N1 O7 P1	778.575	229258	364212	385451	215161	297740	422873	536482	451574	603410	489459	469715	679769	227888	372532	556956	234987	346003	372558	370571	425361	440097	253036	288349	427647	398285	430106	303749	386551	206148	350404	269731	224221	269692	313893
pos_487	M+H	PC(O-15:2_22:5)	C45 H79 N1 O7 P1	776.559	207018	144896	104301	264002	293621	47881.3	230071	82465	349004	341360	410602	211875	199514	94016	148783	167469	235886	200790	283818	257372	138083	220437	198298	222128	203952	124276	248757	165381	195788	82088.3	102413	196630	288704	152368
pos_988	M+H	PC(O-18:4_17:0)	C43 H81 N1 O7 P1	754.575	222708	392585	301033	414700	497126	349192	448378	518547	362367	489494	436728	425929	305216	252635	436634	327069	609893	276079	340500	490841	622655	331659	313378	616564	454294	317159	529901	314899	176612	303373	336514	223204	299610	425508
pos_757	M+H	PC(O-18:4_18:0)	C44 H83 N1 O7 P1	768.59	744545	1.18019e+06	708886	1.05011e+06	1.17038e+06	898434	1.26696e+06	1.74727e+06	2.00647e+06	1.46158e+06	1.71864e+06	1.48237e+06	1.04285e+06	1.56624e+06	1.52618e+06	1.17452e+06	1.77057e+06	1.36922e+06	1.26268e+06	1.47478e+06	1.24242e+06	1.28124e+06	1.30099e+06	1.3289e+06	1.15422e+06	1.21154e+06	1.04853e+06	1.09647e+06	1.00004e+06	1.39736e+06	831475	1.09961e+06	1.23635e+06	1.00894e+06
pos_768	M+H	PC(O-31:0)	C39 H81 N1 O7 P1	706.575	70820.7	22708.3	46681.8	97328.9	64348.1	27089.1	169478	74822	138434	196097	158592	138940	64507.6	44504	89682.2	91821.4	61997.9	19540.7	71459.9	28233.1	56736.5	90447.5	66596.9	46097.5	88623.9	64713.6	67168.2	74185.6	73377.8	50753.3	52539.7	120116	76777.2	79296.7
pos_579	M+H	PC(O-31:1)	C39 H79 N1 O7 P1	704.559	320219	461936	676958	504361	409731	678918	612109	514771	1.04062e+06	1.0119e+06	611373	904245	400653	509015	847904	529052	485299	637675	450405	513708	856787	521453	566087	704401	549618	574287	623914	544143	389111	555375	593073	464089	446352	432280
pos_772	M+H	PC(O-31:2)	C39 H77 N1 O7 P1	702.543	113361	221426	178592	210109	195588	232790	183781	279203	303066	246345	232220	168620	127284	309458	294350	171512	262203	277072	244274	348783	384265	248514	183826	236155	169414	235285	178853	222042	77363	268975	134170	56265.6	165256	156865
pos_612	M+H	PC(O-32:0)	C40 H83 N1 O7 P1	720.59	901757	749577	550757	1.09876e+06	868025	769529	1.78284e+06	1.06007e+06	1.38069e+06	2.12761e+06	1.93613e+06	1.20418e+06	930623	729647	951214	1.24493e+06	815235	589273	1.17611e+06	797025	574008	1.11489e+06	887008	733581	993132	977548	966036	949513	847969	766486	467127	1.06578e+06	921081	1.03879e+06
pos_533	M+H	PC(O-32:1)	C40 H81 N1 O7 P1	718.575	3.77277e+06	5.19182e+06	5.07409e+06	1.00249e+07	5.55275e+06	4.76604e+06	6.9905e+06	5.26191e+06	7.41296e+06	1.10356e+07	1.15642e+07	6.94332e+06	3.26173e+06	4.20702e+06	4.87972e+06	6.91221e+06	4.40499e+06	3.04678e+06	4.55499e+06	6.42687e+06	5.31828e+06	9.60051e+06	6.89584e+06	4.54031e+06	5.19271e+06	5.9978e+06	5.99703e+06	5.85277e+06	3.22062e+06	4.49771e+06	3.9182e+06	7.40824e+06	4.83821e+06	3.73411e+06
pos_647	M+H	PC(O-32:2)	C40 H79 N1 O7 P1	716.559	2.40193e+06	7.98928e+06	4.53574e+06	5.62832e+06	4.24596e+06	5.33985e+06	2.80714e+06	7.2363e+06	5.30321e+06	4.8342e+06	3.88513e+06	5.27631e+06	3.33521e+06	7.35533e+06	8.03624e+06	3.9934e+06	5.84155e+06	6.77188e+06	5.15889e+06	1.17774e+07	1.11728e+07	6.92689e+06	4.77341e+06	9.16012e+06	5.52536e+06	5.045e+06	5.25159e+06	5.14499e+06	1.63442e+06	5.47254e+06	3.07712e+06	3.61023e+06	3.22473e+06	2.99663e+06
pos_719	M+H	PC(O-32:3)	C40 H77 N1 O7 P1	714.543	1.65413e+06	2.79144e+06	1.53382e+06	2.20949e+06	2.11259e+06	1.33409e+06	3.43483e+06	3.04386e+06	2.24406e+06	2.6239e+06	3.64545e+06	2.51328e+06	1.75165e+06	1.68511e+06	2.30177e+06	1.39467e+06	1.85847e+06	1.4597e+06	3.22044e+06	3.34663e+06	1.96829e+06	2.26809e+06	1.47845e+06	1.57554e+06	2.43422e+06	2.3583e+06	2.27968e+06	2.48443e+06	1.59747e+06	2.61927e+06	1.72751e+06	1.99122e+06	2.10427e+06	1.70255e+06
pos_1005	M+H	PC(O-33:0)	C41 H85 N1 O7 P1	734.606	90651	91794.9	65755.3	127127	106712	88391	158796	155843	212947	331381	272647	163882	101199	96128.4	146472	164991	104888	93811.9	129695	121373	108986	166756	98587.6	105222	125347	144910	132825	147404	94319.5	97099.5	80074.7	154985	108623	122143
pos_559	M+H	PC(O-33:1)	C41 H83 N1 O7 P1	732.59	196501	375109	429521	581176	383209	436025	644338	565317	893877	1.1104e+06	1.00898e+06	664028	274635	413204	580910	529228	327800	371708	429892	539095	614850	769349	419772	515540	505815	533644	470549	543765	210001	471172	361799	548252	388636	286787
pos_696	M+H	PC(O-33:2)	C41 H81 N1 O7 P1	730.575	1.72326e+06	1.13831e+06	550889	2.04133e+06	2.15859e+06	1.18055e+06	5.24788e+06	2.08016e+06	3.73569e+06	4.31492e+06	4.84514e+06	2.80757e+06	2.07844e+06	1.9964e+06	2.03551e+06	1.89707e+06	2.36558e+06	1.12812e+06	3.73338e+06	1.9787e+06	1.73883e+06	3.45108e+06	1.72882e+06	1.5963e+06	2.29854e+06	2.49283e+06	2.42876e+06	2.52264e+06	2.29219e+06	1.79722e+06	1.23882e+06	2.56217e+06	2.37681e+06	1.72246e+06
pos_995	M+Na	PC(O-33:3)	C41 H78 N1 Na1 O7 P1	750.541	223499	326988	221442	371961	415243	327773	566808	440354	742795	628394	818721	535130	323621	377309	602666	336776	395205	285111	397147	384264	400401	375942	279839	334577	354899	346010	337467	292401	247107	399980	310155	367452	369326	283785
pos_994	M+H	PC(O-33:4)	C41 H77 N1 O7 P1	726.543	75756.9	41573.5	33423.1	75372.4	97487	17644	126479	59540.5	36284	74691.5	173457	56249.3	57032.5	37642.9	39876.9	61457.8	78947.8	21477.3	135193	66620.6	50640	117544	74857.3	53638	62083.2	65840	89171.3	99603.7	59662.3	57508.1	23394.1	62511.4	76072.9	28415.9
pos_573	M+H	PC(O-34:0)	C42 H87 N1 O7 P1	748.621	276161	275773	320479	364881	307575	312281	871452	386325	997735	1.30177e+06	1.18324e+06	671368	375255	382582	653393	407025	285678	303371	426474	271689	398529	364244	223977	378155	472280	468814	495450	504269	287667	280012	326189	411395	367720	465931
pos_816	M+Na	PC(O-34:1)	C42 H84 N1 Na1 O7 P1	768.588	765259	1.18696e+06	704328	305197	848244	285295	1.37525e+06	411226	2.01062e+06	1.96307e+06	1.64361e+06	99621.7	1.10316e+06	1.64541e+06	1.62861e+06	1.14741e+06	1.38397e+06	1.31394e+06	1.26053e+06	1.33531e+06	1.28637e+06	1.07786e+06	1.178e+06	1.54651e+06	1.30001e+06	1.26704e+06	1.22385e+06	1.14223e+06	997967	1.03912e+06	854530	1.06546e+06	1.29397e+06	1.25045e+06
pos_572	M+H	PC(O-34:2)	C42 H83 N1 O7 P1	744.59	4.99907e+07	1.24109e+08	7.04368e+07	7.37835e+07	8.00158e+07	1.09166e+08	9.9494e+07	1.18902e+08	1.56037e+08	1.4887e+08	1.57692e+08	1.43257e+08	5.45273e+07	1.34925e+08	1.47382e+08	6.19785e+07	1.22554e+08	9.64964e+07	8.81407e+07	1.4808e+08	1.43009e+08	9.25374e+07	8.44615e+07	1.26856e+08	9.7712e+07	9.62431e+07	1.04447e+08	9.80516e+07	4.17928e+07	1.0541e+08	6.75609e+07	6.07415e+07	8.30239e+07	7.57247e+07
pos_766	M+Na	PC(O-34:3)	C42 H80 N1 Na1 O7 P1	764.556	1.83296e+06	1.81481e+06	2.35278e+06	3.15542e+06	2.79635e+06	1.74536e+06	1.66273e+06	2.07466e+06	2.09377e+06	3.19386e+06	1.96138e+06	1.2235e+06	1.95016e+06	1.7583e+06	2.25349e+06	1.7788e+06	1.80309e+06	2.09623e+06	3.49472e+06	1.51605e+06	1.70264e+06	1.71548e+06	2.41015e+06	1.35966e+06	2.00475e+06	2.10146e+06	1.36829e+06	1.46268e+06	1.93161e+06	1.82861e+06	1.80916e+06	1.56809e+06	1.84537e+06	1.78064e+06
pos_546	M+H	PC(O-34:4)	C42 H79 N1 O7 P1	740.559	334163	340480	333150	539865	313006	246223	554525	489748	403263	712673	636154	593695	299792	270964	346528	399207	282288	236489	443559	423505	260906	528571	267214	240964	434165	384588	384550	444513	408324	367488	446432	644868	408752	421265
pos_709	M+H	PC(O-34:5)	C42 H77 N1 O7 P1	738.543	524787	910868	856184	1.11085e+06	880402	672125	788900	974303	996445	1.29578e+06	1.06342e+06	1.06661e+06	534525	900097	898728	1.0536e+06	541311	600757	879749	1.07483e+06	968953	1.42714e+06	756910	776905	828019	935188	1.03937e+06	935482	651507	905111	1.0949e+06	1.02452e+06	803306	842110
pos_581	M+H	PC(O-35:2)	C43 H85 N1 O7 P1	758.606	2.98085e+06	1.29963e+07	7.65414e+06	7.53993e+06	7.2434e+06	1.00181e+07	1.05984e+07	1.58619e+07	2.22708e+07	2.90784e+07	2.31977e+07	2.02454e+07	3.86636e+06	1.57217e+07	2.27771e+07	8.64433e+06	1.14664e+07	1.41214e+07	6.13039e+06	1.95809e+07	2.31373e+07	9.7281e+06	7.96138e+06	1.58289e+07	1.25619e+07	1.27574e+07	1.1587e+07	1.24323e+07	2.82355e+06	1.00193e+07	7.33623e+06	7.28798e+06	6.90399e+06	6.4637e+06
pos_989	M+Na	PC(O-35:3)	C43 H82 N1 Na1 O7 P1	778.572	517685	603177	522057	861584	786905	576659	621897	776866	757353	1.15487e+06	745976	708089	580106	529350	829897	772857	637783	635494	706407	615902	636409	791388	686680	505594	567676	575290	551382	566376	528785	511781	603042	747240	566245	510164
pos_755	M+Na	PC(O-35:4)	C43 H80 N1 Na1 O7 P1	776.556	124755	76752.9	227032	298854	234090	236621	252202	279389	306843	380675	184691	150910	169439	265031	287242	246376	287605	205909	205177	317654	146603	358615	296345	227288	258118	233943	223816	213705	149971	120716	285115	320848	220966	210788
pos_574	M+H	PC(O-35:5)	C43 H79 N1 O7 P1	752.559	2.2962e+06	3.07156e+06	2.72046e+06	2.84131e+06	2.75717e+06	2.97395e+06	3.06301e+06	3.43434e+06	3.75647e+06	5.89934e+06	3.85652e+06	5.03747e+06	2.13242e+06	3.01734e+06	3.25734e+06	4.02927e+06	2.1457e+06	2.33885e+06	2.71682e+06	3.54189e+06	3.08617e+06	4.98246e+06	2.89117e+06	3.20196e+06	3.41866e+06	3.51012e+06	3.54843e+06	3.67132e+06	2.59557e+06	3.00647e+06	3.77216e+06	3.12876e+06	2.74435e+06	2.2468e+06
pos_587	M+H	PC(O-35:7)	C43 H75 N1 O7 P1	748.528	487147	439794	296253	359169	505000	367659	532359	571803	475237	312353	509584	420581	581184	451933	448919	335634	518134	416616	630223	411446	432509	396786	520145	443653	417940	410001	401791	362050	462445	502269	333397	334579	444270	465159
pos_586	M+H	PC(O-35:8)	C43 H73 N1 O7 P1	746.512	187629	199360	244251	274645	211548	187593	211090	161089	233817	202235	190595	201042	272230	111234	155601	261517	198868	170848	124717	163572	132928	194121	233348	174093	158181	179191	158758	157882	246207	216131	173132	215410	216913	187274
pos_820	M+Na	PC(O-36:1)	C44 H88 N1 Na1 O7 P1	796.619	177648	339531	187055	186412	323462	278540	816205	701126	1.87287e+06	665922	963263	1.00575e+06	321365	703447	772170	270349	508694	588957	523116	74402.5	693248	215342	53138.4	346010	559817	548226	518037	562970	217768	443820	369815	177952	332145	447346
pos_538	M+H	PC(O-36:2)	C44 H87 N1 O7 P1	772.621	6.98358e+06	7.29218e+06	3.47446e+06	7.00043e+06	9.5637e+06	6.33101e+06	1.97143e+07	1.23968e+07	1.98593e+07	1.68349e+07	1.92879e+07	1.64568e+07	1.26494e+07	1.09471e+07	1.12222e+07	1.09446e+07	1.2013e+07	9.76073e+06	2.09494e+07	1.28499e+07	1.23244e+07	1.41394e+07	9.65931e+06	9.02592e+06	1.11148e+07	1.15973e+07	1.15939e+07	1.20989e+07	8.39379e+06	8.02395e+06	8.10215e+06	9.38158e+06	9.51798e+06	8.54263e+06
pos_549	M+H	PC(O-36:3)	C44 H85 N1 O7 P1	770.606	4.555e+06	5.63554e+06	2.46342e+06	5.57613e+06	9.28203e+06	6.5643e+06	1.51028e+07	9.71437e+06	1.18655e+07	7.6888e+06	1.56389e+07	1.12258e+07	9.5913e+06	7.89604e+06	7.74608e+06	7.68774e+06	1.06553e+07	7.89154e+06	1.44346e+07	9.08723e+06	6.67691e+06	1.15482e+07	1.06619e+07	8.1597e+06	8.93173e+06	8.32111e+06	9.31613e+06	7.64094e+06	8.88183e+06	7.93576e+06	6.54031e+06	7.36188e+06	1.04959e+07	1.14017e+07
pos_537	M+H	PC(O-36:4)	C44 H83 N1 O7 P1	768.59	1.68834e+06	3.12041e+06	3.08282e+06	3.43956e+06	2.89675e+06	1.99625e+06	1.88791e+06	3.06021e+06	3.65382e+06	1.72014e+06	2.33589e+06	3.11234e+06	1.60531e+06	3.28224e+06	3.70503e+06	2.97036e+06	2.44729e+06	2.55669e+06	2.57684e+06	3.44439e+06	3.81017e+06	4.12851e+06	2.62679e+06	2.74335e+06	2.65824e+06	2.65104e+06	2.81114e+06	2.82414e+06	1.5299e+06	2.39674e+06	2.59089e+06	2.51526e+06	2.18049e+06	2.03256e+06
pos_731	M+Na	PC(O-36:5)	C44 H80 N1 Na1 O7 P1	788.556	717822	1.15906e+06	1.17268e+06	1.39905e+06	1.13904e+06	1.05533e+06	738580	1.35869e+06	1.09183e+06	1.73781e+06	1.22015e+06	1.14709e+06	938919	933668	1.15242e+06	1.52216e+06	1.0615e+06	910979	971969	729354	944280	1.77473e+06	3.20124e+06	1.67505e+06	1.03647e+06	1.01089e+06	923484	856234	734876	892467	1.0514e+06	1.60386e+06	943305	651191
pos_640	M+Na	PC(O-36:6)	C44 H78 N1 Na1 O7 P1	786.541	418259	560340	418578	1.26952e+06	520585	272628	360437	475328	274861	483926	344569	254449	461435	279136	262773	821970	318492	403195	517742	640404	385108	1.15537e+06	726712	375047	465152	434951	448021	455854	366697	288393	365553	901701	358083	416295
pos_662	M+H	PC(O-36:8)	C44 H75 N1 O7 P1	760.528	96786.3	168633	249124	294216	159032	203708	139866	270607	186844	359609	173412	153626	224611	159420	131255	345256	183764	203630	171302	153096	196657	258673	197903	211770	209098	148616	132314	136699	166969	199165	190677	207215	143957	132423
pos_801	M+H	PC(O-37:3)	C45 H87 N1 O7 P1	784.621	163108	346014	301041	259993	165434	287245	339264	405534	555021	401426	520006	499288	190830	277653	410467	273252	231327	263105	299149	306066	411862	295341	341420	386568	348689	319891	309069	244712	164888	220014	345295	258443	267201	247568
pos_595	M+H	PC(O-37:4)	C45 H85 N1 O7 P1	782.606	3.21047e+06	3.14456e+06	5.22092e+06	4.45059e+06	5.28258e+06	4.79648e+06	5.2236e+06	6.86635e+06	8.25641e+06	6.52078e+06	8.85602e+06	7.30943e+06	3.7258e+06	4.14409e+06	6.18808e+06	5.79737e+06	4.08245e+06	5.59778e+06	4.85292e+06	6.83315e+06	5.39966e+06	6.7395e+06	5.1111e+06	5.3622e+06	5.3888e+06	5.75097e+06	5.307e+06	5.76006e+06	3.28918e+06	4.63899e+06	5.6418e+06	3.09936e+06	4.33257e+06	5.83864e+06
pos_550	M+H	PC(O-37:5)	C45 H83 N1 O7 P1	780.59	5.07291e+06	8.55138e+06	9.06436e+06	1.72737e+07	8.08162e+06	8.2249e+06	6.11204e+06	9.96716e+06	1.09577e+07	2.24001e+07	1.08407e+07	9.84542e+06	4.16509e+06	6.19498e+06	8.67616e+06	1.83266e+07	6.11175e+06	6.94505e+06	5.98677e+06	8.998e+06	1.0079e+07	1.86842e+07	8.55235e+06	8.14434e+06	8.66252e+06	9.96137e+06	8.86795e+06	8.89808e+06	5.12031e+06	5.86896e+06	9.06827e+06	1.44878e+07	6.15506e+06	5.76315e+06
pos_758	M+H	PC(O-37:6)	C45 H81 N1 O7 P1	778.575	469679	857924	1.20341e+06	1.53551e+06	419671	285524	328924	941987	306492	1.99943e+06	1.55075e+06	1.02192e+06	363385	621727	952988	1.06901e+06	647268	492253	510880	943518	707652	1.65318e+06	761974	584036	928628	906936	933907	844518	219313	567474	541038	730063	604225	517859
pos_760	M+H	PC(O-37:7)	C45 H79 N1 O7 P1	776.559	765612	912473	575349	544926	879482	749147	1.10675e+06	950158	1.29776e+06	631117	1.18087e+06	920290	929321	987849	909394	584068	786357	813785	997839	899151	718085	829241	732356	875623	797334	734936	772348	816644	691760	885402	763352	599976	783345	1.03081e+06
pos_565	M+H	PC(O-37:8)	C45 H77 N1 O7 P1	774.543	785216	1.22858e+06	845470	1.07148e+06	1.4751e+06	734688	986900	1.1104e+06	827061	721987	375415	720086	1.63095e+06	1.2112e+06	924699	1.35559e+06	1.26192e+06	1.12649e+06	1.45046e+06	1.26432e+06	1.15091e+06	1.29134e+06	1.38216e+06	985714	1.07126e+06	1.05662e+06	910158	934134	1.42342e+06	1.04466e+06	1.0111e+06	1.16773e+06	1.00039e+06	793123
pos_680	M+H	PC(O-37:9)	C45 H75 N1 O7 P1	772.528	150252	160393	185227	192907	198354	185501	182712	168345	124911	147044	183162	142954	147880	133148	123522	161564	198844	185003	154522	171602	133112	205794	190952	141021	136469	104871	140964	123705	164009	131319	180756	149389	125384	155525
pos_689	M+H	PC(O-38:3)	C46 H89 N1 O7 P1	798.637	536686	514021	373069	463124	705058	592391	1.36226e+06	810883	1.89409e+06	944521	1.50218e+06	1.41854e+06	949987	706217	873262	662250	819920	898673	1.29371e+06	758791	687364	1.32782e+06	1.14821e+06	1.26146e+06	862144	874945	898929	871864	682973	857779	865859	625396	748610	1.21422e+06
pos_596	M+H	PC(O-38:4)	C46 H87 N1 O7 P1	796.621	6.72093e+06	7.95362e+06	7.00786e+06	7.40359e+06	8.11084e+06	5.88146e+06	8.58825e+06	7.55706e+06	8.52219e+06	3.59794e+06	9.58789e+06	8.1349e+06	7.09956e+06	9.90472e+06	8.62166e+06	5.45193e+06	6.48356e+06	5.64129e+06	1.09242e+07	8.13276e+06	6.70267e+06	8.26788e+06	6.90898e+06	6.47933e+06	7.63195e+06	7.22922e+06	6.02259e+06	7.35989e+06	7.86268e+06	8.89769e+06	9.63119e+06	7.23941e+06	7.75409e+06	1.04782e+07
pos_642	M+H	PC(O-38:5)	C46 H85 N1 O7 P1	794.606	8.55953e+06	1.04556e+07	1.12699e+07	7.24029e+06	1.3517e+07	1.52429e+07	1.7178e+07	1.24851e+07	2.05685e+07	1.46088e+07	2.51525e+07	2.22581e+07	1.01441e+07	1.05263e+07	1.83922e+07	7.22347e+06	1.46822e+07	1.61388e+07	1.36682e+07	1.06477e+07	1.38359e+07	8.62197e+06	1.2762e+07	1.42572e+07	1.33081e+07	1.33659e+07	1.37886e+07	1.28599e+07	7.36267e+06	1.00071e+07	1.27988e+07	9.10749e+06	1.39252e+07	1.09715e+07
pos_711	M+Na	PC(O-38:6)	C46 H82 N1 Na1 O7 P1	814.572	292912	459113	601206	551000	400766	418534	382961	506732	535872	575457	575056	534003	307349	387240	510379	528268	405000	378727	326376	380639	374656	816158	783726	602161	421787	430049	380432	390823	283287	402876	475942	553614	363903	378465
pos_641	M+H	PC(O-38:7)	C46 H81 N1 O7 P1	790.575	786490	768699	841540	1.25414e+06	832984	521151	767096	913276	546780	596234	460951	683348	620406	667158	719239	991965	604825	405745	952815	802652	676185	1.63825e+06	733156	439614	813765	714822	818664	857057	638443	580262	589313	1.0917e+06	573762	478087
pos_803	M+H	PC(O-38:8)	C46 H79 N1 O7 P1	788.559	719141	1.0495e+06	1.09025e+06	1.5334e+06	1.02552e+06	1.05097e+06	888493	1.18682e+06	1.0756e+06	1.56374e+06	1.22324e+06	1.08784e+06	668272	858885	1.00959e+06	1.5018e+06	977411	828314	716708	1.09033e+06	946972	1.77318e+06	2.03139e+06	1.48484e+06	1.03616e+06	876339	924732	854073	724416	806837	1.05589e+06	1.30049e+06	782586	653461
pos_872	M+H	PC(O-38:9)	C46 H77 N1 O7 P1	786.543	446657	547630	432328	950945	603791	318002	374888	538450	376229	656339	405748	278633	435616	345034	351112	820914	374439	401519	655345	646489	415455	1.39073e+06	556870	425257	512407	488884	450592	509908	501720	348730	410405	669954	390414	409137
pos_622	M+H	PC(O-39:5)	C47 H87 N1 O7 P1	808.621	616299	861776	1.12618e+06	789357	1.20177e+06	1.39662e+06	1.73792e+06	1.18674e+06	2.65079e+06	2.52514e+06	2.69963e+06	2.57008e+06	775952	778008	1.68821e+06	871302	1.24148e+06	1.71567e+06	997659	938902	1.40022e+06	837561	1.05115e+06	1.39978e+06	1.2235e+06	1.19799e+06	1.31497e+06	1.24182e+06	801245	829676	1.15272e+06	844847	1.15284e+06	801477
pos_661	M+H	PC(O-39:6)	C47 H85 N1 O7 P1	806.606	183656	289969	262132	382789	388251	256566	260831	235652	383128	584066	694269	428014	149982	219998	347416	339704	346978	272247	231654	255082	264735	421001	307534	267277	309489	306300	259539	314364	221979	227482	347418	462672	366738	255446
pos_721	M+H	PC(O-39:8)	C47 H81 N1 O7 P1	802.575	470306	434403	345094	173127	638044	577286	787757	502698	856623	441826	795078	830316	652231	523763	667774	335427	678765	780810	674581	388401	545983	243808	446736	709409	507354	481193	482449	522005	499516	346226	499680	218329	581732	504453
pos_771	M+H	PC(O-40:4)	C48 H91 N1 O7 P1	824.653	180533	179126	130215	117182	355686	390547	815481	205299	1.01283e+06	467622	803014	775515	341948	309855	531308	196990	259910	503861	575437	224726	345906	195764	163626	414497	318630	424520	434401	484405	282261	308178	369537	272202	425852	447166
pos_690	M+H	PC(O-40:5)	C48 H89 N1 O7 P1	822.637	1.25681e+06	1.39152e+06	1.51346e+06	798442	2.02728e+06	2.09283e+06	3.01181e+06	1.63437e+06	3.8284e+06	1.69304e+06	3.7077e+06	4.20469e+06	1.31857e+06	2.08037e+06	3.13811e+06	837356	1.9944e+06	2.02023e+06	1.9681e+06	1.30123e+06	1.83049e+06	1.12503e+06	1.46732e+06	2.05317e+06	2.02034e+06	2.04119e+06	2.11586e+06	2.09724e+06	1.56722e+06	1.94757e+06	2.42849e+06	1.81853e+06	2.25591e+06	1.9669e+06
pos_645	M+H	PC(O-40:6)	C48 H87 N1 O7 P1	820.621	1.30857e+06	1.66771e+06	2.43684e+06	2.28939e+06	2.42915e+06	1.77646e+06	2.21195e+06	1.75727e+06	3.13821e+06	2.77556e+06	3.17462e+06	3.04693e+06	1.38906e+06	1.79202e+06	3.02097e+06	1.81878e+06	2.04008e+06	1.68605e+06	1.69068e+06	1.34911e+06	1.4526e+06	1.48433e+06	1.66999e+06	1.24865e+06	2.03091e+06	2.06691e+06	2.24975e+06	2.20817e+06	1.69985e+06	1.88447e+06	3.05531e+06	3.5631e+06	2.36685e+06	1.99212e+06
pos_644	M+H	PC(O-40:7)	C48 H85 N1 O7 P1	818.606	456562	887219	1.49065e+06	876572	827509	784736	697572	901959	883554	1.09098e+06	1.08892e+06	1.03628e+06	379952	709879	1.34325e+06	663190	647273	567626	436012	733907	658143	869239	621934	518235	792127	770825	817573	778737	382110	657162	1.28155e+06	1.06032e+06	663396	646877
pos_1001	M+H	PC(O-40:8)	C48 H83 N1 O7 P1	816.59	107652	114231	128086	195409	172170	194736	96817	167697	205217	238829	148673	225088	164921	107560	96953.8	237517	169501	171492	167245	115052	111915	166515	202101	133992	148036	141145	121722	118017	132759	138123	164064	152138	133295	174188
pos_916	M+H	PC(P-13:1_20:4)	C41 H73 N1 O7 P1	722.512	389542	559652	466146	732305	554732	407217	427323	582528	495838	591375	354689	362144	461846	384834	320921	683496	393112	493801	503974	686604	498454	698546	522914	498195	483136	498027	510389	500334	373482	398088	459026	510259	408524	461543
pos_462	M+H	PC(P-15:2_20:4)	C43 H75 N1 O7 P1	748.528	327432	343957	130392	272826	309899	239442	306372	348849	218843	308277	30731.5	279010	266483	220009	233247	297262	232004	184159	323068	244274	241852	336723	264387	225677	264268	288709	268371	281171	267456	212873	212191	222192	208407	195840
pos_1000	M+H	PC(P-18:4_19:0)	C45 H83 N1 O7 P1	780.59	416519	1.32321e+06	926005	721145	860956	1.23665e+06	820626	1.41488e+06	1.61147e+06	2.07155e+06	1.45831e+06	1.25052e+06	475205	1.32701e+06	1.39153e+06	859780	1.25444e+06	1.46364e+06	547270	1.42544e+06	1.64593e+06	1.04392e+06	892607	1.32197e+06	1.12294e+06	1.09438e+06	1.03602e+06	885149	457663	1.02379e+06	867086	774879	793504	720863
pos_1004	M+H	PC(P-40:12)	C48 H73 N1 O7 P1	806.512	8051.34	31020.5	2618.33	3430.14	2550.91	4744.4	3554.98	4137.3	10507.3	13708.7	4882.3	4063.88	4204.3	6111.18	5001	8667.35	8771.71	6062.29	3073.63	6947.66	2475.87	1.52463e+06	3791.41	2325.13	178885	147766	86013.6	139130	2584.78	4571.88	11434.6	3128.6	1892.79	7005.63
pos_759	M+H	PC(P-6:0_18:2)	C32 H61 N1 O7 P1	602.418	55797.2	97193.8	60088.6	81082.9	78836.2	49469	84090.8	96539.7	82858.3	82501.7	106749	92160.3	71849.1	101942	43245.1	77304.8	82795.8	71117.6	51640.8	92243.1	47906.4	183809	159529	86891.3	55372.3	49110.4	87221.9	76263.9	26839.4	76848.1	32286.6	61945.9	84089.8	48096.7
pos_470	M+H	PE(16:0_22:5)	C43 H77 N1 O8 P1	766.538	451358	326650	588671	775403	801087	419633	748258	727025	710360	800527	608628	404672	709741	583050	463595	762683	658392	308618	1.15782e+06	364448	610375	908184	818347	548389	465330	470464	601621	544668	727902	615607	415186	503791	601995	485967
pos_196	M+H	PE(18:0_18:1)	C41 H81 N1 O8 P1	746.569	1.01746e+06	1.97891e+06	1.73956e+06	1.50584e+06	1.30784e+06	904324	1.04974e+06	2.21127e+06	2.07059e+06	1.84835e+06	1.39763e+06	1.80853e+06	1.23973e+06	1.77215e+06	1.57496e+06	1.75551e+06	1.45851e+06	1.1481e+06	1.90624e+06	3.9897e+06	3.87735e+06	2.17984e+06	2.16021e+06	2.4598e+06	1.4125e+06	1.50056e+06	1.64004e+06	1.66346e+06	424512	1.24128e+06	1.00247e+06	931726	1.10024e+06	1.10618e+06
pos_80	M+H	PE(18:0_20:4)	C43 H79 N1 O8 P1	768.554	259765	442304	321409	378036	264465	312427	277652	570872	454639	559526	384324	297966	380791	474615	350003	439629	347908	371648	330873	815295	802077	648870	516388	553670	335974	360240	305988	411003	177467	259584	254834	254729	276881	187413
pos_753	M+H	PE(19:2)	C24 H45 N1 O8 P1	506.288	64481.7	65806.8	42377.9	53487.4	62450	32265.9	95038.8	85789	73118.7	94561.4	101510	78897.7	77361.1	53356.1	45508.8	63637.5	93158.7	39083.4	156759	124209	59406	60436.7	32331.5	74732.4	81039.7	96475.1	108580	114166	71881.8	99181	62827.7	64540.4	57773.7	56767.2
neg_32	M-H	PE(19:2)	C24 H43 N1 O8 P1	504.273	62538.6	58611	41104.4	41082.6	70403.2	38009.6	59836.1	62674	49312.7	56379.8	61077.2	42760.9	54958.3	56183.2	40098	49217.1	62525.9	44843.2	118003	100985	61232.8	32535.9	52084.7	77502.6	81111.5	46707.4	58750.6	85763.2	81022.3	95874.3	42520.3	75733.8	51775.7	32202.4
pos_608	M+H	PE(21:4)	C26 H45 N1 O8 P1	530.288	116562	85911.2	96395.2	105333	79382.4	62353.4	83607.5	88357.2	77711	140464	110543	92964.1	116005	60061.4	40484.8	140403	97222.7	72170.9	180992	142756	64552.8	84654.4	63872.6	86357.4	128221	147957	143234	168733	132476	124628	130829	133635	84078.1	90739.1
pos_372	M+H	PE(22:7_18:0)	C45 H77 N1 O8 P1	790.538	1.18979e+06	1.07303e+06	1.11716e+06	1.26972e+06	1.19374e+06	1.09419e+06	1.02013e+06	1.03962e+06	1.27938e+06	1.25107e+06	1.05581e+06	937733	1.25323e+06	1.01862e+06	944850	1.00452e+06	1.15731e+06	988566	1.27657e+06	1.00784e+06	914219	1.14888e+06	1.03541e+06	964948	979254	944055	918023	834218	1.14119e+06	1.07981e+06	1.05085e+06	1.11416e+06	996174	1.09067e+06
pos_707	M+H	PE(38:6)	C43 H75 N1 O8 P1	764.522	158114	278893	200962	175323	249495	129863	178963	211719	130462	254543	177173	159024	293762	207835	143424	202696	119230	111885	250891	103054	198630	123130	123055	324918	201603	221174	192276	114853	231741	189999	196775	153532	167231	254247
pos_437	M+H	PE(O-16:0_18:1)	C39 H79 N1 O7 P1	704.559	65530.6	138372	59635.7	204720	78774.1	66702	183458	245966	160406	278623	172194	171308	72620.5	119496	148352	128676	103315	61708.3	119171	157722	110179	213229	113633	112355	114898	135389	129708	77574.3	53941.1	73890.9	48463.6	101329	73045.9	82643.2
pos_421	M+H	PE(O-16:1_20:4)	C41 H75 N1 O7 P1	724.528	267283	526894	355142	433220	339393	358448	422604	685478	595786	683896	635812	545638	245700	443018	598407	485292	417293	356208	253434	493085	544035	412279	479292	463859	390451	394963	342014	362372	205167	414692	277608	314793	319150	340974
pos_438	M+H	PE(O-18:0_20:4)	C43 H81 N1 O7 P1	754.575	200589	317879	174467	342496	340168	234159	538643	343816	632962	809084	615732	432304	303546	262361	415408	312499	321473	286256	482299	436383	465588	662482	358512	445377	360342	342425	373836	358396	230848	236025	219490	344045	287625	248226
pos_439	M+H	PE(O-18:0_22:4)	C45 H85 N1 O7 P1	782.606	141448	106318	83947.7	113511	208625	146037	228273	142826	327626	218655	325972	298584	187978	132895	148433	104514	170776	166099	264043	119716	206331	138621	156197	199008	181153	171552	191324	97690.8	142381	110666	98758.6	110706	176087	112268
pos_426	M+H	PE(O-18:1_20:4)	C43 H79 N1 O7 P1	752.559	467389	870440	488451	572186	683583	561152	860069	1.1897e+06	1.55563e+06	967647	1.27511e+06	1.36273e+06	674530	837523	1.16833e+06	750244	748171	845856	877027	1.11894e+06	1.13812e+06	951299	746631	1.01811e+06	857745	849487	832203	746129	389233	563803	504781	542609	600755	611202
pos_461	M+H	PE(O-18:1_22:4)	C45 H83 N1 O7 P1	780.59	342530	1.31892e+06	857681	918898	829061	1.26236e+06	822882	1.40591e+06	1.6095e+06	1.9616e+06	1.45891e+06	1.25015e+06	430025	1.31426e+06	1.39318e+06	871876	1.28913e+06	1.43531e+06	523984	1.39853e+06	1.64531e+06	1.0442e+06	892930	1.32427e+06	1.1229e+06	1.09579e+06	1.03545e+06	933418	457493	1.00443e+06	866245	773129	795820	720535
pos_450	M+H	PE(O-18:1_22:5)	C45 H81 N1 O7 P1	778.575	466945	557518	460852	862929	691426	517071	601009	732812	574242	1.13399e+06	724925	492201	583080	482455	732530	773817	638778	591459	641430	617053	630910	854137	649374	506199	562535	545770	514229	491410	529345	505588	603642	748266	493711	470851
pos_508	M+H	PE(O-18:2_22:4)	C45 H81 N1 O7 P1	778.575	223728	356095	385873	215108	324987	423127	439466	443050	603414	489269	468495	651002	224414	372444	559456	222043	361012	366958	369777	425173	434462	252929	262020	476449	364567	429975	332057	336407	236808	350236	280010	241070	250667	335322
pos_815	M+H	PE(O-36:6)	C41 H73 N1 O7 P1	722.512	503895	692032	399449	557242	596599	522497	727142	806185	799379	692378	724001	579317	707028	602694	751850	548972	753687	610027	611925	685409	666008	526022	490268	594644	604664	516352	485458	488399	565748	588613	390625	440874	513533	533410
pos_868	M+H	PE(O-38:6)	C43 H77 N1 O7 P1	750.543	158952	199945	3.967e-05	127291	97465.3	85616.8	320852	163041	268337	156429	228047	207456	161771	243954	245637	133964	134018	145250	317965	194663	238483	619237	544775	639167	127680	163577	156722	112549	94026.5	162294	65951.4	35459.5	58788	60281.3
pos_983	M+H	PE(O-40:7)	C45 H79 N1 O7 P1	776.559	768064	910290	575285	545010	853690	718498	1.10171e+06	950249	1.33117e+06	556936	1.18042e+06	919990	942410	934358	909501	586231	786132	813638	997810	900863	757599	830006	732971	876214	793956	727662	772192	740562	691540	877719	570316	600247	782146	1.0303e+06
pos_912	M+H	PE(O-42:8)	C47 H81 N1 O7 P1	802.575	470321	435019	375701	280627	637874	577655	886191	503709	960783	545517	842695	869603	653929	523964	623815	335579	631291	780785	676829	389025	546004	266776	446293	709779	571143	525431	545225	553011	458522	394655	493332	308835	582564	504862
pos_506	M+H	PE(P-15:0_18:1)	C38 H75 N1 O7 P1	688.528	41221.1	100896	47839.6	81693.6	61724.9	78884.8	105180	154746	191562	109892	199267	162490	46859.3	93436.8	146654	62901.1	103147	87560.5	65356.3	113789	141652	71547.3	85839.9	117739	96516.7	103745	101629	102442	34065.8	76747.6	52263.9	45183.9	66420.9	71452.1
pos_423	M+H	PE(P-15:0_18:2)	C38 H73 N1 O7 P1	686.512	66367.3	90098	40408.5	52681.7	75768.6	62143.2	175623	128606	67660.8	159031	205181	128059	97508.5	105446	113689	60131.1	56319.4	75252.8	116531	92189.6	101865	92861.8	67166.7	129474	86330.9	97819.2	112675	64790.7	65825.6	115578	45218.4	43775.6	83211.2	83070
pos_371	M+H	PE(P-15:0_20:4)	C40 H73 N1 O7 P1	710.512	169651	269716	348929	258737	210158	358966	216160	274968	340373	556817	303192	475094	197590	288175	356419	276241	210491	266305	172644	247722	280600	244834	245492	306907	278655	222412	242693	255494	184149	326085	375097	250186	230716	291401
pos_416	M+H	PE(P-16:0_16:1)	C37 H73 N1 O7 P1	674.512	77254.7	99335.7	107774	124362	61249.1	78723.8	77294.5	200672	121292	165931	91411	138093	57445.5	106864	144797	116098	90482.2	103815	71691.5	167567	137435	65700.8	78239.4	128852	87365.4	105719	116568	98821.4	47370.5	138179	72494.9	81227.7	72200.8	69306.1
pos_400	M+H	PE(P-16:0_18:1)	C39 H77 N1 O7 P1	702.543	1.14536e+06	2.76459e+06	1.88084e+06	2.14692e+06	1.66184e+06	1.94477e+06	2.68398e+06	3.6374e+06	5.13006e+06	4.99748e+06	5.02578e+06	4.40907e+06	1.38273e+06	2.81521e+06	4.03244e+06	2.67006e+06	2.39086e+06	2.09503e+06	1.34153e+06	3.16405e+06	3.69875e+06	2.23735e+06	2.32667e+06	3.10817e+06	2.39067e+06	2.51229e+06	2.7375e+06	2.5626e+06	857580	2.05309e+06	1.26476e+06	1.427e+06	1.60266e+06	1.74203e+06
pos_364	M+H	PE(P-16:0_18:2)	C39 H75 N1 O7 P1	700.528	4.04897e+06	7.30437e+06	2.88053e+06	4.63593e+06	5.48708e+06	4.42098e+06	1.0425e+07	8.9921e+06	8.81523e+06	9.16275e+06	9.98051e+06	7.02919e+06	5.86625e+06	6.6771e+06	7.53415e+06	4.9033e+06	7.35698e+06	5.2921e+06	7.59399e+06	9.36391e+06	7.84131e+06	5.73306e+06	4.05859e+06	7.03365e+06	5.57829e+06	6.10264e+06	6.10592e+06	5.69705e+06	4.26694e+06	5.87203e+06	3.3688e+06	3.27672e+06	5.13796e+06	4.57226e+06
pos_432	M+H	PE(P-16:0_18:3)	C39 H73 N1 O7 P1	698.512	265528	238374	183734	241039	325665	230342	464276	386561	171039	242061	283468	337998	383891	299308	319591	248568	271475	277122	432364	484451	379916	286526	245718	295913	341096	262997	259332	322326	248184	298699	175376	181122	277669	262374
pos_389	M+H	PE(P-16:0_20:3)	C41 H77 N1 O7 P1	726.543	2.93421e+06	3.01715e+06	2.02919e+06	1.87138e+06	3.33885e+06	2.5832e+06	4.74402e+06	3.59534e+06	4.77671e+06	2.47838e+06	5.04165e+06	3.90943e+06	3.35358e+06	3.18209e+06	3.40967e+06	2.05571e+06	3.25146e+06	2.65683e+06	5.25223e+06	3.75007e+06	3.3372e+06	2.57414e+06	2.85373e+06	3.55258e+06	2.9659e+06	3.10709e+06	3.27912e+06	3.24818e+06	2.63935e+06	3.18817e+06	2.25822e+06	1.78457e+06	2.56287e+06	3.00806e+06
pos_368	M+H	PE(P-16:0_20:4)	C41 H75 N1 O7 P1	724.528	7.45093e+06	8.28008e+06	8.01513e+06	1.07079e+07	9.08097e+06	7.22135e+06	8.90359e+06	8.81212e+06	9.81967e+06	1.44696e+07	1.06234e+07	9.05945e+06	9.28952e+06	6.74694e+06	7.18656e+06	1.07931e+07	7.48772e+06	8.20161e+06	8.12606e+06	8.79495e+06	8.07405e+06	9.87133e+06	7.36077e+06	8.94675e+06	8.22046e+06	8.8074e+06	8.02319e+06	8.64403e+06	8.26396e+06	7.21513e+06	6.91721e+06	7.45237e+06	7.8537e+06	7.89214e+06
pos_419	M+H	PE(P-16:0_22:3)	C43 H81 N1 O7 P1	754.575	200403	313458	175168	341312	339783	225355	538048	328238	632282	588318	490437	419063	295117	261869	390088	343440	321000	275714	483372	424036	443914	664547	360245	445832	361305	330800	360413	353714	230551	223854	212116	344275	287370	237339
pos_435	M+H	PE(P-16:0_22:5)	C43 H77 N1 O7 P1	750.543	3.41774e+06	4.63497e+06	4.59819e+06	4.23529e+06	4.08443e+06	3.59093e+06	3.90203e+06	4.42068e+06	4.40659e+06	3.34536e+06	4.95542e+06	4.83072e+06	3.58099e+06	3.56389e+06	3.62434e+06	4.62437e+06	3.10162e+06	3.46305e+06	3.31535e+06	4.97053e+06	3.98259e+06	4.54436e+06	3.29329e+06	4.14169e+06	3.7226e+06	3.70988e+06	3.67042e+06	3.4191e+06	2.75072e+06	3.22868e+06	3.27841e+06	3.06524e+06	3.39103e+06	3.26908e+06
pos_483	M+H	PE(P-16:1_20:4)	C41 H73 N1 O7 P1	722.512	368727	560143	549167	712443	554450	411885	460780	530092	488300	587560	372993	370577	456350	381062	324211	682436	395890	493864	472223	690536	497810	698316	524748	498355	485567	497703	459569	452847	338427	389773	435011	509599	465273	461609
pos_384	M+H	PE(P-17:0_18:1)	C40 H79 N1 O7 P1	716.559	135750	347479	241843	249535	222538	264092	351524	477828	629370	844460	655924	672449	185948	295777	385973	365015	285012	323739	205568	342966	496240	407192	316146	456335	341166	333127	296352	342210	110609	283718	160803	234867	194793	226504
pos_373	M+H	PE(P-17:0_18:2)	C40 H77 N1 O7 P1	714.543	340947	753874	316834	681734	571214	496522	1.16806e+06	1.23633e+06	1.13708e+06	1.58196e+06	1.17942e+06	937212	627770	699057	942052	866392	710856	666513	849614	1.2075e+06	1.20691e+06	1.01011e+06	508529	864720	772531	783814	759481	749702	383779	567166	466032	436427	452138	474515
pos_379	M+H	PE(P-17:0_20:3)	C42 H79 N1 O7 P1	740.559	163247	189617	89361.2	232526	161460	280404	269970	355856	393034	174201	376032	350410	258214	251715	240074	188237	261433	207199	261113	410959	364159	120504	226869	295044	205184	230849	255284	331914	173097	188154	170015	88668.4	162280	229479
pos_395	M+H	PE(P-17:0_20:4)	C42 H77 N1 O7 P1	738.543	644035	494848	426864	753138	602493	398314	586364	460760	510687	736877	603721	529248	835365	498438	269799	961449	562724	588020	838291	573890	601575	832973	618348	577803	550045	604238	433489	559672	562015	437463	386096	498758	543365	501590
pos_460	M+H	PE(P-17:0_22:4)	C44 H81 N1 O7 P1	766.575	193743	218493	235249	246571	263564	295466	226977	286838	372392	359622	376738	308775	245590	227052	305242	241856	252519	341500	276938	245343	289840	289412	266914	388130	259641	261285	258537	269184	182039	161021	245826	195240	192918	205339
pos_449	M+H	PE(P-17:0_22:5)	C44 H79 N1 O7 P1	764.559	148025	198821	207532	256826	201053	211162	212254	245985	198648	418535	279499	201813	147824	151539	245090	278589	180660	240248	172775	185405	228134	262236	199955	233016	202372	236260	224746	221753	148289	139189	213121	172606	134532	154855
pos_412	M+H	PE(P-18:0_18:1)	C41 H81 N1 O7 P1	730.575	1.00276e+06	1.98954e+06	1.27053e+06	1.10332e+06	1.53457e+06	1.38451e+06	2.09478e+06	3.28058e+06	4.05124e+06	2.65075e+06	3.68124e+06	4.03753e+06	1.29382e+06	2.58098e+06	3.55431e+06	1.66112e+06	1.88389e+06	2.03075e+06	2.00074e+06	2.82965e+06	3.1711e+06	2.20855e+06	1.91262e+06	2.40166e+06	1.9822e+06	2.01032e+06	2.02377e+06	2.12481e+06	727724	1.47239e+06	1.04688e+06	1.08346e+06	1.30718e+06	1.33304e+06
pos_398	M+H	PE(P-18:0_20:3)	C43 H81 N1 O7 P1	754.575	2.46673e+06	2.82556e+06	2.04327e+06	1.53916e+06	2.81761e+06	2.24371e+06	3.66715e+06	2.9591e+06	4.14808e+06	1.43453e+06	4.2341e+06	3.43668e+06	2.92351e+06	3.56251e+06	3.26973e+06	1.70634e+06	2.37443e+06	2.62242e+06	3.60876e+06	3.33564e+06	2.95103e+06	2.41751e+06	2.20935e+06	2.96e+06	2.5318e+06	2.67904e+06	2.8785e+06	2.9683e+06	2.40372e+06	2.9673e+06	2.5283e+06	1.63573e+06	2.57977e+06	3.35387e+06
pos_365	M+H	PE(P-18:0_20:4)	C43 H79 N1 O7 P1	752.559	1.46111e+07	1.19425e+07	1.00284e+07	1.43125e+07	1.38791e+07	9.7989e+06	1.30276e+07	1.02924e+07	1.20447e+07	1.26516e+07	1.18538e+07	1.15096e+07	1.16852e+07	1.33752e+07	1.04774e+07	1.66532e+07	1.00841e+07	1.26645e+07	2.03107e+07	1.34618e+07	1.32545e+07	1.83055e+07	1.19499e+07	1.26856e+07	1.17942e+07	1.2352e+07	1.22305e+07	1.33093e+07	1.41064e+07	9.81087e+06	9.17786e+06	1.14829e+07	1.05113e+07	9.78658e+06
pos_484	M+H	PE(P-18:0_20:5)	C43 H77 N1 O7 P1	750.543	969206	839595	737216	881641	1.04395e+06	603549	957917	848364	958726	989492	323128	810969	1.06969e+06	661813	718790	948185	765984	819326	1.0961e+06	1.0696e+06	649071	989632	814839	831655	799281	1.16124e+06	984231	849183	934996	688703	653265	1.29246e+06	774223	655932
pos_383	M+H	PE(P-18:0_22:4)	C45 H83 N1 O7 P1	780.59	1.11022e+06	1.00895e+06	959915	625085	1.58388e+06	1.47426e+06	2.19595e+06	1.16285e+06	2.66533e+06	1.23919e+06	2.36483e+06	2.4478e+06	1.60952e+06	1.24435e+06	1.80148e+06	805850	1.66843e+06	2.05428e+06	1.67934e+06	913019	1.40052e+06	707391	1.04616e+06	1.86816e+06	1.38768e+06	1.18999e+06	1.53299e+06	1.54922e+06	1.2096e+06	1.0179e+06	1.07396e+06	701822	1.3689e+06	1.22656e+06
pos_402	M+H	PE(P-18:0_22:5)	C45 H81 N1 O7 P1	778.575	1.06179e+06	1.16037e+06	1.27955e+06	1.20738e+06	1.44269e+06	1.26866e+06	1.36921e+06	1.20946e+06	1.6384e+06	1.77369e+06	1.93799e+06	1.54138e+06	1.14608e+06	1.24609e+06	1.80098e+06	1.26967e+06	1.24484e+06	1.2518e+06	1.09102e+06	1.07461e+06	1.27327e+06	1.1503e+06	1.03908e+06	1.14657e+06	1.29488e+06	1.32521e+06	1.24163e+06	1.31205e+06	1.01739e+06	1.04628e+06	1.35033e+06	1.12458e+06	1.17621e+06	1.20932e+06
pos_382	M+H	PE(P-18:1_18:2)	C41 H77 N1 O7 P1	726.543	1.35143e+06	3.05735e+06	1.28134e+06	1.54422e+06	1.74834e+06	1.51906e+06	2.69058e+06	2.70071e+06	2.35684e+06	1.70956e+06	2.60454e+06	2.29575e+06	1.51354e+06	2.49655e+06	2.85414e+06	1.32304e+06	1.88455e+06	1.47901e+06	2.52157e+06	3.37703e+06	3.22854e+06	2.2297e+06	1.50405e+06	1.81095e+06	1.84286e+06	2.10168e+06	2.16022e+06	2.12765e+06	1.13475e+06	2.03461e+06	1.41419e+06	1.09529e+06	1.32976e+06	1.14289e+06
pos_503	M+H	PE(P-18:1_18:3)	C41 H75 N1 O7 P1	724.528	85237	135397	31654.7	28587.1	50359.3	44654.6	69452.8	108614	102268	22764.8	64278.5	85841.9	30156.5	72857.2	61896.4	21504	87323.6	74846.3	65696	63936.7	16904.6	19149	65915.8	80169.5	89510.6	91665.6	53576.2	81053.7	47586.4	83146.5	22724.2	26688.5	16159.6	66896.3
pos_406	M+H	PE(P-18:1_20:3)	C43 H79 N1 O7 P1	752.559	1.78512e+06	1.61356e+06	1.61252e+06	1.56749e+06	2.22903e+06	1.94066e+06	2.95106e+06	2.04724e+06	3.46009e+06	2.13952e+06	3.17762e+06	3.01235e+06	2.22809e+06	1.56532e+06	2.10652e+06	1.47312e+06	2.35516e+06	2.45688e+06	2.42817e+06	1.60708e+06	1.76156e+06	1.35824e+06	1.73023e+06	2.33189e+06	1.83077e+06	1.8951e+06	1.77019e+06	2.00142e+06	1.72172e+06	1.46785e+06	1.39301e+06	982826	1.92225e+06	1.72292e+06
pos_459	M+H	PE(P-18:1_20:4)	C43 H77 N1 O7 P1	750.543	2.14777e+06	3.72586e+06	1.02346e+06	1.39695e+06	1.66124e+06	1.01856e+06	1.5973e+06	1.40587e+06	1.32071e+06	1.00003e+06	1.12993e+06	1.31474e+06	1.16892e+06	1.02737e+06	1.30553e+06	1.31932e+06	1.21348e+06	1.2258e+06	2.15544e+06	1.19212e+06	890425	2.0611e+06	1.61753e+06	1.3608e+06	1.3939e+06	1.68715e+06	1.35181e+06	1.3577e+06	1.58974e+06	866906	977298	2.84506e+06	857707	788320
pos_436	M+H	PE(P-18:1_22:4)	C45 H81 N1 O7 P1	778.575	518338	675700	523010	970606	788103	616608	803790	846603	783973	1.12862e+06	725254	516954	583442	530407	831572	896492	639186	678197	772751	714342	769086	829303	646839	574830	655043	576304	612207	567216	574315	505943	656901	880015	604388	537667
pos_377	M+H	PE(P-18:1_22:5)	C45 H79 N1 O7 P1	776.559	228066	418335	449820	332604	250337	282415	281088	360507	512610	451227	614064	499701	194578	310271	460686	178703	206836	350724	148901	402446	331294	206777	278449	382104	292218	333758	358662	369213	193747	213240	272002	254501	191913	285081
pos_507	M+H	PE(P-18:2_20:4)	C43 H75 N1 O7 P1	748.528	43254.5	27654.2	52545.3	67719.2	37658.2	26085.4	82404	62099.1	70729.2	116150	105774	58297.2	16737.3	24344.4	56302.7	21537.3	52394.5	17887.2	61102	15329.2	22331.7	25113.4	31797.8	41409.5	16248.9	30833	28839.4	19745	19492.2	30562	41385.6	19107.1	46342.8	23129
pos_378	M+H	PE(P-18:3_18:1)	C41 H75 N1 O7 P1	724.528	258451	535029	422900	434680	341760	395747	422734	684803	659830	692444	616796	564357	290741	445238	601282	485499	482945	406553	253823	544685	516228	377690	435249	468225	390804	403858	391517	350274	209607	417030	281114	296409	309834	342204
pos_376	M+H	PE(P-18:3_18:2)	C41 H73 N1 O7 P1	722.512	504050	692623	398939	558181	594179	524033	684419	763257	798256	729244	756197	579491	694331	664295	810747	548749	753423	629656	660726	621037	668558	540817	536159	605192	605765	516450	460269	488597	565652	623022	436521	445773	468787	533341
pos_430	M+H	PE(P-20:3_18:2)	C43 H77 N1 O7 P1	750.543	147159	198829	4.09097e-05	120118	97438.2	92701.3	300461	162631	264704	142504	217818	207472	161245	244187	245095	120443	134107	146016	315590	194626	238629	613524	546002	637676	127538	159300	157201	110389	94102	158753	63419.7	35510.2	58710.7	60402.9
pos_391	M+H	PE(P-20:3_20:3)	C45 H79 N1 O7 P1	776.559	765234	912410	463780	545153	803651	624644	1.05255e+06	858934	1.30507e+06	467458	925823	920604	864080	963513	909376	516278	742626	762467	995508	903316	740901	763414	732842	875075	758213	729154	772387	816216	691974	814165	661410	600023	687213	1.032e+06
pos_403	M+H	PE(P-20:3_22:4)	C47 H81 N1 O7 P1	802.575	424000	365075	375687	276138	638114	528107	885921	446475	960843	552927	863099	869570	623465	465717	623943	293977	679360	695932	628754	388849	473745	303317	427852	708840	571282	549415	544464	552663	501529	394546	457257	287774	582435	421410
pos_504	M+H	PE(P-20:4_18:1)	C43 H77 N1 O7 P1	750.543	18143.5	78975.4	78068.8	48284.9	33422.9	71551.4	42473.4	119765	56596.5	60699.8	58909.6	83779.3	11797.4	62461.1	110084	53765.4	63142.1	56749.8	25220.4	90981.5	92645.8	198629	229111	110508	51473.4	55721	47861.8	39409.2	6867.83	53617.4	25779.1	37448.8	28032	35768.3
neg_11	M-H	PG(18:0_25:6)	C49 H84 O10 P1	863.581	1.07715e+06	2.1805e+06	1.20494e+06	1.76407e+06	1.12841e+06	1.47118e+06	1.12331e+06	1.77445e+06	2.02293e+06	1.69503e+06	1.20308e+06	1.21443e+06	1.21709e+06	1.66738e+06	1.70169e+06	1.39927e+06	1.59111e+06	1.254e+06	1.0356e+06	1.30986e+06	1.53343e+06	1.55853e+06	903273	1.91557e+06	1.91544e+06	1.45853e+06	1.22545e+06	1.2198e+06	951132	1.62366e+06	1.05447e+06	1.11401e+06	1.03301e+06	1.80605e+06
neg_17	M-H	PG(18:0_27:7)	C51 H86 O10 P1	889.596	82212.9	97128.3	47779.5	63307.3	75532.3	68913	106972	59771	90073.5	39044.4	79492.4	97410.3	52153.2	84139.3	65795.4	62279.3	66183.1	62175.7	69642.2	62460.9	66132.2	66779.8	30233.4	70339.4	41867.8	74045.4	60463.5	60669.7	61119.9	130522	53930.5	37116.8	68127	64657.5
neg_14	M-H	PG(18:0_27:8)	C51 H84 O10 P1	887.581	1.24969e+06	1.79893e+06	984074	1.4866e+06	1.29173e+06	1.2674e+06	1.67817e+06	1.27057e+06	1.40716e+06	1.15177e+06	1.45608e+06	1.7985e+06	1.38608e+06	1.40027e+06	1.06383e+06	1.29339e+06	1.28531e+06	1.50949e+06	1.23709e+06	1.20917e+06	527951	1.28273e+06	1.08074e+06	1.57197e+06	831325	1.3526e+06	1.22112e+06	1.16746e+06	1.40129e+06	1.40981e+06	561655	48946	1.18176e+06	1.03517e+06
neg_15	M-H	PG(18:1_25:7)	C49 H80 O10 P1	859.549	64417.1	75896.2	37176.1	67892.9	41461.2	59289.1	48867.7	49347.6	27979	42655.1	26420	53362.5	50762	47942.2	36442.6	86299.1	32342.3	64930.2	60438.5	43998.5	50365.9	69933.6	33905.4	58714.8	66484.3	48220.6	50647.3	52220.5	69905.9	67976.9	55724.3	82220.9	44189.9	67819.6
neg_16	M-H	PG(20:4_25:5)	C51 H82 O10 P1	885.565	3.48363e+06	3.80005e+06	3.05097e+06	3.83418e+06	3.66923e+06	3.45798e+06	3.49747e+06	3.49556e+06	3.14813e+06	3.8999e+06	2.73766e+06	3.97697e+06	3.32212e+06	3.46866e+06	2.89347e+06	3.28189e+06	3.40896e+06	3.85325e+06	3.14412e+06	2.26745e+06	2.55675e+06	3.38334e+06	2.63463e+06	3.67604e+06	2.24067e+06	3.33861e+06	2.93205e+06	2.99909e+06	3.74631e+06	543026	1.53017e+06	3.31759e+06	2.92321e+06	3.23617e+06
neg_20	M-H	PG(20:5_25:5)	C51 H80 O10 P1	883.549	93543	141000	88412	98964.7	103620	89535.2	52169.2	96823.7	60415.8	47622.3	39069	83719.9	80108	70771	56531.3	133370	90633.4	87275.8	89059.2	96390.2	74621.6	131447	22286.1	96970.4	96670.5	81035.1	81829.6	84855.8	98360.9	46988.3	36337	64973.6	63858.4	75920.5
neg_54	M-H	PG(21:1_22:7)	C49 H80 O10 P1	859.549	55762.2	59914.6	76063.4	62320.9	64939.2	75881.4	50914.4	70237.4	49505	66332.9	54037.2	54227.2	54983.2	63264.5	66291.8	71355.9	74970.3	81188.3	75929.7	62090.1	81030.9	11445.3	7845.32	6521.54	61274.5	60202.7	64372.7	60205.2	68144.7	66473.9	64828.4	61172.8	63777.2	53388.7
neg_45	M-H	PG(25:1_22:7)	C53 H88 O10 P1	915.612	1.56252e+06	348928	1.66911e+06	1.62953e+06	1.63751e+06	1.92079e+06	1.10621e+06	1.48569e+06	1.18199e+06	1.53356e+06	1.2714e+06	1.38838e+06	1.5286e+06	1.5087e+06	1.79225e+06	1.55361e+06	1.82749e+06	2.0079e+06	1.75564e+06	1.38518e+06	1.78916e+06	441602	573175	366304	1.47173e+06	1.31374e+06	1.45141e+06	1.54326e+06	1.52664e+06	1.69427e+06	1.59911e+06	1.61021e+06	1.54998e+06	1.48466e+06
pos_216	M+NH4	PI(18:0_18:1)	C45 H89 N1 O13 P1	882.607	547704	975930	611389	1.01588e+06	645627	659347	868141	1.13241e+06	1.72846e+06	1.4172e+06	1.28014e+06	1.17547e+06	693699	929944	1.01539e+06	903217	782834	576757	686567	1.07114e+06	1.04407e+06	1.0715e+06	291879	836101	750457	819086	741629	773516	441621	566985	447199	587740	486249	714515
pos_269	M+NH4	PI(18:0_18:2)	C45 H87 N1 O13 P1	880.591	418055	410392	319681	802651	492087	278635	733849	595597	830824	1.01497e+06	1.06851e+06	462571	505672	520443	507632	698008	461961	253562	524635	453059	370666	803757	242338	319709	451821	494648	460802	521801	464336	385733	329347	471535	358240	420489
pos_268	M+NH4	PI(18:0_20:3)	C47 H89 N1 O13 P1	906.607	975736	1.10271e+06	680182	1.03314e+06	949069	758343	1.54153e+06	978590	1.22717e+06	1.0439e+06	1.49316e+06	1.11836e+06	1.21987e+06	1.0944e+06	945400	1.01289e+06	748281	814952	998541	1.08235e+06	731837	936333	416778	715518	969508	958966	960023	981893	938937	1.10587e+06	856081	686643	929915	1.00457e+06
pos_280	M+NH4	PI(18:0_20:4)	C47 H87 N1 O13 P1	904.591	3.15543e+06	3.13129e+06	2.59126e+06	3.19339e+06	2.93367e+06	2.3615e+06	3.34701e+06	2.57129e+06	2.72774e+06	3.85123e+06	3.0068e+06	2.97559e+06	3.36369e+06	2.93576e+06	2.45841e+06	3.17313e+06	2.20614e+06	2.43872e+06	2.91089e+06	2.52669e+06	2.42679e+06	3.1766e+06	1.33724e+06	2.14639e+06	2.78639e+06	2.70679e+06	2.68192e+06	2.81577e+06	3.06838e+06	2.55748e+06	2.43218e+06	2.55876e+06	2.12913e+06	2.21747e+06
pos_281	M+NH4	PI(18:0_22:4)	C49 H91 N1 O13 P1	932.622	184031	161962	156836	168232	139996	188679	169499	94655.7	83016.2	95421.5	137661	156731	145763	138251	150701	118001	200926	162415	89713.1	68813.4	152482	91953.5	70706.1	122758	112843	95925	114620	150423	170112	149936	116287	85152.5	113749	179926
pos_315	M+NH4	PI(18:1_18:1)	C45 H87 N1 O13 P1	880.591	62575.3	34236.1	61527.5	538332	71126.9	71561	368827	86699.6	78597.7	539050	499310	81780.1	315442	345012	282198	479440	40427.3	62694.4	52046.5	274374	100166	143881	26325.4	39845.9	72794.1	63509.7	78127.8	79065.1	233924	278378	74933.4	317949	53385.2	106853
pos_396	M+NH4	PI(20:3_18:0)	C47 H89 N1 O13 P1	906.607	75462.2	174961	133616	133387	49846.3	123214	92467.6	51654.1	214422	93491.7	105988	113366	75626.4	142029	164324	175005	43822	84809.4	65761.2	101774	132756	105776	46077.7	133392	128414	79076.7	66540.7	93794.6	25667.4	34311.3	72997.2	37158.2	71932	80464.9
pos_1020	M+H	PI(38:4)	C47 H84 O13 P1	887.564	135460	189667	155785	182776	141756	181816	124734	178417	293920	193223	146238	189110	174576	167723	194142	141024	177984	160688	108218	156354	112109	141320	61565.6	162271	117809	125338	111415	122514	127373	131448	123382	100697	102636	169273
pos_920	M+H	PI(40:6)	C49 H84 O13 P1	911.564	304462	371496	295759	407213	345955	315395	403006	400995	429162	387135	459781	272895	392876	348366	368123	369003	289479	353276	323440	364342	277455	394275	217666	274302	338375	290694	289796	278575	287522	424019	271877	312377	282094	326163
neg_8	M-H	PI(O	C54 H84 O12 P1	955.571	80186.4	100269	45725	122041	78804.1	75583.9	79614.1	79871.1	77513.3	96400.2	79538.6	97974.6	63458.7	111382	105251	102365	68418.4	122985	92117.1	88387	56321.9	85775.4	109003	73957.6	76891.9	69067.2	68457.2	89806.2	92630.5	105618	91738.3	71312.3	72175.2	80427.3
pos_271	M+H	PS(18:0_18:2)	C42 H79 N1 O10 P1	788.544	124388	119648	67424.7	356870	118919	198108	480645	159339	282605	610574	215632	184237	295741	94511.1	464604	537160	25485.5	116264	209978	25703.9	33950.9	567112	24367.7	286982	197878	175268	231528	189489	331599	75128.5	217780	192812	44461.9	219295
pos_314	M+H	PS(18:0_20:4)	C44 H79 N1 O10 P1	812.544	3827.06	18416.8	46875.9	62552.7	19970.8	67861.6	17219.8	4579.96	49146.1	151664	66491.5	79835	7293.31	10657.3	97889.1	42637.4	4449.56	12956.9	7895.13	4487.69	4263.54	20810.3	4254.4	11004.9	8514.04	11256.5	6514.32	10200.9	10484.5	7791.41	32999.4	31181.7	6313.61	16225.1
pos_849	M+H	SM(d16:1_20:3)	C41 H78 N2 O6 P1	725.559	2.56109e+06	2.48203e+06	2.54937e+06	2.46371e+06	2.80498e+06	2.57304e+06	2.80684e+06	2.11583e+06	3.27077e+06	3.32444e+06	2.63136e+06	3.02132e+06	2.90824e+06	3.09614e+06	2.67821e+06	2.39646e+06	2.70396e+06	2.4197e+06	2.36035e+06	1.73116e+06	2.26922e+06	2.98962e+06	3.83125e+06	3.4105e+06	2.36495e+06	2.15156e+06	2.02032e+06	2.15041e+06	2.53787e+06	2.41462e+06	1.88359e+06	2.50382e+06	2.26707e+06	2.57271e+06
pos_1013	M+H	SM(d16:1_25:3)	C46 H88 N2 O6 P1	795.637	42477.3	55660.6	51173.5	106676	83595.6	85863.2	105048	105010	180458	130873	182454	170266	36842.3	73276.2	102184	45178.5	122118	90399.6	87834.3	99894.8	127925	90940	70614.1	118320	90688.1	90276	156582	148798	141026	66659.3	104686	61561.4	66638.3	75597.7
pos_700	M+H	SM(d18:1_18:3)	C41 H78 N2 O6 P1	725.559	268142	279242	247565	227496	224245	284701	434048	350933	521157	444497	369563	572408	308062	390498	289395	246559	222019	234486	384585	303632	287586	257650	242714	252991	348749	337495	333226	305826	284287	341072	308339	249772	233026	359144
pos_723	M+H	SM(d18:1_20:3)	C43 H82 N2 O6 P1	753.591	400860	335941	425217	405717	392201	347831	256453	302333	317646	222022	256466	240121	459658	283479	390010	346009	350096	388825	333669	288164	347257	288752	409152	318045	241398	282650	269290	259094	377510	360924	346325	304971	295833	241908
pos_1006	M+H	SM(d18:1_24:2)	C47 H92 N2 O6 P1	811.669	470788	89391.3	382847	52220.1	428974	23246.2	821417	645002	667964	638795	465601	671245	359372	127355	539773	408569	410544	282609	582934	475758	53024.1	170360	730260	711300	490882	565336	512596	445387	31435.3	86106	38999.2	317237	405114	365411
pos_714	M+H	SM(d18:1_24:3)	C47 H90 N2 O6 P1	809.653	1.6253e+06	2.02505e+06	1.91289e+06	2.41937e+06	1.89067e+06	1.48875e+06	2.31156e+06	2.35948e+06	2.66e+06	2.56558e+06	2.76118e+06	2.0633e+06	1.66918e+06	1.79383e+06	2.56483e+06	2.4555e+06	1.84882e+06	1.56725e+06	1.99005e+06	2.0154e+06	2.31549e+06	2.40519e+06	2.08162e+06	2.11235e+06	1.93021e+06	1.93305e+06	2.16475e+06	1.89051e+06	1.62688e+06	1.75661e+06	1.53729e+06	2.0066e+06	2.20682e+06	1.70473e+06
pos_791	M+H	SM(d18:1_25:3)	C48 H92 N2 O6 P1	823.669	1.53954e+06	2.06951e+06	1.61019e+06	2.28867e+06	2.0177e+06	1.89407e+06	2.57405e+06	2.62568e+06	3.41081e+06	3.58734e+06	3.99779e+06	2.2433e+06	1.70414e+06	2.13749e+06	2.54484e+06	2.1552e+06	1.89707e+06	2.04101e+06	1.8244e+06	2.49029e+06	2.3013e+06	2.70999e+06	2.10253e+06	2.03068e+06	2.45671e+06	2.25346e+06	2.22279e+06	2.28329e+06	1.4986e+06	2.04428e+06	1.80022e+06	2.23225e+06	2.23693e+06	1.48825e+06
pos_724	M+H	SM(d18:1_26:3)	C49 H94 N2 O6 P1	837.684	1.39703e+06	1.99282e+06	1.30721e+06	1.98295e+06	1.82721e+06	1.74165e+06	2.57355e+06	2.79166e+06	3.64811e+06	2.88927e+06	3.51007e+06	2.09572e+06	1.31254e+06	1.78163e+06	2.69951e+06	2.16228e+06	1.72919e+06	1.69693e+06	1.87382e+06	2.1335e+06	2.21164e+06	2.46759e+06	2.03548e+06	2.25778e+06	2.09264e+06	2.17213e+06	2.16628e+06	2.08924e+06	1.35578e+06	1.78712e+06	1.6121e+06	1.83901e+06	1.76646e+06	1.22202e+06
pos_668	M+H	SM(d18:1_26:4)	C49 H92 N2 O6 P1	835.669	984185	1.5404e+06	1.51175e+06	1.65048e+06	1.3583e+06	1.36427e+06	1.81447e+06	1.80956e+06	1.95264e+06	2.08816e+06	2.1282e+06	2.3297e+06	982022	1.35006e+06	1.92613e+06	1.81764e+06	1.11287e+06	1.17903e+06	1.1667e+06	1.28041e+06	1.35562e+06	1.46679e+06	1.31407e+06	1.38447e+06	1.43837e+06	1.53931e+06	1.46753e+06	1.22245e+06	860757	1.31964e+06	1.1008e+06	1.23426e+06	1.26398e+06	1.11428e+06
pos_821	M+H	SM(d18:2_25:3)	C48 H90 N2 O6 P1	821.653	207849	290070	136282	193597	239194	203384	383896	364935	447662	410934	502494	341989	176521	208231	254527	148617	160539	174048	262912	235427	244980	236449	190884	241798	234163	235989	248985	249453	191153	206717	142384	147823	264664	235335
pos_1008	M+H	SM(d18:2_26:3)	C49 H92 N2 O6 P1	835.669	92660	170204	142789	133586	157536	161666	253667	223210	252262	280645	254801	187739	111979	111948	234746	133740	94280.6	96105.4	225530	133952	164213	149739	181255	212941	161014	149979	142366	157881	144715	116609	119063	86079.3	151879	125681
pos_609	M+H	SM(d32:1)	C37 H76 N2 O6 P1	675.544	480569	420178	442127	222869	453708	557605	624476	429592	396549	341527	490062	804450	517338	300104	426642	297820	346073	402595	619726	481705	438200	307557	546627	514030	458907	470840	564410	468924	576053	376623	455920	288484	395044	471977
pos_555	M+H	SM(d33:1)	C38 H78 N2 O6 P1	689.559	660132	437238	603983	514723	580584	693895	1.00443e+06	644222	830155	892874	786957	1.10284e+06	753579	730023	593608	668840	478103	540741	932254	529838	505153	627770	665682	635808	677120	729494	741646	836482	665037	677676	543492	658658	619058	575841
pos_713	M+H	SM(d34:0)	C39 H82 N2 O6 P1	705.591	467147	842062	867765	926301	742232	793198	761860	783241	1.03138e+06	1.68562e+06	995186	924337	592484	941501	1.19496e+06	1.20377e+06	733019	542340	699813	835733	716423	921673	821233	618447	762696	803235	764688	799499	498876	936942	636555	1.08598e+06	719933	590904
pos_540	M+H	SM(d34:1)	C39 H80 N2 O6 P1	703.575	1.36718e+07	1.38159e+07	1.70175e+07	1.34488e+07	1.46032e+07	1.63636e+07	1.82156e+07	1.62366e+07	1.90082e+07	1.93392e+07	1.74634e+07	2.37973e+07	1.43687e+07	1.5839e+07	1.59562e+07	1.4694e+07	1.32261e+07	1.23282e+07	1.59675e+07	1.30947e+07	1.22081e+07	1.31295e+07	1.51984e+07	1.42572e+07	1.50866e+07	1.49352e+07	1.42156e+07	1.74153e+07	1.34748e+07	1.52233e+07	1.33233e+07	1.42732e+07	1.29758e+07	1.37681e+07
pos_568	M+H	SM(d34:2)	C39 H78 N2 O6 P1	701.559	404695	343556	333625	220664	378824	391805	573011	385881	378744	271117	380446	615657	449346	398131	306117	223048	296729	317434	578795	335713	318372	252456	360075	347041	358692	349228	370945	395913	338393	338358	260246	207313	306468	366541
pos_590	M+H	SM(d35:1)	C40 H82 N2 O6 P1	717.591	2.52385e+06	1.91336e+06	1.76819e+06	2.91434e+06	2.4101e+06	1.75133e+06	3.45511e+06	2.32861e+06	2.91434e+06	3.04382e+06	2.89456e+06	3.01362e+06	2.71493e+06	2.98951e+06	2.79398e+06	3.30186e+06	2.27826e+06	1.61368e+06	3.39428e+06	2.38923e+06	1.60818e+06	3.6348e+06	1.98557e+06	2.1631e+06	2.60047e+06	2.81959e+06	2.70684e+06	2.77927e+06	2.19919e+06	1.83269e+06	1.85375e+06	2.42021e+06	2.03729e+06	1.89624e+06
pos_774	M+H	SM(d35:4)	C40 H76 N2 O6 P1	711.544	191092	134833	162586	159260	148759	184126	188493	180615	251708	179984	238287	255695	215096	193393	168266	178173	155961	155954	251064	157919	162525	195253	159833	141643	132388	194313	211434	220666	192465	194875	91658.9	196473	187673	188222
pos_598	M+H	SM(d36:0)	C41 H86 N2 O6 P1	733.622	371766	670029	483497	999152	593252	464151	396818	476528	357903	391171	403987	314650	659656	558672	710318	1.47902e+06	600988	1.03188e+06	603320	848940	548121	915150	350156	492590	530540	616014	541123	679939	308632	369853	461881	638783	471788	364562
pos_625	M+H	SM(d36:1)	C41 H84 N2 O6 P1	731.606	2.09773e+07	1.70942e+07	1.81445e+07	2.43066e+07	2.17237e+07	1.75965e+07	1.89073e+07	1.78602e+07	1.95756e+07	1.73914e+07	1.7724e+07	1.85879e+07	2.3211e+07	1.93588e+07	2.24117e+07	2.70986e+07	1.85651e+07	1.91648e+07	2.35042e+07	1.88466e+07	2.15096e+07	2.20928e+07	1.80989e+07	2.02071e+07	1.79373e+07	1.90592e+07	1.78444e+07	1.88118e+07	1.77909e+07	1.54539e+07	1.59461e+07	1.69561e+07	1.57186e+07	1.44135e+07
pos_773	M+H	SM(d36:2)	C41 H82 N2 O6 P1	729.591	3.29787e+06	1.56198e+06	2.06122e+06	2.48482e+06	3.54697e+06	1.61331e+06	2.97368e+06	2.8882e+06	2.69843e+06	1.69233e+06	1.80532e+06	2.84834e+06	3.21052e+06	2.84172e+06	2.48616e+06	2.24009e+06	1.83177e+06	2.48516e+06	4.16628e+06	2.67966e+06	2.01938e+06	2.87277e+06	2.12454e+06	1.32815e+06	2.73563e+06	2.69486e+06	2.23873e+06	2.7792e+06	2.19489e+06	1.95049e+06	1.49092e+06	1.64964e+06	2.09007e+06	1.97053e+06
pos_541	M+H	SM(d37:1)	C42 H86 N2 O6 P1	745.622	1.19704e+06	890971	566672	1.03274e+06	954247	799472	1.57998e+06	1.40675e+06	1.42932e+06	1.24625e+06	1.29932e+06	1.54678e+06	1.67188e+06	1.61587e+06	1.02776e+06	1.16633e+06	928340	1.0474e+06	2.11032e+06	1.32215e+06	1.3884e+06	1.55837e+06	966249	1.19469e+06	1.23203e+06	1.14087e+06	1.13046e+06	1.27563e+06	1.26176e+06	921917	785220	827695	846040	833450
pos_698	M+H	SM(d37:4)	C42 H80 N2 O6 P1	739.575	258160	166195	229317	304806	293529	234454	272400	331033	339752	355699	283682	283149	250838	265425	363767	334189	359697	202333	293639	238283	230660	384929	310947	319720	336871	283447	263894	242214	190815	278625	232099	364614	256178	192895
pos_790	M+H	SM(d38:1)	C43 H88 N2 O6 P1	759.637	76640.7	127772	96189.4	126303	152026	114684	142595	227906	115701	55080.5	86561	66065.5	134515	139165	257269	145514	110217	75732.4	51307.5	196960	98643.7	317675	288975	265400	119775	153493	140683	82572.1	199760	48616.5	117961	111413	83702.8	38428.2
pos_1011	M+H	SM(d38:5)	C43 H80 N2 O6 P1	751.575	267550	125881	149579	179027	280778	124451	177409	215677	202669	36315.6	158553	188630	253438	216478	146258	121749	171885	187266	270687	139846	78510	173422	253099	155407	151313	124435	177075	138100	233446	100371	32906.4	67296.6	165299	214232
pos_1010	M+H	SM(d39:1)	C44 H90 N2 O6 P1	773.653	476721	283628	286239	454282	365088	61836.7	658999	704629	315738	699470	780730	384313	443392	159871	315486	497187	198934	237983	440362	515437	237158	612054	391533	327219	490456	454233	426967	471256	641256	375476	320604	547132	585165	444295
pos_1012	M+H	SM(d40:0)	C45 H94 N2 O6 P1	789.684	1.6181e+06	762730	1.5514e+06	273385	670565	1.22034e+06	336262	236106	12049.9	60652	100375	680424	458917	288801	420524	170717	336487	498509	197925	199812	232949	64020.2	444998	442677	767929	638535	722572	713583	1.41645e+06	1.61863e+06	661105	905184	926782	889526
pos_591	M+H	SM(d40:1)	C45 H92 N2 O6 P1	787.669	3.56443e+06	3.97547e+06	4.25969e+06	7.8761e+06	6.26352e+06	4.14815e+06	5.27915e+06	5.20296e+06	5.80763e+06	1.12522e+07	1.067e+07	5.22112e+06	3.4535e+06	3.38903e+06	9.05708e+06	7.71368e+06	3.62164e+06	3.49733e+06	5.02236e+06	5.00687e+06	6.21899e+06	7.628e+06	5.78188e+06	5.89842e+06	4.90504e+06	4.79608e+06	7.77448e+06	4.69661e+06	4.20999e+06	4.07881e+06	4.2404e+06	5.31576e+06	5.29429e+06	4.25241e+06
pos_675	M+H	SM(d40:2)	C45 H90 N2 O6 P1	785.653	653890	571824	466093	586957	637336	484492	935164	831010	930529	700752	857043	813093	485029	538558	583100	426284	520848	319166	819169	515407	492967	773159	574886	708557	568706	598261	662787	649974	489536	480592	274991	361279	622051	558664
pos_543	M+H	SM(d41:1)	C46 H94 N2 O6 P1	801.684	4.8206e+06	5.28409e+06	4.76256e+06	5.9797e+06	5.49101e+06	4.99757e+06	6.43141e+06	6.83663e+06	8.08628e+06	1.04805e+07	1.10676e+07	6.43021e+06	4.12356e+06	5.66694e+06	8.08475e+06	7.51056e+06	5.04053e+06	5.18402e+06	4.9263e+06	7.58344e+06	6.17069e+06	7.94238e+06	6.0413e+06	5.99524e+06	6.70911e+06	6.14526e+06	7.02093e+06	6.93182e+06	4.64893e+06	5.4956e+06	4.83658e+06	6.23999e+06	5.83902e+06	4.13207e+06
pos_542	M+H	SM(d41:2)	C46 H92 N2 O6 P1	799.669	272670	401674	291741	458460	372470	261764	704211	602763	797081	982868	957205	866863	211033	510498	764824	439198	328962	226321	405690	409330	424230	521610	316453	291925	449545	472907	485416	494050	347980	442347	233721	461826	380337	449095
pos_626	M+H	SM(d42:1)	C47 H96 N2 O6 P1	815.7	4.31145e+06	4.94973e+06	4.62566e+06	5.07108e+06	5.40649e+06	4.72199e+06	7.42162e+06	7.67539e+06	9.71407e+06	9.59523e+06	1.05126e+07	6.54228e+06	3.52978e+06	5.10107e+06	9.97761e+06	6.63767e+06	4.33668e+06	4.44381e+06	4.67383e+06	6.50709e+06	6.04035e+06	6.03092e+06	5.67795e+06	6.14465e+06	6.03814e+06	6.4007e+06	6.47857e+06	6.28953e+06	3.6168e+06	5.0739e+06	4.10818e+06	4.51733e+06	4.88565e+06	4.22651e+06
pos_649	M+H	SM(d42:2)	C47 H94 N2 O6 P1	813.684	2.58236e+06	4.43827e+06	4.1301e+06	4.39579e+06	3.52984e+06	3.69029e+06	5.7358e+06	6.11842e+06	6.95248e+06	7.00192e+06	7.07774e+06	1.0052e+07	2.33517e+06	3.93129e+06	8.75689e+06	5.52866e+06	2.93395e+06	3.05512e+06	3.09694e+06	4.24521e+06	4.33189e+06	4.15285e+06	3.57809e+06	4.4e+06	4.47969e+06	4.76263e+06	4.72496e+06	4.70622e+06	2.21706e+06	3.43017e+06	2.68543e+06	3.50879e+06	3.42264e+06	2.73248e+06
pos_544	M+H	SM(d42:3)	C47 H92 N2 O6 P1	811.669	646008	650053	631210	631433	679689	610815	1.22477e+06	758550	1.03224e+06	899864	1.29535e+06	1.31327e+06	513502	507007	862104	641788	561268	412057	678255	601483	573522	1.27442e+06	1.08364e+06	1.06042e+06	676263	698823	766137	558108	465671	480591	374644	495653	652330	577925
pos_775	M+H	SM(d43:1)	C48 H98 N2 O6 P1	829.716	202627	222050	217613	192240	235421	218970	435392	292983	469838	586744	274716	371647	195250	301338	300468	186156	219928	140779	321404	299081	290226	300453	259269	270646	273409	306312	315563	153492	234748	239059	198455	197620	248732	219989
pos_1009	M+H	SM(d43:2)	C48 H96 N2 O6 P1	827.7	68793.5	102301	49036.1	109319	87358.6	102945	236149	161599	228899	189471	257198	265720	82935.3	143024	103656	75204.1	93776.8	68194.9	105168	136890	93849.6	101408	98695	114637	144080	132685	92836.9	134013	92137	98208.3	78914.5	88969.7	109057	97523.4
pos_919	M+H	SM(d43:5)	C48 H90 N2 O6 P1	821.653	71956.7	114225	76205.7	121829	90974.9	79478.1	185298	190579	214694	271527	235787	228479	70318.2	112621	142145	85914.4	70420.7	60317.1	90076.7	116637	104920	171820	88725.2	97735.7	124962	122844	128512	124465	71545.1	91150.7	89254.6	121104	85647.3	107163
pos_556	M+H	SPH(d14:0)	C14 H32 N1 O2	246.243	2.52077e+06	2.58611e+06	2.64445e+06	2.67737e+06	3.03869e+06	2.3933e+06	3.14741e+06	2.81198e+06	3.6014e+06	4.26973e+06	3.80043e+06	2.87013e+06	2.38289e+06	3.09061e+06	3.07225e+06	2.93029e+06	2.61038e+06	1.99145e+06	3.36494e+06	2.91983e+06	2.81848e+06	3.295e+06	2.68152e+06	2.50134e+06	2.50059e+06	2.91775e+06	2.82618e+06	3.11573e+06	2.55005e+06	2.67571e+06	1.98417e+06	2.34239e+06	2.2625e+06	2.03861e+06
pos_953	M+H	SPH(d14:1)	C14 H30 N1 O2	244.227	16929.1	15347.9	17469.5	15492.7	16715.1	16017.1	18176.7	14015	18195.4	25044.3	15838.1	13439.5	15957.5	40408.4	16475.8	17294.4	17704.9	30820.4	18429.6	16460.3	15834.6	9932.72	11427	9599.9	21822.4	20115.5	19135.8	20215.3	15984.8	16906.9	40024	12932.9	48399.5	16467.1
pos_593	M+H	SPH(d16:0)	C16 H36 N1 O2	274.274	2.04555e+07	2.22459e+07	2.16382e+07	2.08518e+07	2.37754e+07	1.78207e+07	2.35189e+07	2.24814e+07	2.76612e+07	3.21393e+07	2.56738e+07	2.20214e+07	2.25969e+07	2.52251e+07	2.4117e+07	2.36454e+07	2.12346e+07	1.70354e+07	2.77196e+07	2.27627e+07	1.99981e+07	2.57539e+07	2.05353e+07	1.94213e+07	2.11991e+07	2.37121e+07	2.31501e+07	2.46815e+07	1.85278e+07	1.98364e+07	1.67853e+07	1.82439e+07	1.8145e+07	1.6027e+07
pos_796	M+H	SPH(d16:1)	C16 H34 N1 O2	272.258	208219	210390	224201	253058	249964	182443	215386	221140	255755	343980	313026	230457	225071	266811	205517	254596	245348	188618	268285	289207	232869	269256	252228	248730	251319	271697	282115	289689	183580	217564	178264	182253	173505	180016
pos_557	M+H	SPH(d17:0)	C17 H38 N1 O2	288.29	5.22638e+06	5.92334e+06	6.14342e+06	6.31005e+06	6.06985e+06	4.78184e+06	5.87341e+06	6.30482e+06	6.68925e+06	7.61047e+06	9.0381e+06	6.32572e+06	5.77345e+06	4.32791e+06	5.09343e+06	5.3072e+06	6.14239e+06	5.79671e+06	5.23885e+06	5.41764e+06	5.41695e+06	6.78005e+06	4.73558e+06	4.48906e+06	6.01625e+06	6.14743e+06	6.01709e+06	5.9571e+06	5.5252e+06	5.45215e+06	5.01018e+06	5.89064e+06	6.03962e+06	6.92467e+06
pos_530	M+H	SPH(d18:0)	C18 H40 N1 O2	302.305	6.29234e+06	6.02039e+06	6.71195e+06	6.33157e+06	7.37554e+06	5.21995e+06	6.14165e+06	6.45136e+06	7.52003e+06	8.49637e+06	7.16635e+06	6.52796e+06	6.72025e+06	7.45069e+06	7.62338e+06	6.59591e+06	6.3607e+06	4.94214e+06	8.50596e+06	7.00236e+06	6.58464e+06	8.12681e+06	6.34981e+06	6.51228e+06	6.54799e+06	6.84597e+06	6.91285e+06	7.27161e+06	5.5964e+06	5.97703e+06	4.80246e+06	5.4369e+06	4.93085e+06	4.48946e+06
pos_702	M+H	SPH(d18:1)	C18 H38 N1 O2	300.29	52097.8	59881	90672.2	50314	42943.1	49324.3	45561.9	84831.2	58250.4	65860	41208.9	48398.7	58338.1	44699.2	95902	84752.8	45598.2	46252	62593.2	82879.2	76801	61725.6	53321.8	40500.7	60226.2	59977.8	45044.4	57337.2	63289	62798.6	79559	49203.4	45979.4	66804.8
pos_745	M+H	SPH(d18:2)	C18 H36 N1 O2	298.274	272009	134728	242642	160947	195688	174391	189041	171383	167402	229022	180415	156471	139974	136409	250719	324938	137446	168377	221207	169399	263777	150005	203023	293193	182095	222028	206326	201923	198957	403308	200593	157519	159964	165764
pos_601	M+H	SPH(d20:0)	C20 H44 N1 O2	330.337	3.40428e+06	3.4398e+06	4.46372e+06	3.93358e+06	3.83237e+06	2.95307e+06	4.28757e+06	4.66497e+06	5.10247e+06	5.57074e+06	4.0464e+06	4.19918e+06	4.16164e+06	4.18871e+06	3.21075e+06	4.26413e+06	3.74433e+06	2.89703e+06	2.62793e+06	5.09571e+06	3.36208e+06	4.99359e+06	3.77153e+06	3.83421e+06	3.69652e+06	4.20863e+06	4.32081e+06	4.43721e+06	1.69545e+06	3.93256e+06	2.76772e+06	3.62345e+06	3.69731e+06	3.35233e+06
pos_205	M+NH4	TG(10:0_12:0_14:0)	C39 H78 N1 O6	656.582	512933	129950	303975	237762	333798	188493	36722.3	76047.5	12294.1	21465.6	15542.4	17850	563552	98813.7	515842	315686	292827	364884	151657	81839.7	274956	120143	550365	163905	312980	328565	304463	261300	1.22001e+06	476295	318280	521450	870248	452391
pos_52	M+NH4	TG(10:0_14:0_14:1)	C41 H80 N1 O6	682.598	2.7084e+06	1.02757e+06	2.39385e+06	859732	1.7174e+06	1.47157e+06	268211	351201	27797.3	70345.5	54117	424956	1.64189e+06	528473	1.47181e+06	752383	1.24517e+06	1.67844e+06	512350	421056	740389	583928	1.96256e+06	1.31041e+06	1.45207e+06	1.46229e+06	1.47611e+06	1.45081e+06	3.69915e+06	2.8665e+06	2.20815e+06	2.85212e+06	3.85557e+06	3.06306e+06
pos_285	M+NH4	TG(10:0_14:0_15:0)	C42 H84 N1 O6	698.629	368403	125197	170950	272351	236834	208409	75907.5	79945.7	43905.2	52238.7	32803.1	51743.1	389686	171568	362811	384249	335992	361160	235469	157938	286120	168818	362252	195014	331075	312283	287111	294119	453471	320566	273904	391363	317091	368802
pos_126	M+NH4	TG(10:0_14:1_16:1)	C43 H82 N1 O6	708.614	3.16708e+06	1.52738e+06	3.50124e+06	915486	1.73741e+06	2.38335e+06	426517	549233	8606.48	69873	64134.9	827111	1.99161e+06	718202	1.65588e+06	808143	1.59442e+06	1.37579e+06	375038	602956	952824	367554	2.51815e+06	1.31996e+06	1.66962e+06	1.68586e+06	1.26214e+06	1.78182e+06	4.26776e+06	3.93763e+06	2.89463e+06	2.80745e+06	3.32052e+06	3.01704e+06
pos_191	M+Na	TG(10:0_14:1_18:1)	C45 H82 Na1 O6	741.6	789062	1.13422e+06	1.15245e+06	610938	676838	807794	385397	697364	32250.7	154096	162723	611755	627082	619696	802469	498220	474475	777783	218942	532984	636251	397096	547836	828219	773165	722510	708714	676846	639318	1.27965e+06	869052	995904	236849	656420
pos_88	M+NH4	TG(10:0_15:0_16:0)	C44 H88 N1 O6	726.661	503124	179665	153768	492062	289276	236643	229625	250259	32409.7	175944	94190.9	148741	681317	273624	502235	834415	438807	321727	442098	276205	250299	276654	366614	211727	393546	384626	379777	337166	739829	289946	402476	777080	535567	336683
pos_174	M+NH4	TG(10:0_15:0_16:1)	C44 H86 N1 O6	724.645	1.44955e+06	430380	736754	853127	1.00277e+06	773841	308218	249951	37402.4	207777	204441	431165	1.19282e+06	449897	1.04864e+06	984396	1.14259e+06	1.15915e+06	442140	304005	534720	297314	1.25387e+06	534895	927767	929624	867630	906275	1.8892e+06	1.23384e+06	1.01348e+06	2.14949e+06	1.88038e+06	1.23177e+06
pos_74	M+NH4	TG(10:0_16:0_17:0)	C46 H92 N1 O6	754.692	1.85542e+06	454251	332280	1.47744e+06	1.17786e+06	571627	600193	455081	167217	302045	297440	194906	1.84493e+06	708294	1.75713e+06	957726	993437	1.14712e+06	1.16107e+06	593261	555730	638493	868305	521496	1.05518e+06	902020	751681	877652	1.98509e+06	822869	769644	1.65732e+06	1.64465e+06	1.22716e+06
pos_218	M+NH4	TG(10:0_16:0_18:0)	C47 H94 N1 O6	768.708	7.98727e+06	4.28734e+06	3.04888e+06	9.43811e+06	6.5514e+06	4.13056e+06	3.3513e+06	5.07325e+06	1.80847e+06	2.55071e+06	1.53785e+06	1.62373e+06	1.08813e+07	7.80276e+06	1.27893e+07	1.14535e+07	7.71866e+06	7.67776e+06	1.02185e+07	8.32299e+06	1.00315e+07	9.66373e+06	7.192e+06	6.20007e+06	6.8748e+06	7.19482e+06	6.72611e+06	6.22648e+06	9.97743e+06	5.98531e+06	4.54361e+06	7.96254e+06	5.93023e+06	6.16174e+06
pos_926	M+Na	TG(10:0_16:0_18:2)	C47 H86 Na1 O6	769.632	1.25791e+06	2.23377e+06	1.46047e+06	1.79997e+06	1.49423e+06	1.37932e+06	1.30773e+06	2.05139e+06	531642	799070	775541	1.07217e+06	1.09008e+06	1.35128e+06	1.2977e+06	1.20029e+06	1.13257e+06	1.19292e+06	1.30849e+06	1.6839e+06	1.48256e+06	1.12706e+06	843465	1.38908e+06	1.38103e+06	1.33096e+06	1.2605e+06	1.18986e+06	1.17172e+06	1.66547e+06	1.27251e+06	1.40241e+06	991009	1.35308e+06
pos_144	M+NH4	TG(12:0_14:0_16:0)	C45 H90 N1 O6	740.676	5.91483e+06	3.3839e+06	2.29544e+06	6.53734e+06	4.12861e+06	2.6738e+06	1.87827e+06	2.92123e+06	650964	1.29389e+06	818388	1.1943e+06	7.57588e+06	5.04742e+06	9.24211e+06	7.8962e+06	6.78139e+06	5.86378e+06	4.94983e+06	5.17928e+06	6.38926e+06	4.02726e+06	5.68756e+06	3.95458e+06	5.18609e+06	5.0447e+06	4.77634e+06	4.47989e+06	8.04029e+06	4.46218e+06	3.14544e+06	6.95277e+06	4.42781e+06	4.57852e+06
pos_154	M+NH4	TG(12:1_14:1_16:1)	C45 H84 N1 O6	734.629	1.3076e+06	336722	1.69726e+06	250658	296372	1.12809e+06	147487	119634	1960.37	19182	41713.2	347784	368583	242582	476401	256962	351994	300666	140877	133408	163754	86516.7	478458	373901	475354	484301	523338	489082	1.5923e+06	1.67681e+06	1.3502e+06	824853	1.08612e+06	1.02148e+06
pos_236	M+NH4	TG(13:0_14:1_16:1)	C46 H88 N1 O6	750.661	1.72036e+06	627910	1.3566e+06	550567	860728	1.2757e+06	415975	354932	58112.4	208680	220799	655165	652406	442828	597332	497374	686489	701336	342263	321141	325989	258539	695193	443260	884815	845294	839960	846580	1.60339e+06	1.97678e+06	1.46053e+06	1.9353e+06	1.52124e+06	1.22089e+06
pos_327	M+NH4	TG(13:0_15:0_16:0)	C47 H94 N1 O6	768.708	20192.3	21053.4	6681.83	32088.2	223405	6838.81	26269.3	134879	110662	151598	122020	128867	36881.4	1.09561e+06	1.13544e+06	836558	96062.4	40777.9	40691	669543	712285	478477	13561.5	158265	488520	384637	455048	371599	28484.6	318223	470906	37798.4	22444.9	507595
pos_969	M+H	TG(13:1_5:0_5:0)	C26 H47 O6	455.337	354416	357581	324039	338495	363427	325311	361820	340402	353467	480678	368529	367495	400824	386522	344164	384151	308445	333138	449214	419642	343378	322691	278326	238517	312516	346605	365355	372852	323840	309345	263210	302823	308227	296985
pos_328	M+NH4	TG(14:0_14:0_16:0)	C47 H94 N1 O6	768.708	20122.1	21047.9	6509.14	24902.6	221029	1.15192e+06	26269.3	134834	110661	151596	117851	108755	27919.6	3.44975e+06	1.05797e+06	3.52796e+06	302813	35479.7	37586.3	661177	710205	462702	13495.6	156524	486260	384479	454995	369369	4.02486e+06	318218	39506.1	28159.2	22392.4	504582
pos_475	M+NH4	TG(14:0_14:0_18:1)	C49 H96 N1 O7	810.718	651753	101785	267118	53044.1	218374	283972	25144	35573.6	0.000909272	0.000891831	0.000835376	36834.2	228838	52381.5	117301	47369	151889	244943	70842.2	26903.7	34180.8	19142.5	332958	130297	192903	189356	230001	182258	835129	367115	349447	281274	585593	448001
pos_48	M+Na	TG(14:0_14:1_16:1)	C47 H86 Na1 O6	769.632	1.25791e+06	2.23377e+06	1.46047e+06	1.79997e+06	1.49423e+06	1.37932e+06	1.30773e+06	2.05139e+06	531642	799070	775541	1.07702e+06	1.09008e+06	1.35128e+06	1.2977e+06	1.20029e+06	1.13257e+06	1.19292e+06	1.30849e+06	1.6839e+06	1.48256e+06	1.12706e+06	843465	1.38908e+06	1.38103e+06	1.33096e+06	1.2605e+06	1.18986e+06	1.17172e+06	1.66547e+06	1.27251e+06	1.40241e+06	991009	1.35308e+06
pos_161	M+NH4	TG(14:0_14:1_18:2)	C49 H92 N1 O6	790.692	3.49622e+07	2.6578e+07	5.36446e+07	9.80402e+06	1.72583e+07	3.85554e+07	6.84386e+06	9.0412e+06	1.97743e+06	1.83503e+06	2.40702e+06	1.61016e+07	9.14774e+06	6.94656e+06	8.23174e+06	4.45732e+06	8.04673e+06	1.28886e+07	4.85628e+06	5.61552e+06	5.26961e+06	2.16956e+06	9.43387e+06	1.10004e+07	2.0085e+07	1.9354e+07	1.94152e+07	1.86241e+07	1.50538e+07	4.40553e+07	3.68228e+07	1.69561e+07	2.07823e+07	2.54926e+07
pos_852	M+Na	TG(14:0_15:0_14:1)	C46 H86 Na1 O6	757.632	121870	305446	151399	498202	269048	209977	266154	231083	85672.2	165707	195972	194051	242291	211718	262007	333457	209790	240942	240384	277744	266190	350189	190019	204514	226655	219453	205294	185029	219274	228484	222532	258839	197663	91668.6
pos_119	M+NH4	TG(14:0_15:0_16:0)	C48 H96 N1 O6	782.723	2.16616e+06	943741	718177	2.23123e+06	3.02225e+06	1.03208e+06	1.0995e+06	1.25805e+06	376206	947316	573912	659581	2.26988e+06	1.71499e+06	2.27824e+06	2.00846e+06	1.819e+06	1.91917e+06	3.39008e+06	2.8728e+06	1.45866e+06	2.22315e+06	1.77743e+06	2.09681e+06	1.98388e+06	1.68428e+06	2.76172e+06	1.69642e+06	2.61909e+06	1.71363e+06	1.17161e+06	2.18889e+06	1.77722e+06	1.5698e+06
pos_149	M+NH4	TG(14:0_15:0_16:1)	C48 H94 N1 O6	780.708	1.44023e+07	7.46594e+06	9.0756e+06	8.83926e+06	9.37756e+06	9.57576e+06	3.78671e+06	5.50814e+06	1.19869e+06	2.29705e+06	1.73995e+06	3.80015e+06	1.10092e+07	7.18387e+06	4.55776e+06	5.97477e+06	8.74996e+06	9.56069e+06	4.25967e+06	6.15891e+06	3.93493e+06	3.29492e+06	7.83924e+06	6.19854e+06	9.30705e+06	9.10352e+06	9.14511e+06	9.4137e+06	1.72646e+07	1.407e+07	1.12252e+07	1.69561e+07	1.26593e+07	1.32303e+07
pos_516	M+NH4	TG(14:0_16:0_14:1)	C47 H92 N1 O7	782.687	172836	38476.4	42041.6	115703	97871.8	47734.8	36216.5	8404.05	1605.62	13111.9	3951.1	1798.33	246288	111078	194535	149460	117129	98108.2	93807.3	45291.2	92883.9	71613.9	161706	51247.6	114399	113424	120882	103290	308521	111185	61678.6	205944	167781	186880
pos_25	M+NH4	TG(14:0_16:0_16:0)	C49 H98 N1 O6	796.739	5.69842e+06	4.43483e+06	2.8131e+06	7.53609e+06	5.69484e+06	3.61874e+06	3.57505e+06	5.2345e+06	3.42017e+06	4.11884e+06	2.62656e+06	1.90365e+06	8.2159e+06	7.86178e+06	1.00803e+07	8.69725e+06	6.7137e+06	6.92202e+06	8.92395e+06	8.80275e+06	8.80915e+06	1.21947e+07	6.5679e+06	5.65077e+06	6.667e+06	5.74484e+06	5.63887e+06	5.60736e+06	7.26019e+06	4.81503e+06	4.04235e+06	5.85966e+06	5.42364e+06	5.97568e+06
pos_117	M+Na	TG(14:0_16:0_16:1)	C49 H92 Na1 O6	799.679	411949	536818	308667	782198	609082	363362	608778	821732	892352	871134	701620	323604	825058	808691	745442	804794	622665	601619	893037	953928	864349	1.00983e+06	472794	534426	535348	555218	427909	452645	475631	491236	352904	316477	442385	512891
pos_880	M+H	TG(14:0_16:0_16:3)	C49 H89 O6	773.665	82142.6	113754	36138.6	215416	130447	54824.3	126865	198319	187647	234041	120148	50909.2	180859	243045	300407	203150	169826	160459	331895	306380	320588	367309	114451	118775	140611	125290	132621	115379	143634	89851	76368.2	107055	81352.4	113291
pos_22	M+NH4	TG(14:0_16:0_17:0)	C50 H100 N1 O6	810.755	4.12787e+06	3.0689e+06	2.34967e+06	5.57039e+06	4.24253e+06	2.73388e+06	1.66477e+06	4.09276e+06	1.90072e+06	2.61807e+06	1.69729e+06	1.42171e+06	5.4115e+06	6.01073e+06	6.979e+06	5.73499e+06	4.50019e+06	4.36873e+06	5.96075e+06	6.14168e+06	5.58043e+06	8.79659e+06	4.70709e+06	3.56741e+06	5.1953e+06	4.39379e+06	4.14197e+06	4.11683e+06	4.58778e+06	4.32936e+06	3.25285e+06	4.32319e+06	3.74436e+06	4.32896e+06
pos_94	M+NH4	TG(14:0_16:0_17:1)	C50 H98 N1 O6	808.739	25173	90928.1	67110.4	128113	75640.6	34760.8	12929	77352.6	32117.2	20944.7	18282.7	10579.6	40190.6	100324	148837	157286	39307.7	47824.9	48970	123785	134648	125082	53354.4	40321.2	84988.4	75905.3	53276.1	50679.3	49567.7	92917.8	69344.8	116568	24843.1	60936.7
pos_61	M+NH4	TG(14:0_16:0_18:0)	C51 H102 N1 O6	824.77	1.37747e+06	1.88306e+06	1.05477e+06	2.3689e+06	1.69629e+06	1.72387e+06	1.09752e+06	3.56629e+06	3.41241e+06	2.26507e+06	1.6569e+06	966469	1.41892e+06	3.06067e+06	3.84064e+06	2.99846e+06	2.43829e+06	1.88014e+06	2.88663e+06	4.66742e+06	2.6821e+06	1.93154e+07	2.15062e+06	1.37529e+06	2.67841e+06	2.32956e+06	1.58531e+06	1.63392e+06	1.64544e+06	2.78641e+06	1.23136e+06	1.80476e+06	1.36987e+06	2.34066e+06
pos_9	M+NH4	TG(14:0_16:0_18:1)	C51 H100 N1 O6	822.755	6.28276e+07	5.79564e+07	4.09097e+07	7.29198e+07	5.9861e+07	4.44957e+07	3.38948e+07	5.27064e+07	2.58171e+07	3.29741e+07	2.2937e+07	2.40341e+07	8.74402e+07	6.51159e+07	7.11329e+07	7.33074e+07	6.32184e+07	6.83656e+07	6.62971e+07	6.75539e+07	4.37167e+07	6.91821e+07	6.50864e+07	6.03968e+07	5.69976e+07	5.60497e+07	5.53088e+07	5.43198e+07	6.99004e+07	6.48143e+07	3.92357e+07	5.45171e+07	6.09756e+07	6.89482e+07
pos_248	M+NH4	TG(14:0_16:0_18:2)	C51 H98 N1 O6	820.739	1.09583e+08	1.19425e+08	1.1608e+08	8.95766e+07	7.27745e+07	9.70611e+07	6.02959e+07	7.15657e+07	708824	2.37914e+07	1.90273e+07	5.48166e+07	7.35628e+07	2.9039e+06	5.07158e+06	3.41066e+06	8.3725e+07	1.01204e+08	6.98739e+07	2.38061e+06	8.31315e+07	5.63052e+07	1.05577e+08	9.21668e+07	8.58891e+07	8.63799e+07	8.46359e+07	7.65257e+07	1.00429e+08	1.05756e+08	9.9453e+07	9.16489e+07	7.24744e+07	9.89584e+07
pos_151	M+NH4	TG(14:0_16:0_19:0)	C52 H104 N1 O6	838.786	3.05436e+06	2.26647e+06	1.43186e+06	4.29047e+06	3.63085e+06	2.23216e+06	2.5073e+06	4.95387e+06	2.87307e+06	3.29515e+06	3.05498e+06	1.79873e+06	3.87304e+06	5.72309e+06	5.50105e+06	5.31303e+06	4.48528e+06	3.71508e+06	4.82702e+06	4.76471e+06	5.5455e+06	8.30769e+06	4.33958e+06	2.92977e+06	5.2015e+06	3.99144e+06	3.48103e+06	3.17335e+06	3.01233e+06	2.95391e+06	2.57071e+06	3.6896e+06	3.02649e+06	3.71184e+06
pos_779	M+H	TG(14:0_16:1_16:3)	C49 H87 O6	771.65	657268	818853	481389	1.28122e+06	758088	540427	906419	1.16631e+06	718353	1.15254e+06	889481	660454	1.21748e+06	1.28349e+06	1.30053e+06	1.53394e+06	1.23122e+06	784069	1.44214e+06	1.5095e+06	1.45963e+06	1.72898e+06	934316	784648	850005	769163	769386	636628	673355	664702	561690	700869	673204	650270
pos_333	M+NH4	TG(14:0_16:1_17:1)	C50 H96 N1 O6	806.723	55741.5	169750	159491	121670	91964.7	108840	14968.2	98611.8	13168.6	92.5191	8844.32	48145.3	49954.8	120156	132222	71055.4	83617.4	82729.3	18779.7	139752	124609	80927.1	73780.3	102168	90229.7	119187	93305.2	74229.1	55867	130028	146966	162379	99949.6	99516.9
pos_270	M+NH4	TG(14:0_16:1_18:4)	C51 H92 N1 O6	814.692	1.1068e+06	354461	811787	513710	695653	1.53565e+06	453187	339401	44031	128432	83400.9	614855	1.04925e+06	580241	983308	558396	806222	1.48842e+06	591389	374918	474091	240205	867105	1.00517e+06	815988	736986	646966	678535	832208	699344	714071	693631	978198	723930
pos_275	M+NH4	TG(14:0_18:0_14:1)	C49 H96 N1 O7	810.718	699476	156787	209918	154479	374208	303450	52893.7	84692.6	1742.18	7735.15	1600.6	74370.3	760076	194956	445311	239908	439282	456829	225152	105944	214143	80093.2	515547	219073	413308	403863	407730	232923	1.17157e+06	615487	434357	472534	808074	737739
pos_728	M+H	TG(14:0_18:1_16:3)	C51 H91 O6	799.681	411436	536818	270281	782261	409070	354429	441458	746609	724165	846725	557983	233084	840163	834282	731247	878902	564094	427869	957234	931514	820793	1.0241e+06	517338	467838	538300	512259	484175	412216	417060	500916	352904	385527	522481	520583
pos_257	M+NH4	TG(14:0_18:1_20:4)	C55 H100 N1 O6	870.755	1.57591e+07	5.12196e+06	1.63413e+07	7.25858e+06	9.39e+06	1.47945e+07	1.29123e+07	6.12322e+06	1.95306e+06	4.20988e+06	3.35118e+06	1.30234e+07	1.02492e+07	1.01324e+07	7.32124e+06	5.49357e+06	8.73068e+06	7.86874e+06	6.03121e+06	5.67083e+06	6.37503e+06	5.59065e+06	1.15013e+07	7.13433e+06	8.77608e+06	9.44033e+06	1.06827e+07	9.29844e+06	1.03901e+07	1.19941e+07	1.21694e+07	9.15093e+06	1.27648e+07	5.54722e+06
pos_170	M+Na	TG(14:1_14:1_16:1)	C47 H84 Na1 O6	767.616	430452	788056	1.13864e+06	440751	454422	692850	365768	455648	107147	118369	159703	431219	288971	144678	352317	190557	195989	293717	294017	343862	349383	109582	220121	397007	572672	501374	476696	485392	496265	989805	881507	408037	349103	544672
pos_307	M+NH4	TG(14:1_14:1_18:1)	C49 H92 N1 O7	806.687	315282	81257.5	215931	31592.6	167069	201464	35571.2	33475.1	2709.13	2657.17	10833.6	109526	143112	42761.5	65955.9	12231.1	91228.2	86041.3	34950.4	32509	6333.42	6569.49	98416.5	72849.3	118089	108165	133566	130161	244966	247023	178853	180779	244925	210847
pos_186	M+NH4	TG(14:1_15:1_16:1)	C48 H90 N1 O6	776.676	941035	340475	1.22022e+06	283932	522651	965353	284181	209281	35232.7	76432.2	131752	308038	286447	234534	273811	191579	256216	334242	148386	156049	159571	76463.1	297511	282566	570997	539972	586469	402971	986905	1.16303e+06	1.07211e+06	987968	779072	717510
pos_330	M+NH4	TG(14:1_16:1_16:1)	C49 H92 N1 O6	790.692	3.49622e+07	2.6578e+07	2.97525e+07	4.84917e+06	1.72583e+07	3.85554e+07	3.9703e+06	7.67124e+06	1.97743e+06	1.83503e+06	2.40702e+06	1.61016e+07	1.05259e+07	6.94656e+06	8.23174e+06	4.45732e+06	8.04673e+06	1.28886e+07	4.85628e+06	6.56665e+06	5.51802e+06	1.65684e+06	9.43387e+06	7.99682e+06	2.0085e+07	1.9354e+07	1.94152e+07	1.86241e+07	3.06341e+07	4.40553e+07	3.68228e+07	2.52195e+07	1.87779e+07	1.29076e+07
pos_927	M+Na	TG(14:1_16:1_16:2)	C49 H86 Na1 O6	793.632	270115	223457	417450	133626	152279	354307	214384	188746	28063.2	29887.7	86772.9	292765	89325.7	119455	103226	49071.6	72119.5	97763.7	112760	122832	114527	50966.9	43307.5	165752	216718	183539	175522	170072	196048	370149	380518	187942	99467.7	179360
pos_100	M+NH4	TG(14:1_16:1_17:1)	C50 H94 N1 O6	804.708	7.3683e+06	3.7123e+06	9.66818e+06	1.87326e+06	4.15113e+06	7.79922e+06	1.83785e+06	1.45973e+06	366484	494178	481411	3.34954e+06	2.01415e+06	1.24829e+06	1.72794e+06	805984	1.77447e+06	770068	812365	1.0741e+06	694990	472218	2.13277e+06	1.83318e+06	4.05464e+06	3.78582e+06	3.80342e+06	3.8288e+06	6.82242e+06	8.05483e+06	9.32629e+06	6.65674e+06	5.22765e+06	1.77636e+06
pos_31	M+Na	TG(14:1_16:1_18:1)	C51 H92 Na1 O6	823.679	1.30794e+06	1.9577e+06	1.52708e+06	1.752e+06	1.77532e+06	1.48739e+06	1.86512e+06	2.07068e+06	1.88493e+06	1.50962e+06	1.65693e+06	1.93839e+06	1.68325e+06	1.55574e+06	1.53293e+06	1.17337e+06	1.49336e+06	1.45029e+06	1.73119e+06	1.8417e+06	1.63873e+06	1.32307e+06	1.43601e+06	1.62446e+06	1.58946e+06	1.48628e+06	1.48352e+06	1.47922e+06	1.1857e+06	1.54564e+06	1.33767e+06	1.27724e+06	1.42197e+06	1.36723e+06
pos_207	M+NH4	TG(14:1_16:1_18:2)	C51 H94 N1 O6	816.708	1.74289e+07	9.40269e+06	2.27652e+07	3.48271e+06	6.31498e+06	1.46825e+07	3.06807e+06	2.96602e+06	663454	649025	593240	8.24776e+06	3.3797e+06	1.58241e+06	1.65538e+06	1.72057e+06	3.17422e+06	4.42196e+06	1.48884e+06	2.49554e+06	1.96045e+06	913933	2.61994e+06	3.6775e+06	6.2715e+06	6.58282e+06	7.94896e+06	7.8847e+06	1.3159e+07	1.74145e+07	1.6051e+07	1.05291e+07	5.22003e+06	8.21286e+06
pos_250	M+NH4	TG(14:1_16:1_18:3)	C51 H92 N1 O6	814.692	841345	493514	1.29365e+06	154475	376029	819799	237498	96368.3	13269	12935.7	47933.5	544299	245648	153066	194066	67923.7	189872	315166	120027	115759	126482	33383	160899	279285	462109	417042	415473	430961	793461	879290	928354	560197	517701	566275
pos_496	M+NH4	TG(14:1_16:1_20:4)	C53 H94 N1 O6	840.708	182795	89459.3	331030	83515.7	99720.1	195191	42361.9	70783.9	2116.51	4473.5	12995.2	131765	22863.4	72638.7	60471.1	39146.7	42577.9	50780	8950	22228.4	5671.87	10390.8	48362.2	53307.3	137117	99917	85639	92846.6	161544	133271	200252	150320	101439	110854
pos_162	M+NH4	TG(14:1_17:1_18:1)	C52 H98 N1 O6	832.739	2.56737e+07	1.39329e+07	3.41477e+07	1.11589e+07	1.99134e+07	2.35368e+07	1.31429e+07	1.03309e+07	2.57092e+06	3.5774e+06	4.94953e+06	1.87063e+07	8.04636e+06	1.00593e+07	1.11189e+07	8.25024e+06	1.24981e+07	1.43456e+07	8.38904e+06	7.71386e+06	7.34882e+06	4.25948e+06	1.2646e+07	1.01892e+07	1.47321e+07	1.63457e+07	1.42618e+07	1.66132e+07	2.43178e+07	2.19123e+07	2.84301e+07	2.4683e+07	2.07823e+07	1.67799e+07
pos_140	M+NH4	TG(14:1_17:1_18:2)	C52 H96 N1 O6	830.723	2.18552e+06	853850	2.54925e+06	635527	1.13057e+06	2.3551e+06	784847	510506	124351	282717	292540	1.37323e+06	801108	585655	654949	401755	741939	883688	389732	336270	400462	251710	838766	573321	1.09992e+06	1.11885e+06	1.05884e+06	1.08395e+06	1.87438e+06	1.74559e+06	2.11547e+06	1.76005e+06	1.37057e+06	1.33607e+06
pos_886	M+NH4	TG(14:1_18:0_20:0)	C55 H108 N1 O6	878.817	796905	533351	569341	757411	657234	612080	356705	579535	161534	237205	165571	266329	797738	644839	814066	722088	640244	749897	652085	667350	784278	600472	661591	672895	648146	650110	582896	556967	553469	781667	572407	783807	628723	803950
pos_72	M+NH4	TG(14:1_18:1_18:1)	C53 H100 N1 O7	862.749	388417	133451	299889	347244	379485	328845	395833	135814	22231.3	155897	153676	261764	363416	508478	513707	482479	539088	288940	253016	151288	264644	239297	540000	303220	303814	328673	309298	333242	480074	256288	325349	441625	585102	397576
pos_342	M+NH4	TG(14:1_18:1_18:2)	C53 H98 N1 O7	860.734	470626	178803	516800	139829	435199	554448	214138	118193	1795.67	20050.3	42032.2	359714	591698	185935	268971	160376	362455	321673	202991	160112	95987	59675	522037	200703	368756	367359	377213	368139	1.068e+06	524219	417997	155933	799571	95260.8
pos_1055	M+NH4	TG(14:1_19:0_19:0)	C55 H108 N1 O6	878.817	177972	99276.6	91057.4	184277	159038	146878	43513	116912	18700.2	29986.7	23215.5	57910.4	232821	171846	219590	201571	190139	211250	127518	197480	209326	186149	197732	155097	149809	133487	187410	172166	246590	92136.6	159706	224108	129657	201657
pos_936	M+NH4	TG(14:1_20:0_20:0)	C57 H112 N1 O6	906.848	266852	220979	213384	243164	222656	72352.5	123043	287774	71657.6	129862	98015.5	99972.3	176048	364024	284670	391716	105572	281604	188788	243355	414913	333188	367347	208162	274998	255239	187149	222179	348654	321538	240384	281647	339311	299404
pos_195	M+Na	TG(15:0_16:0_16:1)	C50 H94 Na1 O6	813.694	300058	426457	113896	526691	390356	216975	246517	448623	584059	439313	337182	161680	511451	419286	489424	423002	407549	321949	568479	587575	500243	456152	337855	362688	370009	362832	303145	302267	312961	359242	241163	299229	219643	323495
pos_64	M+Na	TG(15:0_16:0_18:1)	C52 H98 Na1 O6	841.726	242119	400006	102788	326460	223954	108702	259629	339093	587568	416916	248209	136365	358094	311671	330213	345466	259520	223157	450437	466884	361098	422491	208361	208904	318597	251390	223868	214797	244341	326540	184530	196677	165029	374480
pos_185	M+NH4	TG(15:0_16:1_18:1)	C52 H100 N1 O6	834.755	5.72963e+07	4.43747e+07	6.81828e+07	4.39246e+07	5.57576e+07	5.96264e+07	2.87068e+07	3.29727e+07	1.08658e+07	1.72523e+07	1.45963e+07	3.62287e+07	4.29833e+07	3.60191e+07	4.39709e+07	3.70183e+07	4.33186e+07	4.88646e+07	3.15518e+07	2.9616e+07	3.15086e+07	2.46177e+07	4.75676e+07	4.36698e+07	4.40013e+07	4.18355e+07	4.20792e+07	4.29141e+07	5.62151e+07	6.20464e+07	6.35744e+07	6.93269e+07	6.09756e+07	5.53952e+07
pos_298	M+NH4	TG(15:0_16:1_20:4)	C54 H98 N1 O6	856.739	111960	121293	331138	174261	176620	330392	340597	115609	27583.1	112423	127908	375047	304367	271715	274469	174719	254964	196846	138097	131629	165929	130368	245042	138454	153061	249175	192542	202250	336961	246727	244721	320957	306250	248024
pos_335	M+NH4	TG(15:0_17:0_16:1)	C51 H100 N1 O6	822.755	2.84916e+07	2.529e+07	1.30731e+07	3.14628e+07	100756	2.14072e+07	1.83309e+07	1.94839e+07	1.15331e+07	248824	1.09949e+06	1.07088e+07	4.16324e+07	220830	3.54446e+07	2.53754e+07	3.28833e+07	2.60014e+07	3.09131e+07	144146	2.88344e+07	3.28236e+07	2.22756e+07	2.89635e+07	1.40026e+07	1.64493e+07	1.71714e+07	2.47273e+07	2.53705e+07	185965	1.61559e+07	1.9961e+07	1.8567e+07	1.6995e+07
pos_198	M+NH4	TG(15:0_17:0_18:0)	C53 H106 N1 O6	852.801	1.03942e+06	830883	2.20346e+06	1.65358e+06	1.55516e+06	1.54934e+06	2.55842e+06	2.71522e+06	5.5273e+06	2.74858e+06	2.90255e+06	1.71831e+06	1.21674e+06	2.52633e+06	3.16607e+06	1.79213e+06	1.9303e+06	1.35706e+06	439136	2.96456e+06	1.95581e+06	4.31757e+07	2.2651e+06	1.25099e+06	1.77275e+06	1.46839e+06	1.22334e+06	1.15766e+06	1.14367e+06	1.14754e+06	1.30945e+06	1.53442e+06	1.15864e+06	1.32036e+06
pos_524	M+NH4	TG(15:0_18:1_18:2)	C54 H102 N1 O6	860.77	4901.55	0.030449	39184.1	12718.1	70427.9	30982.4	6920.4	19516.4	23372.6	29915.8	34440.4	53295.5	5868.08	17733.9	18856.1	19607.4	30589.1	29682.2	25166.8	106.193	26505.7	13754.9	44238.3	11382.1	28752	16807.7	26920.6	32011.8	204.23	4904.4	21154.8	30673.3	11657.3	10177.9
pos_943	M+H	TG(15:0_18:1_18:3)	C54 H97 O6	841.728	285778	398792	157321	414806	305967	150232	277565	451182	848007	576419	471906	147361	472932	396652	389920	413008	316538	296743	591982	546436	425356	555066	251384	299762	318553	289609	269787	266627	293708	297731	226462	244305	222040	370492
pos_855	M+NH4	TG(15:0_19:0_19:0)	C56 H112 N1 O6	894.848	67644.9	35380.9	15663	73467.6	52728.7	30142.5	25824.3	44242.5	12488.9	9689.03	5081.43	4857.81	83161.7	74641.4	123448	90718.7	80251.9	59940.9	57965.6	104117	99459.2	100230	80630.3	39357.3	68658.5	57555.8	65990.1	65528.5	76402	54455.4	34909.1	78225.6	40452	75805.3
pos_664	M+NH4	TG(15:1_19:0_21:0)	C58 H114 N1 O6	920.864	620299	519133	574506	825860	737167	555811	362472	557085	223622	325599	202141	314178	815366	838118	910243	795536	764333	671759	453964	751040	778883	752729	788343	656139	722444	644438	489949	653869	758391	743253	483302	843955	732135	668550
pos_896	M+NH4	TG(15:1_21:1_21:1)	C60 H114 N1 O6	944.864	500805	316919	784133	421463	574625	686112	472880	289009	140427	239494	266964	509898	424014	371646	410349	359177	524995	457467	338962	282785	321260	249043	511599	450492	444725	458286	434713	462096	502550	494391	598229	519849	585312	459071
pos_132	M+Na	TG(16:0_14:1_16:1)	C49 H90 Na1 O6	797.663	1.09928e+06	1.63135e+06	1.14093e+06	1.68046e+06	1.38766e+06	1.1188e+06	1.50135e+06	1.82982e+06	1.9553e+06	1.46583e+06	1.41718e+06	1.45912e+06	1.40142e+06	1.4101e+06	1.3212e+06	1.23338e+06	1.37289e+06	1.17958e+06	1.61332e+06	1.72643e+06	1.4234e+06	1.44405e+06	1.07269e+06	1.30905e+06	1.17884e+06	1.10053e+06	1.08861e+06	1.09501e+06	1.08858e+06	1.26193e+06	1.10968e+06	998858	1.03113e+06	1.18158e+06
pos_69	M+NH4	TG(16:0_14:1_18:1)	C51 H98 N1 O7	836.734	774949	321193	466853	863538	880238	510330	574969	298967	47838.1	269811	247844	312233	1.23535e+06	1.2534e+06	1.30141e+06	1.19138e+06	1.62946e+06	833796	721415	477801	798340	722095	1.57805e+06	657693	813817	792455	751165	749574	1.06357e+06	612759	449787	998011	1.3707e+06	1.02135e+06
pos_348	M+NH4	TG(16:0_14:1_22:5)	C55 H98 N1 O6	868.739	1.48606e+06	361699	934554	608333	912171	830865	903832	489214	137017	246940	300736	1.37495e+06	720583	625155	695180	515577	629243	588865	390893	435966	473876	250412	714507	459180	658401	846296	780775	831362	1.04947e+06	732486	844722	804708	923301	994813
pos_177	M+NH4	TG(16:0_16:0_14:1)	C49 H96 N1 O7	810.718	188418	50860	41301.7	188985	167935	78744	82567.9	38557.3	30343.9	32512.8	27877.8	30068.2	350031	151691	315019	301511	281792	146203	109275	65205.2	56974.8	140451	288033	86986.8	139093	157250	120103	142679	296420	139632	79345.1	216989	232819	211689
pos_213	M+NH4	TG(16:0_16:0_16:0)	C51 H102 N1 O7	840.765	1.85341e+06	283328	387015	630859	1.20055e+06	701624	251567	216735	16680.2	81470.1	40796.7	145748	2.38223e+06	366862	1.55064e+06	545456	1.60192e+06	1.31299e+06	1.00946e+06	328967	767259	364117	2.08114e+06	718775	1.00457e+06	1.07605e+06	1.1622e+06	1.0367e+06	2.40276e+06	1.0193e+06	682834	996392	1.67902e+06	1.56581e+06
pos_98	M+NH4	TG(16:0_16:0_16:1)	C51 H100 N1 O7	838.749	552699	158398	137528	252980	298497	191370	120474	125325	6330.57	28996.7	6746.62	77975.8	769681	372592	507651	332797	559972	345782	409845	220355	294201	172372	416815	235380	385618	295856	382163	337967	829872	284170	206277	279137	418036	378338
pos_26	M+NH4	TG(16:0_16:0_17:1)	C52 H102 N1 O6	836.77	111019	237980	107451	391431	313968	110442	72983.8	310358	125991	163930	114700	57682.6	106831	345178	459082	450076	274560	182309	210217	540685	504012	670606	287743	232497	343072	341740	284387	251376	85808.9	261212	291787	372514	209331	220101
pos_749	M+NH4	TG(16:0_16:0_18:0)	C53 H106 N1 O7	868.796	1.64956e+06	225718	174729	617598	1.27995e+06	581969	293701	251951	26580.3	125323	58336	123876	2.34465e+06	1.09742e+06	1.56478e+06	1.24333e+06	2.28954e+06	1.2291e+06	1.12624e+06	394640	895761	586131	2.29864e+06	694180	1.22714e+06	1.09591e+06	1.04516e+06	1.09386e+06	1.70987e+06	640158	451186	656457	1.92253e+06	917132
pos_23	M+NH4	TG(16:0_16:0_18:1)	C53 H104 N1 O6	850.786	3.92412e+07	6.13518e+07	2.93017e+07	7.4277e+07	3.64476e+07	2.90287e+07	3.23961e+07	4.44632e+07	3.09238e+07	3.06089e+07	2.65861e+07	1.66936e+07	4.32289e+07	6.05402e+07	5.23753e+07	6.76898e+07	5.71514e+07	4.61748e+07	6.50197e+07	5.6295e+07	5.05765e+07	5.70626e+07	4.9772e+07	5.68044e+07	5.75902e+07	5.36036e+07	5.45304e+07	5.1821e+07	6.35841e+07	5.31662e+07	3.75571e+07	5.70927e+07	4.92657e+07	5.17381e+07
pos_344	M+NH4	TG(16:0_16:0_18:2)	C53 H102 N1 O6	848.77	8.74577e+07	1.13337e+08	1.17207e+08	1.09071e+08	1.13326e+08	1.10959e+08	7.68974e+07	1.04289e+08	1.57456e+07	5.23133e+07	4.09217e+07	7.99162e+07	1.01809e+08	9.22182e+07	3.64562e+06	1.00776e+08	9.78005e+07	1.0154e+08	996670	8.08934e+07	9.98741e+07	8.81188e+07	8.45775e+07	9.99129e+07	7.95393e+07	8.13933e+07	7.35018e+07	8.7581e+07	1.03903e+08	3.54055e+06	1.01027e+08	1.06029e+08	1.04545e+08	1.12942e+08
pos_931	M+Na	TG(16:0_16:0_18:3)	C53 H96 Na1 O7	867.705	676128	283626	682154	285611	494871	547459	242817	174187	5922.61	22916	62303.9	360486	638275	310270	400616	245422	530949	535891	309954	153272	227274	181051	878552	518636	398004	478872	421361	440880	658111	580577	672107	474460	786609	732526
pos_519	M+NH4	TG(16:0_16:0_18:4)	C53 H98 N1 O7	860.734	38295.9	79389	126552	159963	58482.5	121773	39982.3	94495.4	4216.25	19146.9	20582.7	93138.6	98050.3	163685	182583	179608	156190	165509	47477.6	122856	108415	75032.3	154815	68956.2	104279	108452	105514	116331	73287.2	119735	113987	222425	137902	80860.1
pos_282	M+Na	TG(16:0_16:1_16:1)	C51 H94 Na1 O7	841.689	1.07137e+06	359650	1.08836e+06	220729	668953	875504	125540	124346	3246.37	8342.79	22168.9	269501	610416	151746	234726	112706	376448	585410	235325	133079	122583	92356.2	759612	366957	592945	592663	508606	578363	1.34098e+06	1.02916e+06	1.07711e+06	627499	1.24194e+06	1.17468e+06
pos_252	M+NH4	TG(16:0_16:1_16:2)	C51 H96 N1 O7	834.718	657392	107268	425119	105214	272991	296385	140273	109749	29.1168	16671.7	12930.8	241861	582337	99754.9	270990	162058	345638	272773	168968	145049	96739.4	58171	368237	212762	331005	215060	254471	268340	1.17173e+06	475067	224767	497765	564117	652677
pos_137	M+NH4	TG(16:0_16:1_17:1)	C52 H100 N1 O6	834.755	220189	494185	536594	537311	412559	337454	129672	358909	148165	178781	127599	171317	206086	386063	466776	341329	270435	238516	165779	440011	460742	376513	288088	327238	322003	328620	308995	327739	177800	542032	477443	500291	275433	332603
pos_748	M+Na	TG(16:0_16:1_18:1)	C53 H98 Na1 O7	869.72	1.62862e+06	1.0049e+06	1.83282e+06	832495	1.63035e+06	1.28207e+06	666432	607365	107265	209959	214644	1.05462e+06	1.50146e+06	687278	1.03066e+06	758662	1.39478e+06	1.42199e+06	872380	558766	577329	461588	1.73307e+06	1.24807e+06	1.41113e+06	1.4153e+06	1.26697e+06	1.24743e+06	1.60644e+06	1.67406e+06	1.81457e+06	1.40497e+06	1.1809e+06	2.02323e+06
pos_78	M+NH4	TG(16:0_16:1_18:2)	C53 H100 N1 O6	846.755	1.01547e+08	9.64768e+07	9.06099e+07	8.63686e+07	9.41362e+07	1.19925e+08	7.34388e+07	7.61869e+07	2.75193e+07	2.60175e+07	3.37539e+07	9.88593e+07	8.12998e+07	7.30941e+07	7.77103e+07	6.0021e+07	7.81433e+07	8.47286e+07	6.11875e+07	6.11902e+07	6.77842e+07	5.01192e+07	8.39974e+07	8.93603e+07	8.77765e+07	9.30133e+07	8.56927e+07	8.45311e+07	9.20074e+07	9.92974e+07	1.1435e+08	9.81952e+07	8.75601e+07	8.59433e+07
pos_133	M+Na	TG(16:0_16:1_18:3)	C53 H94 Na1 O6	849.694	780133	970448	1.09492e+06	1.00908e+06	1.07639e+06	955619	1.37182e+06	1.06617e+06	661394	742762	948272	1.38482e+06	954127	891195	929074	752012	894725	777529	843223	811640	894979	643814	708386	821798	853677	839948	795830	807584	610391	775557	898785	678122	683186	769455
pos_36	M+NH4	TG(16:0_17:0_18:0)	C54 H108 N1 O6	866.817	2.17094e+06	1.44358e+06	1.85085e+06	2.85475e+06	2.94183e+06	2.3504e+06	2.25906e+06	4.32749e+06	2.32785e+06	3.67386e+06	3.11618e+06	1.79206e+06	2.11592e+06	4.86194e+06	4.59475e+06	4.07537e+06	3.95692e+06	3.39996e+06	3.91254e+06	4.52561e+06	3.98951e+06	9.09452e+06	4.39959e+06	2.39248e+06	4.17486e+06	2.97296e+06	2.34655e+06	2.51098e+06	1.97165e+06	1.85824e+06	1.88878e+06	2.95572e+06	2.39346e+06	2.38326e+06
pos_24	M+NH4	TG(16:0_17:0_18:1)	C54 H106 N1 O6	864.801	4.81122e+07	3.38371e+07	3.42604e+07	5.45356e+07	5.51542e+07	3.59776e+07	3.14738e+07	4.24648e+07	1.74478e+07	2.7548e+07	2.30673e+07	2.4626e+07	5.26852e+07	6.05402e+07	6.7966e+07	6.86837e+07	4.84149e+07	5.36838e+07	5.32676e+07	4.69941e+07	6.02267e+07	5.984e+07	6.05617e+07	4.8497e+07	4.92908e+07	5.10876e+07	4.77808e+07	4.00113e+07	4.57932e+07	3.43677e+07	3.80817e+07	5.02244e+07	5.13756e+07	4.238e+07
pos_82	M+Na	TG(16:0_17:1_18:1)	C54 H100 Na1 O6	867.741	571043	942072	563841	808966	682654	473795	711130	906202	1.9503e+06	1.46442e+06	1.18602e+06	598299	762514	584186	630925	728076	563847	564884	979174	870060	725889	876064	526645	592518	604851	599250	521961	543860	469813	565044	527926	508189	529057	591072
pos_255	M+NH4	TG(16:0_17:1_18:2)	C54 H102 N1 O6	860.77	243575	493771	732287	388777	383643	411018	201530	383901	148691	195729	172585	332480	219819	405647	406582	379151	313808	269651	201070	423759	406879	335745	299447	350187	347062	345207	347975	318359	227655	464551	624171	482073	308348	320247
pos_79	M+NH4	TG(16:0_18:0_16:1)	C53 H104 N1 O7	866.781	257046	126527	72735.1	254825	317442	134922	139000	131033	27155.9	127762	105926	98372.6	494507	399802	457615	315439	365721	332266	350458	231439	256773	261562	593744	266201	318902	276952	275686	267404	334955	139000	68077.2	246710	371448	227333
pos_49	M+NH4	TG(16:0_18:0_17:1)	C54 H106 N1 O6	864.801	234187	383091	214767	726105	710611	316663	223811	687920	176401	364377	261337	207185	328510	1.04557e+06	1.04858e+06	1.30329e+06	968077	539465	397246	950428	1.00135e+06	2.04594e+06	1.07749e+06	500750	733585	700307	544889	587096	249573	416208	362902	646787	495913	456658
pos_904	M+NH4	TG(16:0_18:0_18:0)	C55 H110 N1 O7	896.828	227875	3619.38	65.0026	106181	201846	48152.8	4356.14	7493.63	0.00116461	6002.36	4.80681	6.771	509436	357987	564682	251342	706995	331145	371599	42536.6	215502	211511	637642	139974	188926	193742	163211	165854	139396	48648.7	24957.5	8477.23	440097	109944
pos_898	M+Na	TG(16:0_18:0_18:1)	C55 H104 Na1 O7	899.767	1.46117e+06	809315	821254	1.67999e+06	2.00222e+06	1.21246e+06	1.01692e+06	1.10255e+06	289285	595799	547992	977206	2.7212e+06	2.06509e+06	2.42164e+06	2.20564e+06	2.82742e+06	2.14235e+06	2.14346e+06	1.28919e+06	2.08975e+06	1.70285e+06	2.5544e+06	1.68015e+06	1.80483e+06	1.63651e+06	1.59963e+06	1.55652e+06	1.54667e+06	1.05877e+06	798826	1.25827e+06	2.12826e+06	1.84335e+06
pos_231	M+NH4	TG(16:0_18:0_18:2)	C55 H106 N1 O7	892.796	7.86232e+06	2.17283e+06	4.56298e+06	3.89864e+06	1.14381e+07	9.81592e+06	2.47147e+06	3.3714e+06	236071	616067	1.58928e+06	7.3632e+06	9.9568e+06	8.14136e+06	9.33e+06	6.91122e+06	1.41968e+07	1.01668e+07	3.87798e+06	2.24871e+06	4.71733e+06	2.0116e+06	2.26236e+07	5.74203e+06	6.60887e+06	6.68836e+06	4.47033e+06	5.87708e+06	7.74705e+06	5.3231e+06	3.96282e+06	5.20287e+06	1.28703e+07	1.14017e+07
pos_934	M+Na	TG(16:0_18:0_18:3)	C55 H100 Na1 O7	895.736	749734	653010	862122	797495	1.05161e+06	1.03955e+06	618292	644348	120616	346263	471436	975290	955204	994238	1.02393e+06	898868	1.2205e+06	1.06926e+06	763524	590088	864705	689458	1.22091e+06	766283	1.00684e+06	879267	804480	845792	726056	862455	816922	860082	913329	896004
pos_29	M+Na	TG(16:0_18:1_18:1)	C55 H102 Na1 O6	881.757	516680	902466	508829	759634	665422	520000	715560	932234	1.88571e+06	1.46426e+06	1.35156e+06	659893	826688	669806	595933	627118	617463	604359	1.0025e+06	951047	700225	786182	545390	619316	565222	589957	593143	560633	574919	726464	476609	485932	558330	602542
pos_357	M+Na	TG(16:0_18:1_18:2)	C55 H100 Na1 O7	895.736	895260	543569	1.07532e+06	434699	893664	1.09159e+06	543344	487969	93039.8	1.04056e+06	778330	987649	930391	540762	722079	623052	976659	774678	484215	359552	301928	268094	1.03898e+06	285441	830382	807058	707269	674913	797065	809561	862788	767476	1.00181e+06	810288
pos_219	M+H	TG(16:0_18:1_18:3)	C55 H99 O6	855.744	526742	136916	146987	148801	555271	429529	219289	272863	66178.2	518255	392253	395782	459179	224906	415617	656000	498250	192377	158776	204872	102686	116173	597588	190478	440665	403470	378307	420168	736166	585411	371185	722073	716535	398763
pos_350	M+NH4	TG(16:0_18:1_18:4)	C55 H100 N1 O6	870.755	2.83091e+06	1.95146e+06	2.59426e+06	213107	2.31569e+06	2.2128e+06	2.51619e+06	2.01357e+06	519310	1.18778e+06	1.1372e+06	2.80319e+06	454426	2.18722e+06	2.34539e+06	2.78135e+06	2.46456e+06	1.78829e+06	1.21577e+06	1.56685e+06	179106	108567	1.80885e+06	1.90154e+06	2.35937e+06	1.75862e+06	2.22053e+06	2.08064e+06	2.62442e+06	2.46177e+06	2.52302e+06	84171.2	2.66042e+06	1.5987e+06
pos_854	M+H	TG(16:0_18:1_19:4)	C56 H99 O6	867.744	588960	862527	563810	872708	780356	528896	841532	1.00271e+06	1.74564e+06	1.50543e+06	1.30013e+06	660917	818050	663558	655057	725812	629436	624281	1.12796e+06	1.03259e+06	792121	1.00225e+06	515802	655853	672784	673031	609108	577352	524217	664169	571123	514112	548796	661283
pos_81	M+NH4	TG(16:0_18:1_20:4)	C57 H104 N1 O6	898.786	3.42524e+06	2.45255e+06	5.17488e+06	4.87541e+06	2.89817e+06	2.92775e+06	4.53314e+06	4.23663e+06	1.5072e+06	1.32087e+06	4.74844e+06	5.50635e+06	3.89693e+06	7.68243e+06	4.37436e+06	1.04288e+07	5.44672e+06	4.75051e+06	3.59535e+06	4.68024e+06	4.8148e+06	4.73458e+06	6.38415e+06	3.66554e+06	3.49472e+06	3.20165e+06	3.93934e+06	4.1729e+06	3.75578e+06	3.15765e+06	2.97881e+06	4.90221e+06	3.26883e+06	2.88968e+06
pos_853	M+H	TG(16:0_18:1_20:5)	C57 H99 O6	879.744	326569	610314	366158	541052	539185	375776	753649	689221	1.53609e+06	1.30082e+06	1.01956e+06	553613	556648	531674	510889	508161	522667	434223	839475	747348	534049	721502	372211	486330	423592	424539	358930	403543	297468	396454	385958	281144	364283	385364
pos_897	M+H	TG(16:0_18:1_20:6)	C57 H97 O6	877.728	466617	595450	477839	884963	682954	525446	1.13764e+06	966575	1.47947e+06	1.3336e+06	1.19608e+06	878850	874317	874247	682040	697873	849360	656718	1.10877e+06	1.16978e+06	1.05611e+06	1.23869e+06	645905	794047	582650	571521	526388	550477	371637	428575	452931	321227	571981	451919
pos_153	M+NH4	TG(16:0_18:1_22:4)	C59 H108 N1 O6	926.817	2.62516e+06	1.65495e+06	1.84758e+06	3.39809e+06	2.08341e+06	3.73342e+06	2.35724e+06	3.3961e+06	2.03958e+06	3.92092e+06	2.61173e+06	3.5672e+06	2.93488e+06	3.2114e+06	2.71871e+06	3.06512e+06	3.17436e+06	2.58858e+06	2.5439e+06	1.82199e+06	2.35213e+06	3.79797e+06	3.15939e+06	2.63644e+06	2.02513e+06	3.17264e+06	2.27633e+06	2.38541e+06	2.46909e+06	1.95871e+06	2.9511e+06	3.99388e+06	2.13521e+06	2.21903e+06
pos_11	M+NH4	TG(16:0_18:1_22:5)	C59 H106 N1 O6	924.801	2.60267e+06	2.73771e+06	3.82643e+06	3.35313e+06	3.05257e+06	5.13119e+06	4.29321e+06	3.41894e+06	1.76863e+06	3.25736e+06	3.40449e+06	9.04394e+06	2.79869e+06	3.65044e+06	2.95176e+06	3.69145e+06	3.83752e+06	3.53078e+06	1.81623e+06	3.52722e+06	2.51477e+06	3.10702e+06	4.21763e+06	3.31978e+06	3.30584e+06	3.3808e+06	3.04848e+06	3.40702e+06	2.78735e+06	3.13081e+06	3.07109e+06	4.56677e+06	2.67684e+06	3.29162e+06
pos_173	M+NH4	TG(16:0_18:1_24:4)	C61 H112 N1 O6	954.848	231222	247220	282835	329336	279404	520608	305220	365137	288973	535990	397042	822057	331949	415744	257814	398091	244172	420262	317077	202431	241198	366809	265883	418880	265272	337625	339354	197315	325798	287327	289526	477612	216530	307093
pos_230	M+NH4	TG(16:0_18:2_20:4)	C57 H102 N1 O6	896.77	3.1725e+06	2.65542e+06	1.80303e+06	2.67289e+06	4.22774e+06	2.58482e+06	5.92141e+06	3.25016e+06	630759	1.60001e+07	4.2948e+06	2.89006e+06	2.52265e+06	4.03913e+06	2.53479e+06	1.19984e+07	2.86962e+06	2.11019e+06	1.72525e+06	1.58676e+06	2.1244e+06	1.75533e+06	2.49809e+06	1.38211e+06	3.62134e+06	2.87066e+06	3.27407e+06	3.49332e+06	6.25393e+06	6.78343e+06	1.9581e+06	7.82845e+06	2.31089e+06	1.53021e+06
pos_806	M+NH4	TG(16:0_20:0_18:1)	C57 H112 N1 O6	906.848	912346	864493	555781	1.15165e+06	833287	630906	536195	650501	417256	467246	387126	438526	1.30949e+06	1.02488e+06	1.32987e+06	1.20278e+06	965078	890659	980203	887857	1.27439e+06	1.09541e+06	944019	854015	858159	841243	883813	738426	1.17548e+06	870454	598093	851046	785178	1.07114e+06
pos_194	M+NH4	TG(16:0_22:0_18:2)	C59 H114 N1 O6	932.864	5.78563e+06	4.3383e+06	7.82079e+06	5.39198e+06	6.49964e+06	1.13201e+07	4.92349e+06	6.62868e+06	2.54724e+06	7.07026e+06	4.5176e+06	9.7654e+06	3.78749e+06	6.86506e+06	4.41611e+06	6.73132e+06	4.95994e+06	9.10682e+06	1.57214e+06	4.52516e+06	5.3359e+06	3.10313e+06	4.31452e+06	1.06064e+07	4.52678e+06	5.85258e+06	6.06517e+06	5.95276e+06	4.40586e+06	5.70323e+06	7.97777e+06	8.1822e+06	4.69447e+06	4.54905e+06
pos_113	M+NH4	TG(16:0_23:0_18:1)	C60 H118 N1 O6	948.895	348818	222499	393615	929406	704585	466406	141896	450711	98002.6	228646	113619	211625	262539	1.31135e+06	1.91976e+06	1.44441e+06	791014	969970	403871	683092	1.34291e+06	461759	1.0747e+06	1.00459e+06	617377	684471	621652	560708	297878	350409	556656	780896	503797	291832
pos_86	M+NH4	TG(16:0_24:0_18:1)	C61 H120 N1 O6	962.911	361718	252557	376198	1.25208e+06	1.34124e+06	418701	308458	967475	271130	1.19653e+06	725785	270210	265396	1.88603e+06	2.39412e+06	3.97874e+06	989800	1.08653e+06	387856	950451	2.1107e+06	984932	1.36521e+06	1.33513e+06	1.04099e+06	1.0564e+06	1.04612e+06	878098	253618	316585	717128	1.69373e+06	442873	316831
pos_115	M+NH4	TG(16:0_24:0_18:2)	C61 H118 N1 O6	960.895	1.16704e+06	1.09647e+06	1.02617e+06	1.52905e+06	3.74254e+06	1.42671e+06	1.53672e+06	2.59851e+06	516794	5.89843e+06	3.94439e+06	903642	399137	2.38706e+06	2.5608e+06	1.0333e+07	1.76922e+06	1.76454e+06	445380	1.44506e+06	1.58447e+06	507385	1.31987e+06	1.77676e+06	2.42578e+06	2.23197e+06	2.35114e+06	2.0078e+06	1.30955e+06	1.28811e+06	3.68911e+06	6.87691e+06	852276	343420
pos_963	M+Na	TG(16:0_5:0_20:4)	C44 H76 Na1 O7	739.548	326733	244939	132617	413981	334504	197395	324916	264516	238166	340449	243141	109539	341564	198442	176444	485365	180320	233872	372674	302877	242867	388902	339536	230996	232737	284079	263598	275972	278336	156389	206051	284968	287275	200587
pos_1047	M+Na	TG(16:1_16:0_16:1)	C51 H94 Na1 O7	841.689	198966	62780.8	102199	80083.4	163499	115496	16603.6	59322.3	3.56049e-07	2133.66	4985.38	52713.8	266818	93099.2	135008	107399	204057	176146	46928.3	58724.9	59410.5	3408.21	177728	99120.5	159939	108120	134969	96978	237373	149069	95755	135656	206964	179893
pos_287	M+Na	TG(16:1_16:1_18:1)	C53 H96 Na1 O7	867.705	38827.1	149703	160049	145974	190135	170602	104314	79273.1	4649.98	5146.65	12913	132837	46703.1	142592	61739.8	58944.2	59780.1	93845.4	75533.4	86497.9	65106.1	27897	173177	167123	147380	97173.9	122171	110931	161019	171153	123996	143296	45785.8	73423.1
pos_253	M+NH4	TG(16:1_16:1_18:2)	C53 H98 N1 O7	860.734	349406	192151	640727	117036	441437	590476	156914	112446	1795.62	8619.73	17627.5	361552	441995	114384	172160	89603.9	272806	284985	142123	157673	51933.4	42263.2	461311	230760	343247	301300	372549	390072	1.008e+06	675547	467153	279084	301818	517655
pos_171	M+NH4	TG(16:1_17:1_18:1)	C54 H102 N1 O6	860.77	243575	493771	732287	388777	383643	411018	201530	383901	148691	195729	172585	332480	219819	405647	406582	379151	313808	269651	201070	423759	406879	335745	299447	350187	347062	345207	347975	318359	227655	464551	624171	482073	308348	320247
pos_224	M+NH4	TG(16:1_17:1_18:2)	C54 H100 N1 O6	858.755	7.27162e+06	2.94587e+06	7.66713e+06	2.61815e+06	5.6768e+06	7.03615e+06	5.66609e+06	3.18132e+06	786539	2.17524e+06	2.89148e+06	6.68892e+06	4.53741e+06	4.09819e+06	4.2136e+06	3.02485e+06	5.10084e+06	4.3338e+06	3.23921e+06	2.64252e+06	2.7063e+06	1.80887e+06	5.09188e+06	3.23367e+06	4.96249e+06	4.7868e+06	4.77264e+06	4.57314e+06	6.29252e+06	5.23954e+06	6.64971e+06	6.50106e+06	5.84e+06	5.08331e+06
pos_481	M+NH4	TG(16:1_18:0_18:3)	C55 H102 N1 O7	888.765	477334	338327	796096	357957	1.04064e+06	645583	299687	255868	43006.3	166888	165567	258558	961863	543806	348483	1.03817e+06	1.02946e+06	849339	258789	219050	270941	142613	1.43593e+06	256610	435281	760190	739668	858681	1.83422e+06	922824	637028	1.12713e+06	1.62858e+06	654092
pos_305	M+NH4	TG(16:1_18:1_16:3)	C53 H96 N1 O6	842.723	5.1089e+06	1.32492e+06	6.11305e+06	820716	2.2044e+06	5.19675e+06	1.76596e+06	1.10519e+06	257989	434147	556168	3.02932e+06	1.96933e+06	1.03967e+06	912928	503711	1.53826e+06	1.86561e+06	926062	814989	673776	383077	1.62484e+06	1.26053e+06	2.30239e+06	2.0909e+06	2.49703e+06	2.21463e+06	4.24545e+06	3.94295e+06	4.38247e+06	2.83763e+06	2.72467e+06	3.0897e+06
pos_129	M+Na	TG(16:1_18:1_18:1)	C55 H100 Na1 O7	895.736	979649	842162	1.07035e+06	1.23508e+06	1.38705e+06	1.09995e+06	915401	1.08358e+06	174602	868919	665735	1.52994e+06	1.33607e+06	1.77747e+06	1.40746e+06	1.15285e+06	1.54963e+06	1.18224e+06	1.3189e+06	1.11771e+06	960280	1.2477e+06	1.33419e+06	784717	1.13633e+06	1.06918e+06	1.10203e+06	1.03012e+06	1.23879e+06	1.07515e+06	917142	1.08455e+06	1.10621e+06	1.13045e+06
pos_763	M+H	TG(16:1_18:1_18:2)	C55 H99 O7	871.739	1.24722e+06	744446	774950	1.22365e+06	1.45805e+06	1.03047e+06	873128	747101	179451	381216	104342	670581	1.20044e+06	1.31416e+06	1.63134e+06	1.3347e+06	1.58416e+06	1.2833e+06	1.60744e+06	879170	1.34387e+06	1.07766e+06	1.54619e+06	1.24533e+06	1.16639e+06	1.23614e+06	1.23544e+06	1.16768e+06	1.28045e+06	1.23949e+06	886213	975093	1.2509e+06	1.3215e+06
pos_885	M+H	TG(16:1_18:1_18:4)	C55 H95 O6	851.712	492939	563964	601389	972587	709867	539186	965765	997938	1.8421e+06	1.19164e+06	1.29853e+06	959732	717211	810466	657281	598557	792437	545066	1.03828e+06	956550	945022	1.22083e+06	609644	775186	539601	581830	600702	556093	460058	485557	503654	390970	477742	570568
pos_256	M+NH4	TG(16:1_18:2_18:3)	C55 H98 N1 O6	868.739	1.78186e+06	598735	1.31992e+06	693999	826098	1.17379e+06	923289	547610	156761	218901	311949	1.62971e+06	778842	688531	782517	546591	811513	642676	420585	519893	473136	314217	879016	493525	992436	947633	913420	879479	1.32958e+06	788299	874047	1.54032e+06	1.06813e+06	1.06121e+06
pos_225	M+NH4	TG(16:1_18:2_20:4)	C57 H100 N1 O6	894.755	264413	186161	295408	319663	217449	296423	423863	226257	71336.9	190509	228047	543217	280340	337825	321477	300879	311594	180344	155403	213682	204151	170117	209472	137545	243980	256869	238761	208116	244110	235336	250250	207818	294511	222362
pos_458	M+NH4	TG(16:2_18:1_18:1)	C55 H102 N1 O7	888.765	31115.4	50021.7	77583.9	202926	99028.6	121382	34891.3	130088	0.00250059	5.91308e-07	6.17347	112607	87291.1	224738	215328	244446	183236	173340	67239.2	161104	86327	182724	211598	131857	87191.7	119509	104001	90634.4	38005.6	51456.7	71784.8	125661	128708	84808.3
pos_944	M+NH4	TG(16:2_19:0_21:0)	C59 H114 N1 O6	932.864	171689	183609	193255	221219	173193	174735	180729	224356	140936	163162	181655	202826	181198	227631	168641	204241	274628	254786	240226	252302	211759	202293	239758	177512	124702	123753	203858	144431	169627	178669	141016	158087	158311	172013
pos_893	M+NH4	TG(16:2_20:0_20:0)	C59 H114 N1 O6	932.864	920968	1.95749e+06	1.16936e+06	1.91982e+06	1.74915e+06	1.80631e+06	1.33128e+06	1.81025e+06	895961	995357	892322	1.59816e+06	1.58347e+06	1.6179e+06	1.34292e+06	830217	1.47183e+06	1.63045e+06	1.45767e+06	1.71759e+06	1.41185e+06	1.24545e+06	1.59441e+06	1.68005e+06	1.63127e+06	1.14249e+06	1.44919e+06	1.31171e+06	1.66381e+06	2.07499e+06	1.4479e+06	714318	1.69462e+06	1.63842e+06
pos_971	M+H	TG(16:3_10:0_14:0)	C43 H77 O6	689.571	155887	139770	107634	249102	149183	93659.8	51008.8	115661	6944.75	24030.6	5393.88	33980	232785	166692	224472	219373	230779	219207	166523	145872	237159	137001	171104	109747	128909	163587	129596	150616	237328	179759	142726	120883	119068	144588
pos_860	M+H	TG(16:3_14:0_14:0)	C47 H85 O6	745.634	183730	198069	66210.2	355875	184366	86690	203470	239028	124592	210027	150018	74683.5	308595	303110	403318	417377	248192	216504	268776	391496	294524	432900	151174	174624	222620	190920	179843	160872	196832	173441	105995	117263	119638	131591
pos_274	M+Na	TG(17:0_14:1_14:1)	C48 H88 Na1 O6	783.647	489425	778989	766834	528946	409840	588558	473168	456748	162147	215240	270860	506044	336819	299284	282295	288677	262939	349001	314218	278021	259947	272743	231435	366643	404722	422871	411307	426394	549696	712050	610605	648866	366018	438174
pos_142	M+Na	TG(17:0_14:1_16:1)	C50 H92 Na1 O6	811.679	1.05893e+06	1.2982e+06	1.11343e+06	1.26637e+06	1.24611e+06	955174	740491	1.15196e+06	357707	447680	596197	768314	958087	814378	988028	638357	847865	1.08564e+06	941182	1.03221e+06	892252	834681	854028	922823	972025	983507	946895	956420	919182	1.22032e+06	970960	948795	1.00385e+06	1.14473e+06
pos_141	M+NH4	TG(17:0_17:1_19:1)	C56 H108 N1 O6	890.817	585243	563498	696737	565769	611915	592894	366393	496266	155441	150560	131089	450371	422317	435604	519162	410016	462324	580212	454719	434243	502900	193526	563272	559722	535296	544859	481901	521448	374420	566286	449715	585296	591060	485335
pos_276	M+NH4	TG(17:0_17:1_19:2)	C56 H106 N1 O6	888.801	410463	339570	518934	183844	295403	431976	127054	141841	38294.1	25449.4	33384	267375	163498	101291	151811	66541.7	144557	245845	110683	113265	108219	25915.9	165048	224452	255802	266480	293699	258878	381609	393996	449328	327406	313387	331784
pos_214	M+NH4	TG(17:0_18:0_18:1)	C56 H110 N1 O7	908.828	515493	124929	248743	307878	716706	616590	218842	133053	1794.23	76271.5	44308.3	256678	1.14362e+06	654243	798982	615674	911448	1.04742e+06	408260	186574	291136	271371	1.54405e+06	423476	635742	580222	635345	608148	906527	468045	392442	589456	1.06822e+06	832807
pos_452	M+NH4	TG(17:0_18:0_18:2)	C56 H108 N1 O7	906.812	1.08886e+06	227429	636595	423628	1.02862e+06	1.18326e+06	404585	214122	111497	109359	124371	763494	1.20429e+06	712487	763306	640194	1.47673e+06	1.22466e+06	489818	239412	330139	275247	1.59893e+06	642134	778543	780264	836997	834381	710006	726972	661603	929267	1.77635e+06	1.02086e+06
pos_182	M+NH4	TG(17:0_18:1_18:1)	C56 H108 N1 O7	906.812	765233	140271	328184	383580	659610	486537	241450	143991	2215.97	27373.3	48317.7	414021	1.26642e+06	954343	970774	639515	1.63483e+06	1.12424e+06	459694	247776	334285	378609	1.77697e+06	523661	646721	646276	687449	634334	680990	467494	411711	623618	1.42155e+06	687288
pos_93	M+NH4	TG(17:0_18:1_18:2)	C56 H106 N1 O6	888.801	2.34821e+07	2.5173e+07	5.10526e+07	1.7027e+07	3.35511e+07	4.6401e+07	3.13585e+07	2.62283e+07	1.46108e+07	2.08697e+07	2.60648e+07	5.23303e+07	2.65268e+07	3.29686e+07	2.25335e+07	2.58892e+07	3.81009e+07	3.01481e+07	1.15469e+07	1.83571e+07	1.73239e+07	2.19666e+07	3.59657e+07	2.36872e+07	3.08406e+07	1.93537e+07	2.5404e+07	2.84172e+07	1.66329e+07	2.53721e+07	3.8921e+07	2.47903e+07	2.99603e+07	2.50623e+07
pos_1064	M+H	TG(17:0_18:1_20:4)	C58 H103 O6	895.775	806005	956075	792821	758321	929748	748965	1.33228e+06	1.1568e+06	1.90552e+06	1.83613e+06	1.92815e+06	1.10369e+06	868611	695521	648420	748317	782234	695227	1.13577e+06	875609	832533	704740	636547	715575	748612	835039	702880	667779	617855	768400	747426	674674	740840	784810
pos_312	M+NH4	TG(17:0_18:1_22:4)	C60 H110 N1 O6	940.833	53709.1	40162.1	53202.1	39917.9	27956.8	113585	68098.7	37401.3	38842	83983.7	68602.7	177040	41620.7	61760.1	31816.6	22919.1	41180.8	66440.4	29913.8	29149.7	19938.1	39962.8	43266.4	57221.1	61346.6	43469.7	48710.8	41712.1	47588.6	64114.8	53134.5	66841.9	40195.4	60888.4
pos_965	M+NH4	TG(17:0_19:0_19:0)	C58 H116 N1 O6	922.88	41320	28425.3	6567.2	62309.6	40355.3	31567.3	25555.7	68624.2	15046.7	43909.3	31972.2	7297.69	54860.7	69109.2	114170	86433	71607.1	48974.4	87760.6	83045.8	80603.1	144352	87934.7	32598.7	79087	50230.1	57919.6	45122.8	41233.9	33070.6	27303.4	53788.8	29153.7	31210
pos_762	M+H	TG(17:1_16:1_18:3)	C54 H95 O6	839.712	577135	1.04993e+06	681255	940706	814901	637652	584520	1.08135e+06	1.42808e+06	994845	847082	663583	688255	713764	563536	778257	744547	697454	1.05378e+06	1.06743e+06	739332	828252	614011	804682	711431	711488	661803	695395	516074	840504	634104	598897	643734	774587
pos_646	M+NH4	TG(17:1_17:0_19:0)	C56 H110 N1 O6	892.833	279846	254499	145780	323111	216101	170528	138762	248105	143731	142873	102590	132040	400721	292814	290607	293787	241176	219142	343071	302576	242258	260913	225347	184610	212245	188046	195899	176530	341922	267594	161618	184874	258527	170819
pos_220	M+NH4	TG(17:1_17:1_17:1)	C54 H102 N1 O7	876.765	952451	182089	526811	332357	596841	580882	361585	186843	6971.14	69470.6	128773	539062	651966	385411	521467	389810	509472	507460	279495	282978	161629	167543	692903	334254	652816	343423	624817	583164	1.69352e+06	699781	438947	968969	1.35283e+06	610739
pos_104	M+NH4	TG(17:1_18:1_18:1)	C56 H106 N1 O6	888.801	348782	699586	1.11911e+06	647720	722883	932550	403416	803106	352800	484564	413180	897836	285544	690369	472767	582755	552831	511126	279393	612794	717881	383894	527152	647057	613948	629199	576590	493953	317068	758975	1.17301e+06	811518	533895	442416
pos_120	M+NH4	TG(17:1_18:1_18:2)	C56 H104 N1 O6	886.786	8.77596e+06	4.68201e+06	9.90015e+06	5.38853e+06	8.26144e+06	1.08492e+07	1.3604e+07	5.37722e+06	2.69435e+06	6.70845e+06	7.42085e+06	1.40889e+07	6.93312e+06	7.83327e+06	6.47461e+06	6.36319e+06	9.29364e+06	8.08686e+06	6.20788e+06	4.36344e+06	4.9905e+06	3.45095e+06	9.06206e+06	6.66107e+06	7.34755e+06	7.26895e+06	7.0717e+06	7.40146e+06	8.02753e+06	6.73935e+06	8.2322e+06	8.10703e+06	8.2171e+06	6.0162e+06
pos_360	M+NH4	TG(17:1_18:1_19:1)	C57 H108 N1 O6	902.817	51622.8	33891.9	112768	27753.2	42528.3	78141.1	54275.7	30003.3	20148.9	23750.4	39866.5	81858.5	27581	19301	29078.3	15391.5	39697.4	32045.6	29695.1	17146.2	8679.35	6830.11	40859.3	32629.1	34232.6	43439.3	24617.9	39287.5	26547.5	54329.6	56754.4	42608.5	43015.5	33438.3
pos_232	M+NH4	TG(17:1_18:1_20:3)	C58 H106 N1 O6	912.801	237706	129441	251183	168834	180929	376304	433709	159449	110018	268437	236314	591236	200725	227313	181606	225035	228197	249828	142624	164430	111941	128044	246409	203622	219283	232412	193263	206822	173351	216476	240487	235828	237033	238388
pos_1063	M+H	TG(17:1_18:1_20:4)	C58 H101 O6	893.759	273579	368795	339714	280657	280137	298056	699361	444381	929588	963496	1.09204e+06	560995	356349	302142	233354	273697	305616	270089	503912	376103	294977	357647	236388	286923	296483	290268	257749	254116	244608	257339	283649	209707	198777	232116
pos_259	M+NH4	TG(17:1_18:2_18:2)	C56 H102 N1 O6	884.77	788916	321438	648558	450161	689163	843262	1.70965e+06	439215	190322	586763	660202	1.31585e+06	605186	654718	514276	680898	633701	584379	472875	371918	404206	339200	797044	466929	590767	611290	635294	582376	746053	487848	557456	702511	805278	482090
pos_520	M+NH4	TG(17:2_16:0_16:0)	C52 H100 N1 O7	850.749	218495	37125.2	133983	39187	100715	145559	46527.8	11703.7	1910.39	3540.23	3744.87	64919.1	138150	39881.7	82834.3	46697.9	127137	95451.7	48333.8	3698.67	21050.1	15248.6	211600	54236.1	86725.5	88001.1	115593	99376.3	187219	121539	180286	140335	259992	130624
pos_827	M+NH4	TG(17:2_19:0_19:1)	C58 H110 N1 O6	916.833	252412	182064	471103	100401	220646	378665	147064	107703	26865	46229.4	58227.4	63583.2	91445.9	75858.3	89489.5	53825.8	98838	91349	78893.5	67494.7	64146.9	21754.1	91231.6	80448.6	162170	167340	222232	179450	311785	263565	368211	268414	194988	165445
pos_740	M+H	TG(17:3_14:1_16:1)	C50 H87 O6	783.65	545322	708060	681007	450923	491286	555544	471807	443913	159436	219620	269606	383429	316256	262302	297592	240070	255681	286119	326227	408426	265575	299359	238240	265248	488790	309824	366112	351373	442466	708608	634573	574942	277735	513071
pos_746	M+H	TG(17:3_16:1_16:1)	C52 H91 O6	811.681	971601	1.3651e+06	1.11524e+06	1.1367e+06	1.33768e+06	1.07156e+06	879879	1.30828e+06	546158	272374	596766	849673	1.1013e+06	942719	833586	783640	980580	1.06687e+06	1.08123e+06	951711	760489	685257	956534	903981	1.06333e+06	1.08949e+06	1.0232e+06	1.04498e+06	1.00243e+06	1.03805e+06	1.09431e+06	902279	1.10116e+06	1.19718e+06
pos_473	M+NH4	TG(18:0_16:0_16:0)	C53 H106 N1 O7	868.796	2.52813e+06	574426	639485	1.03489e+06	1.65873e+06	1.07911e+06	378005	392983	32083	175829	90525.9	253429	3.32759e+06	1.39836e+06	1.94007e+06	1.78687e+06	3.48013e+06	2.19219e+06	1.31963e+06	615008	1.54871e+06	793283	3.54778e+06	1.33072e+06	1.90519e+06	1.72198e+06	1.58915e+06	1.83791e+06	3.20587e+06	1.45487e+06	1.04027e+06	1.4628e+06	3.42644e+06	2.41256e+06
pos_810	M+Na	TG(18:0_16:1_16:1)	C53 H98 Na1 O7	869.72	370256	185979	173593	343099	367505	248580	259698	302236	19291.1	74138	97201.4	143172	645035	472100	446293	382535	470026	302571	427838	358534	233075	348994	468077	369356	265597	274176	312955	241543	390372	321660	211015	274129	355497	354523
pos_261	M+NH4	TG(18:0_16:1_18:1)	C55 H106 N1 O7	892.796	5.19411e+06	1.52108e+06	2.25618e+06	2.89503e+06	4.65603e+06	3.81615e+06	1.02962e+06	2.38108e+06	235791	634307	997988	1.56928e+06	6.46843e+06	8.77111e+06	9.74397e+06	6.74745e+06	1.00661e+07	6.73734e+06	3.17669e+06	2.55249e+06	5.18033e+06	1.96931e+06	1.68227e+07	4.66748e+06	5.03918e+06	4.73554e+06	3.15221e+06	4.52609e+06	6.79194e+06	3.72852e+06	2.469e+06	3.97625e+06	7.68841e+06	8.84549e+06
pos_51	M+NH4	TG(18:0_17:1_18:1)	C56 H108 N1 O6	890.817	499827	368880	885277	1.08594e+06	967288	796165	505118	891793	270607	546761	440467	558843	453207	1.31312e+06	1.27441e+06	1.2955e+06	1.18164e+06	870833	469899	971918	1.26897e+06	764199	1.10983e+06	960515	875046	858366	707891	692833	470298	641619	666668	1.10555e+06	692107	627651
pos_361	M+NH4	TG(18:0_17:1_19:1)	C57 H110 N1 O6	904.833	800377	1.02183e+06	533665	561750	725295	162111	734790	525961	205835	567385	96950.9	288773	363170	553560	1.36112e+06	463965	1.99287e+06	888818	152273	288016	144930	803230	499563	612613	727667	595191	755753	600460	764591	947484	650444	724925	550942	272037
pos_308	M+NH4	TG(18:0_18:0_16:1)	C55 H108 N1 O7	894.812	27039.2	3994.2	5.14511	28645.3	57867.5	112.796	39960.5	18761.3	6890.4	60127.9	83525	5.19574	112775	100669	110178	157496	159335	60934.5	120551	73899.4	44203.4	132350	146894	26015.6	43306.2	28971	42982.8	36121.2	65102.2	12554.3	4602.72	22114.6	48139.3	10092.4
pos_152	M+NH4	TG(18:0_18:0_17:1)	C56 H110 N1 O6	892.833	113260	101748	76141.9	396450	350146	159099	117446	303632	41956.4	152446	158985	118334	135402	585428	442470	658290	578318	313517	286413	489038	424465	1.12026e+06	580618	247996	360811	336150	266612	261146	112407	98960.1	117210	236397	207811	145263
pos_10	M+NH4	TG(18:0_18:0_18:1)	C57 H112 N1 O6	906.848	5.3226e+07	3.06759e+07	1.46508e+07	7.71148e+07	7.21711e+07	5.27896e+07	4.24262e+07	4.8335e+07	2.35474e+07	3.75654e+07	3.06261e+07	3.61103e+07	5.42817e+07	7.97817e+07	9.71987e+07	9.49031e+07	9.80431e+07	8.14784e+07	6.66804e+07	6.22916e+07	7.55741e+07	6.14812e+07	8.33013e+07	8.41962e+07	6.71344e+07	6.20295e+07	5.57351e+07	5.88446e+07	4.60037e+07	3.39064e+07	3.50393e+07	5.33366e+07	5.21141e+07	3.70019e+07
pos_168	M+NH4	TG(18:0_18:0_18:2)	C57 H110 N1 O6	904.833	1.75009e+06	1.79672e+06	1.02682e+06	1.51758e+06	1.78655e+06	1.81028e+06	951163	1.46512e+06	467434	485258	467149	1.15904e+06	1.4005e+06	1.35221e+06	1.46708e+06	1.02127e+06	1.47458e+06	1.66547e+06	1.41879e+06	1.30234e+06	1.21634e+06	965358	1.48885e+06	1.56706e+06	1.52644e+06	1.62144e+06	1.42997e+06	1.45828e+06	1.68368e+06	1.81869e+06	1.71929e+06	1.63566e+06	1.72972e+06	919760
pos_200	M+NH4	TG(18:0_18:0_20:1)	C59 H116 N1 O6	934.88	2.77582e+06	1.34121e+06	1.69844e+06	4.72937e+06	4.3965e+06	3.40917e+06	1.86974e+06	2.92211e+06	836163	2.8872e+06	2.29454e+06	1.70182e+06	2.01279e+06	7.73554e+06	8.30111e+06	8.55791e+06	5.83261e+06	6.25619e+06	2.93669e+06	3.59948e+06	6.07042e+06	2.88247e+06	5.59224e+06	5.79856e+06	4.42291e+06	3.69425e+06	4.17673e+06	3.83069e+06	2.20803e+06	1.86746e+06	2.52082e+06	4.69114e+06	2.38606e+06	1.89391e+06
pos_65	M+Na	TG(18:0_18:1_18:1)	C57 H106 Na1 O6	909.788	432522	877879	662826	347809	437041	647501	718222	576342	1.31277e+06	812496	958599	686316	588197	476445	391651	359893	491921	457616	533747	401662	190856	331088	299798	470927	384514	367038	438478	386316	495650	577764	133507	469315	418753	369828
pos_89	M+NH4	TG(18:0_18:1_18:2)	C57 H108 N1 O6	902.817	4.07023e+07	2.08409e+07	4.4516e+07	3.45474e+07	4.33268e+07	6.0411e+07	6.83661e+07	4.14657e+07	3.9293e+07	6.02438e+07	6.034e+07	6.28674e+07	4.74044e+07	3.55498e+07	3.76371e+07	4.30128e+07	4.74441e+07	4.51662e+07	3.81943e+07	3.53679e+07	3.62756e+07	3.43386e+07	3.7474e+07	4.3782e+07	4.41994e+07	3.85995e+07	3.65509e+07	4.22657e+07	3.4108e+07	4.9245e+07	4.30124e+07	4.45366e+07	3.5868e+07	2.40942e+07
pos_188	M+NH4	TG(18:0_18:1_19:1)	C58 H112 N1 O6	918.848	123386	122428	218672	441251	340057	243545	150134	223394	53392.8	126206	117747	137810	94481.1	541985	537083	532063	466068	273463	164215	288091	605270	222169	451816	129897	318767	314775	251543	281837	97829.4	119914	214579	261175	203441	151989
pos_167	M+NH4	TG(18:0_18:1_20:3)	C59 H110 N1 O6	928.833	1.94985e+06	1.59505e+06	2.18146e+06	1.38904e+06	1.6717e+06	1.43673e+06	2.72442e+06	2.12089e+06	1.27325e+06	3.98564e+06	2.07095e+06	4.14458e+06	1.88765e+06	1.68453e+06	2.13233e+06	2.41791e+06	1.30156e+06	2.1296e+06	1.28216e+06	1.32548e+06	1.64849e+06	1.79863e+06	1.27658e+06	1.27368e+06	2.02489e+06	1.58307e+06	1.9195e+06	1.57128e+06	1.84439e+06	1.50566e+06	2.05381e+06	2.11119e+06	1.04286e+06	1.66778e+06
pos_235	M+NH4	TG(18:0_18:1_24:1)	C63 H122 N1 O6	988.927	410734	406536	562988	747737	1.4772e+06	605611	600520	1.20219e+06	307725	2.22757e+06	1.42317e+06	354503	164578	1.12205e+06	1.28732e+06	5.54099e+06	829989	651025	301894	699530	691142	465184	676909	1.02485e+06	1.04762e+06	956188	860797	838118	439430	471771	1.6466e+06	2.31554e+06	356059	182653
pos_938	M+Na	TG(18:0_18:2_18:2)	C57 H102 Na1 O7	921.752	168311	367915	200775	160300	399912	254077	387499	578357	282115	1.24524e+06	951281	317604	194415	175696	281057	1.21923e+06	277901	170638	107693	305055	94944.8	192650	113811	162754	307743	292768	263840	264842	286929	378147	214091	816545	174605	148424
pos_136	M+Na	TG(18:0_19:0_18:1)	C58 H110 Na1 O6	925.819	576978	294307	403487	684515	463132	567711	170024	252781	127382	245625	191188	412043	509793	786414	681941	693546	772496	641622	495223	307500	481197	95511.6	759308	586839	658610	677470	411105	544144	498892	394588	464056	553221	333907	477448
pos_808	M+NH4	TG(18:0_20:0_18:1)	C59 H116 N1 O6	934.88	840861	959144	712947	1.14816e+06	871907	690494	593121	1.0045e+06	509024	74948.4	478110	418340	912481	1.07196e+06	812021	1.14972e+06	941777	843995	1.18367e+06	479323	1.04103e+06	1.15765e+06	875584	792048	980460	895925	888201	827961	687550	952639	875628	929039	812184	1.00321e+06
pos_201	M+NH4	TG(18:0_23:0_18:1)	C62 H122 N1 O6	976.927	110569	77862.9	149203	416459	290822	189602	50185.1	218135	49595.5	103686	60583.2	64029.7	38718.4	636336	526009	497439	320669	137593	155298	345970	702677	395638	468315	498946	303488	274198	264902	239374	105103	97413.6	211394	294351	157927	88793
pos_1044	M+NH4	TG(18:1_14:0_14:0)	C49 H96 N1 O7	810.718	426935	35378.3	71845.5	72339	222151	159597	13927.6	17847.4	0.234237	43.8594	0.2152	7693.96	518621	62958.7	174572	109175	220916	246454	94054.1	25623.3	47129.5	28506.9	392445	161618	219317	217710	210038	136385	953159	269170	218384	273432	628331	434433
pos_356	M+NH4	TG(18:1_16:2_18:2)	C55 H100 N1 O7	886.749	201078	27581.5	111634	10963.1	84515	71821.8	50269	19392.3	1977.48	17626.4	10881.1	75997.8	142867	63342.3	61849	17424.9	76261	76746.3	38856.5	18949.3	24059.7	2258.85	121217	25752.2	94355.3	85217.4	82284.9	97331.3	258374	83575	82092.8	97041	199499	116060
pos_785	M+NH4	TG(18:1_18:0_14:1)	C53 H102 N1 O7	864.765	96263.3	48696.9	31127.2	114881	93558.8	78810.1	86464.7	40520.1	2795.2	9728.37	76121.8	63183.5	239691	312463	287737	311454	361764	178129	117926	88570.5	145404	94698	280571	86752.8	107703	116423	128074	128609	134434	67581.3	62720.4	88648.3	191891	124906
pos_669	M+NH4	TG(18:1_18:0_19:2)	C58 H110 N1 O6	916.833	371813	403604	506920	348593	367134	460347	317029	275460	106639	105160	131239	436379	347766	322527	314917	275728	334835	355164	280711	275100	308289	240323	351604	371910	367692	371141	340114	356030	364269	390555	439439	362335	331362	298052
pos_715	M+H	TG(18:1_18:1_18:2)	C57 H103 O7	899.77	1.23934e+06	485053	689391	1.39185e+06	1.64516e+06	899194	785168	926655	246635	513428	456263	750018	2.27469e+06	1.63211e+06	1.96838e+06	1.71281e+06	2.33193e+06	1.75879e+06	1.76211e+06	1.06048e+06	1.58502e+06	1.36618e+06	2.08194e+06	1.37494e+06	1.49469e+06	1.34045e+06	1.36397e+06	1.33682e+06	1.27945e+06	1.12025e+06	829539	1.08556e+06	1.71073e+06	1.44922e+06
pos_491	M+H	TG(18:1_18:1_18:4)	C57 H99 O7	895.739	950002	691807	923506	998673	1.13982e+06	953343	725807	825111	117405	275122	346342	1.26665e+06	1.37523e+06	1.39989e+06	1.21623e+06	1.09284e+06	1.41456e+06	1.04305e+06	1.02065e+06	880626	839737	937454	1.31346e+06	1.2036e+06	1.01318e+06	1.03289e+06	986766	830235	1.14624e+06	951018	779402	965362	1.05372e+06	951289
pos_39	M+NH4	TG(18:1_18:1_19:1)	C58 H110 N1 O6	916.833	238017	410561	987038	469299	546307	698510	336580	554943	167637	320289	277352	693775	172954	628628	484679	483370	451543	417519	186159	404862	558079	280120	501133	608962	428913	452279	388131	380684	187369	417222	646688	586329	408693	296492
pos_169	M+NH4	TG(18:1_18:1_20:1)	C59 H112 N1 O6	930.848	2.04278e+06	3.30838e+06	1.01347e+07	1.32473e+06	1.68886e+06	9.74757e+06	2.99527e+06	2.81048e+06	2.37625e+06	1.63154e+06	1.57249e+06	1.82327e+07	1.90311e+06	1.35588e+06	990905	917238	1.21792e+06	4.22495e+06	1.7098e+06	1.22049e+06	1.36902e+06	752136	1.28231e+06	4.14694e+06	3.06751e+06	2.6156e+06	2.29091e+06	2.36862e+06	1.52305e+06	5.1086e+06	5.05843e+06	2.15096e+06	1.42852e+06	2.48412e+06
pos_21	M+NH4	TG(18:1_18:1_22:4)	C61 H110 N1 O6	952.833	513380	433780	632176	428306	354703	1.47438e+06	686088	441561	403717	457986	647802	2.3614e+06	249233	414600	299507	374863	381725	675475	300635	316752	186438	324363	491640	671604	551077	500650	522241	518873	423788	536779	525874	707836	309338	515486
pos_295	M+NH4	TG(18:1_18:1_24:1)	C63 H120 N1 O6	986.911	108165	366910	257879	127785	752626	160141	70320.6	119670	33996.5	1.62099e+06	661541	240989	101947	181717	151862	117078	130995	186346	121098	74990	294509	29611.9	170369	334823	128349	126924	119982	106909	62935.1	309817	166283	101583	82885.9	83420
pos_651	M+H	TG(18:1_18:2_18:2)	C57 H101 O7	897.754	2.00511e+06	1.74818e+06	2.16643e+06	1.95374e+06	2.78095e+06	2.59414e+06	472775	1.65558e+06	410094	1.03586e+06	1.16929e+06	2.50921e+06	2.3557e+06	2.14806e+06	2.08656e+06	1.93704e+06	2.77709e+06	2.53626e+06	2.21517e+06	1.61806e+06	1.53001e+06	987088	2.76566e+06	2.24164e+06	2.42711e+06	2.08289e+06	2.1789e+06	1.98701e+06	1.83668e+06	2.16272e+06	1.39312e+06	2.14166e+06	2.60566e+06	2.23595e+06
pos_456	M+H	TG(18:1_18:2_18:3)	C57 H99 O6	879.744	135322	224496	50454	66484.3	423266	46239.3	136177	224858	41126.6	814912	108201	147638	59509.9	133448	186856	1.12668e+06	176318	61847.3	4129.61	88187.7	1615.57	29751.4	22450.4	6114.94	216748	216943	223901	236285	456991	564388	41227.3	951485	94293.1	47504.6
pos_114	M+NH4	TG(18:1_18:2_20:4)	C59 H104 N1 O6	922.786	607653	344672	680321	595560	527056	1.03014e+06	725221	438684	148458	473728	791367	1.60284e+06	650598	458765	567549	679547	622767	408031	390255	512575	426791	362199	729998	405724	492252	523579	492653	500339	541886	471591	528262	738823	517128	505958
pos_95	M+NH4	TG(18:1_18:2_22:4)	C61 H108 N1 O6	950.817	275698	196578	402787	222230	215572	874146	497527	191532	188987	349466	205213	1.73152e+06	183534	195500	146267	189051	212154	307432	158863	189467	111443	171135	281241	324081	269806	263024	255700	291609	174131	245707	280306	365961	225074	260281
pos_62	M+NH4	TG(18:1_19:1_18:2)	C58 H108 N1 O6	914.817	1.35598e+06	898252	2.03565e+06	924347	1.10046e+06	2.63886e+06	1.96027e+06	1.06364e+06	475244	1.18818e+06	1.33707e+06	3.32878e+06	913988	1.32366e+06	1.00851e+06	952479	1.20443e+06	1.50759e+06	812503	838296	885121	834843	1.15253e+06	1.4409e+06	1.31235e+06	1.28883e+06	1.30294e+06	1.24392e+06	1.12444e+06	1.13067e+06	1.65833e+06	1.41484e+06	1.08846e+06	1.1135e+06
pos_116	M+NH4	TG(18:1_19:1_20:1)	C60 H114 N1 O6	944.864	437245	328617	320591	267754	415552	1.27309e+06	294000	352843	145598	217924	165833	1.25757e+06	204859	389470	379231	319371	254291	635811	180599	219836	305766	132406	360662	631591	466650	406149	370273	408154	338416	474188	871078	591969	347896	320919
pos_677	M+NH4	TG(18:2)	C21 H38 N1 O7	416.264	291347	285345	322359	319015	316287	269136	314290	324155	363114	386380	346965	316718	299240	311142	322042	347557	313235	280880	332871	342974	319992	14226.6	11293.4	10076.9	285580	290000	299554	301603	296914	318866	255873	290684	287892	157094
pos_527	M+H	TG(18:2_16:0_18:3)	C55 H97 O6	853.728	96851.4	75349.6	59746.1	53676.1	172209	52706.6	60259.8	84674.8	3857.87	278868	117587	73623	84158.8	57397.8	88001.2	398686	100415	45903.2	10941.9	21857.7	3162.07	5027.98	75387.6	7383.11	118095	110658	128647	94584.8	269792	287165	52790.8	365494	133960	58187.3
pos_782	M+NH4	TG(18:2_18:0_18:0)	C57 H110 N1 O6	904.833	451922	187347	162917	262635	338602	457592	245048	266260	70095.6	99799.1	60780.8	202522	261007	205470	171096	285935	225633	468378	177477	191680	218864	287938	236099	239612	252745	218748	290662	303510	448335	259396	319387	362180	333657	337351
pos_493	M+NH4	TG(18:2_18:1_18:1)	C57 H106 N1 O7	916.796	2.05638e+06	1.33833e+06	939244	660881	2.20952e+06	1.39215e+06	1.35909e+06	947492	407910	2.16773e+06	1.94578e+06	2.54924e+06	1.68562e+06	1.39505e+06	1.64734e+06	2.41897e+06	1.67085e+06	1.46997e+06	492347	661092	256964	621329	1.37977e+06	965614	1.91835e+06	1.60455e+06	1.65023e+06	1.58525e+06	2.6926e+06	1.89323e+06	1.1573e+06	2.83597e+06	1.94082e+06	768102
pos_358	M+NH4	TG(18:2_18:2_18:2)	C57 H102 N1 O7	912.765	262353	338371	90712.3	219681	466467	82590.6	210207	332408	102375	1.37253e+06	441843	249128	86922.7	276161	402219	890073	304140	111969	6231.01	99520.2	1316.99	61069.6	59112	1271.61	304047	320451	307526	297718	655662	732031	67605.1	575705	188268	130754
pos_956	M+H	TG(18:4_10:0_14:1)	C45 H77 O6	713.571	350830	384281	590732	245387	367562	463379	84024.4	109671	2985.92	17579.6	20312.2	147675	123077	154960	7011.78	155474	410128	205290	163944	140607	166250	160788	287388	225942	340283	341710	260280	319652	589041	712708	562947	356206	628673	412506
pos_838	M+H	TG(18:4_14:1_16:1)	C51 H87 O6	795.65	1.32636e+06	2.07244e+06	1.99523e+06	1.13399e+06	1.14707e+06	1.68401e+06	1.18846e+06	1.49951e+06	591111	458711	642117	1.43283e+06	535616	581969	637146	447938	470597	768537	501352	1.03415e+06	785907	516969	278510	978160	1.14517e+06	1.12479e+06	1.10778e+06	908112	950360	1.61909e+06	1.65437e+06	1.26691e+06	670409	902178
pos_863	M+H	TG(18:4_16:1_17:1)	C54 H93 O6	837.697	797586	939301	811554	921704	990372	963826	1.10613e+06	1.0612e+06	377897	458982	679524	1.15923e+06	802008	777428	691392	625839	795707	803260	838634	777113	705962	629276	711058	775300	790985	834074	774490	770539	667407	768545	878596	607876	716922	796215
pos_949	M+H	TG(18:4_4:0_16:0)	C41 H71 O6	659.525	276513	147106	315518	149870	259340	191489	30110.8	81103	3656.79	40592.1	6489.3	34494	207337	102300	211655	123163	230534	213365	97649.2	134642	157477	56748.5	336456	195561	239786	224851	260127	223782	706883	482404	316628	270360	577527	396035
pos_836	M+H	TG(18:4_6:0_16:0)	C43 H75 O6	687.556	750608	553658	744351	493901	519044	516493	141124	225609	9363.11	18519.2	36452.5	162108	620427	280075	567260	316480	537645	668695	258459	207389	364475	276074	729783	572583	616961	509057	529981	483917	1.02754e+06	1.04597e+06	719556	903086	968741	811280
pos_272	M+NH4	TG(19:0_17:1_17:1)	C56 H108 N1 O6	890.817	536539	266132	573808	210253	354928	394000	93230	167778	44310.2	55514.2	56093.9	129878	183384	124916	111887	104940	202470	238689	129983	104391	76793.8	37465.2	127739	99015.8	272325	292500	285467	293403	397284	497565	528623	488116	408154	437606
pos_199	M+NH4	TG(19:0_18:1_18:1)	C58 H112 N1 O6	918.848	8.15963e+06	2.64976e+06	6.63015e+06	5.94471e+06	7.4645e+06	1.07518e+07	4.18558e+06	5.46356e+06	3.28965e+06	5.09847e+06	3.47123e+06	7.79801e+06	2.98901e+06	8.66594e+06	6.77456e+06	5.01705e+06	6.66353e+06	1.13196e+07	4.28914e+06	4.76458e+06	6.02985e+06	3.86079e+06	1.17179e+07	1.14507e+07	6.82644e+06	9.33319e+06	5.19823e+06	5.72985e+06	4.52794e+06	5.47935e+06	7.5933e+06	7.93059e+06	6.21072e+06	3.48184e+06
pos_110	M+NH4	TG(19:0_18:1_20:1)	C60 H116 N1 O6	946.88	869942	437896	750632	523034	717759	1.24404e+06	394209	619099	168403	396853	214331	586231	392444	1.08936e+06	1.0549e+06	865892	702588	1.18199e+06	540618	212298	1.12315e+06	231977	927217	1.1697e+06	731257	655186	565624	616232	592107	263348	1.01813e+06	829466	831245	465260
pos_1049	M+NH4	TG(19:1_15:0_15:0)	C52 H102 N1 O7	852.765	165511	19367.2	23561.9	61492.8	133195	101823	33251.4	22310.4	3187.62	3126.48	4751.04	29591.2	279684	135784	167815	110722	195605	148195	94856.3	46408.2	70521.7	44394.9	139793	76500.9	131292	149706	129621	101913	323068	137584	95494.1	127078	236385	224227
pos_676	M+NH4	TG(19:1_15:0_17:0)	C54 H106 N1 O6	864.801	140447	123607	15495.7	124740	110416	59524.7	45198.6	126580	39637.7	22926.7	18096.7	13429	90378.6	87855.8	109140	115556	50531.2	132455	93526.7	99391.3	149699	50775.7	93800.5	128773	105171	74073.9	88264.6	106784	114533	138134	116710	71848.2	101390	115415
pos_1054	M+NH4	TG(19:1_16:0_16:0)	C54 H106 N1 O7	880.796	193913	49543	71158.6	159932	312502	176010	80938.3	51736.6	8.86575e-06	15823.5	10868.9	59113.3	612720	445717	505430	210766	453119	400790	268702	124044	156512	168916	660552	168498	333647	294705	262187	296643	526945	241001	60303.2	237953	534189	348865
pos_958	M+NH4	TG(19:1_18:1_18:1)	C58 H110 N1 O7	932.828	41140.8	1940.28	14178.7	12519.7	38314.4	114492	21604.4	3208.63	1969	1931.23	2673.26	112177	62778.1	35477.4	23499.9	20670.5	85615.6	127833	5833.41	8333.89	3791.37	14660.6	80391.2	52834.3	39456.7	35149.6	45903.4	40155	46988.4	19823.7	28777.1	35049.2	67180.2	43748.3
pos_795	M+NH4	TG(19:2_15:0_17:0)	C54 H104 N1 O6	862.786	179639	332944	281159	88662.5	106694	186638	67596	97361	17494.6	12996.3	10161.4	79544.9	134357	97253.4	109252	62017.5	143729	120786	65241.4	108569	89752.4	25800.4	133623	155473	152116	99576.2	145827	107682	209506	338587	216436	168292	200821	142808
pos_492	M+NH4	TG(19:2_17:0_17:1)	C56 H106 N1 O7	904.796	1.17479e+06	256365	626523	342997	937281	972913	378776	226116	5070.33	129339	188810	865531	1.16635e+06	621017	671408	580044	991194	1.05417e+06	379586	361309	263726	242649	1.15998e+06	622741	625328	719076	747945	778029	1.44701e+06	729549	626074	890571	1.63377e+06	598228
pos_743	M+H	TG(19:2_18:0_17:3)	C57 H101 O7	897.754	1.31079e+06	968640	703955	1.26227e+06	1.45877e+06	662289	396099	487893	99178.3	123699	312331	958980	2.34924e+06	2.1778e+06	2.0397e+06	1.67239e+06	2.01484e+06	1.54039e+06	1.76918e+06	991328	1.47224e+06	686147	2.15929e+06	1.57831e+06	1.48795e+06	1.46778e+06	1.28135e+06	1.39704e+06	1.76447e+06	1.21084e+06	871927	1.23926e+06	1.53527e+06	1.63739e+06
pos_826	M+H	TG(19:2_18:1_17:2)	C57 H101 O7	897.754	1.09271e+06	812558	683859	1.28612e+06	1.28218e+06	568332	323554	676362	142681	259564	312958	898836	2.28979e+06	2.04491e+06	1.97893e+06	1.69428e+06	2.27229e+06	1.6922e+06	1.59497e+06	1.00736e+06	1.49242e+06	927388	2.134e+06	1.54079e+06	1.50766e+06	1.31928e+06	1.07165e+06	1.19005e+06	1.55758e+06	1.1468e+06	799049	905558	1.53946e+06	1.56756e+06
pos_935	M+H	TG(19:2_18:1_17:3)	C57 H99 O7	895.739	912533	823767	1.01566e+06	980364	1.25235e+06	1.30708e+06	888409	749744	142820	263199	162239	1.23737e+06	1.20725e+06	1.35762e+06	1.31993e+06	1.09218e+06	1.46612e+06	1.37035e+06	1.00992e+06	682076	1.07885e+06	891833	1.47861e+06	1.54383e+06	1.11519e+06	1.07799e+06	967427	1.00268e+06	910210	942143	940734	1.10347e+06	1.22796e+06	1.12889e+06
pos_948	M+H	TG(19:2_18:2_17:3)	C57 H97 O7	893.723	330308	243581	328157	225169	422726	366471	273640	235246	32807.1	105876	156953	376703	386133	267475	314278	544133	435756	327009	185983	148489	144422	135870	498257	302136	356169	352422	367227	363970	521340	549386	306512	580495	440658	346323
pos_794	M+H	TG(19:3_14:0_14:1)	C50 H89 O6	785.665	378564	234625	249610	408282	309695	267917	288533	468955	202270	233258	248642	226541	611438	460369	387349	533366	466966	447093	453392	548619	427213	515347	367590	347069	364676	411567	378293	387813	219014	449487	297226	442235	349299	461930
pos_835	M+H	TG(19:4_10:0_16:0)	C48 H85 O6	757.634	243898	270803	154104	389579	227769	204469	255720	230675	82580.6	187452	193371	164771	243745	199983	296361	201149	225972	232950	236879	274229	112037	196600	186880	189907	232591	243204	227833	202302	254686	244038	229186	374478	193935	219470
pos_839	M+H	TG(19:4_14:1_16:1)	C52 H89 O6	809.665	584865	822903	1.04178e+06	414688	506027	750034	221074	426850	122805	156271	230020	631745	244695	213600	205158	155045	178900	259999	230977	290530	204694	153968	165842	323249	493625	264219	425371	441561	469897	832913	830980	500702	311595	385457
pos_968	M+H	TG(19:4_18:1_18:2)	C58 H99 O6	891.744	120409	155462	119722	141809	184219	142026	461586	242990	399712	596590	617177	342258	189432	182385	107718	170944	190842	149760	268509	200014	164688	196441	143299	167621	177763	138239	146125	166000	110643	111331	107220	93188.3	117179	118096
pos_950	M+NH4	TG(20:0_16:0_16:1)	C55 H108 N1 O7	894.812	702253	117678	85752.6	272976	535444	300242	243883	155793	11662.9	97117.8	78866.4	136245	1.00451e+06	545737	493268	439726	766317	892059	464221	320326	605043	267111	1.0124e+06	381258	706156	616193	509961	540375	357796	348088	158550	395258	808462	242799
pos_180	M+NH4	TG(20:0_18:1_18:2)	C59 H112 N1 O6	930.848	1.81546e+06	1.20678e+06	6.82258e+06	1.24856e+06	1.79554e+06	3.75334e+06	1.76982e+06	1.3434e+06	521123	2.8792e+06	2.07104e+06	1.18394e+07	821203	1.52792e+06	1.20831e+06	2.70987e+06	1.37931e+06	3.3933e+06	1.45424e+06	888965	1.08839e+06	774046	1.30975e+06	2.32102e+06	2.33219e+06	1.56835e+06	1.59156e+06	1.3293e+06	1.29477e+06	2.81456e+06	2.38502e+06	3.10118e+06	1.26724e+06	1.12057e+06
pos_490	M+NH4	TG(20:1_16:0_16:2)	C55 H104 N1 O7	890.781	1.40261e+06	1.37338e+06	698942	1.16399e+06	2.97712e+06	610093	762107	886429	433652	32383.4	32423.8	1.00115e+06	1.98812e+06	1.57538e+06	1.55226e+06	2.36566e+06	2.53528e+06	610535	471131	2.03821e+06	449418	804326	1.69565e+06	1.07776e+06	1.43318e+06	895949	1.06128e+06	1.32343e+06	1.77294e+06	2.11557e+06	912939	2.98615e+06	1.93272e+06	973365
pos_469	M+NH4	TG(20:1_3:0)	C26 H50 N1 O7	488.358	692.816	777.248	167637	1007.74	801.172	156463	765.332	829.114	941.671	923.609	865.143	785.95	815.258	881.859	174644	215250	805.508	743.998	96640.4	812.41	110282	113827	113849	62525.7	57444.5	62363.8	43256.9	41702.3	103195	765.594	127032	712.415	700.312	1554.82
pos_455	M+NH4	TG(20:2_15:0_16:0)	C54 H104 N1 O7	878.781	1.7267e+06	340686	607060	659756	1.15026e+06	986117	428626	344881	2055.8	123363	134807	558426	2.03109e+06	774034	1.20074e+06	829702	1.64006e+06	1.15806e+06	681276	531686	538608	484392	2.09568e+06	632538	970159	753552	1.04307e+06	932117	2.2738e+06	1.11333e+06	758294	1.39925e+06	2.35808e+06	1.4935e+06
pos_415	M+NH4	TG(20:2_16:0_16:0)	C55 H106 N1 O7	892.796	333042	138569	166134	308374	429314	241845	161891	224240	4364.72	117858	56849.4	226060	446056	489516	503151	518199	479341	390882	239796	303313	225720	292508	523785	284168	302328	296901	287194	279459	344605	222383	161819	363018	371907	203088
pos_434	M+NH4	TG(20:2_16:1_16:1)	C55 H102 N1 O7	888.765	477334	318860	474349	369365	1.15156e+06	645583	299687	361614	66911.5	228724	248507	476101	1.14658e+06	543806	632296	1.18172e+06	1.11732e+06	914020	450739	236243	286657	39817.5	1.57611e+06	256610	850018	905002	657475	941594	1.83422e+06	922824	801839	1.12713e+06	1.79573e+06	521619
pos_747	M+H	TG(20:3_18:0_18:1)	C59 H107 O6	911.806	1.62801e+06	2.02628e+06	1.18775e+06	2.05998e+06	1.19099e+06	1.40647e+06	1.49597e+06	916220	1.75589e+06	1.75661e+06	1.49898e+06	1.71134e+06	2.11137e+06	1.98919e+06	1.7752e+06	1.483e+06	1.74252e+06	1.63751e+06	1.89487e+06	1.44055e+06	1.69855e+06	543514	1.79202e+06	1.39262e+06	1.76861e+06	1.3525e+06	1.30673e+06	1.62205e+06	1.2966e+06	1.91679e+06	983625	1.43691e+06	1.72156e+06	1.80099e+06
pos_823	M+H	TG(20:4_14:0_16:0)	C53 H95 O6	827.712	255799	283001	145774	382264	338735	190017	304183	414573	845311	600212	529241	159820	491128	370586	366498	422521	347151	282512	546219	524706	457740	560357	281908	259657	274657	274260	278610	288784	299541	289398	173377	252377	207298	286502
pos_1061	M+H	TG(20:4_16:0_18:0)	C57 H103 O6	883.775	384663	411080	372408	507126	530450	242464	382770	367110	719997	936129	558916	301535	648823	468318	534201	390850	491827	235430	553970	450502	399459	463195	354738	316027	510060	456182	362345	358493	377220	365085	432866	408308	425516	535399
pos_832	M+H	TG(20:4_17:0_18:0)	C58 H105 O6	897.791	1.25529e+06	1.07989e+06	785699	1.2367e+06	1.32907e+06	925605	1.40161e+06	1.03922e+06	1.24893e+06	1.19362e+06	1.37977e+06	1.01493e+06	1.48194e+06	1.02688e+06	1.09287e+06	1.16935e+06	1.19278e+06	1.00606e+06	1.55415e+06	1.05577e+06	1.21648e+06	407339	1.10532e+06	952995	1.23686e+06	1.21806e+06	1.0195e+06	833894	1.1284e+06	1.0336e+06	498222	1.0785e+06	1.13649e+06	1.15757e+06
pos_937	M+H	TG(20:4_18:0_18:1)	C59 H105 O6	909.791	556356	512147	579793	384353	494119	510051	887371	608591	1.3166e+06	1.0956e+06	853365	615576	576169	445071	304447	378240	390270	390897	651606	461573	274665	262114	333171	389029	401043	420359	355426	388576	613408	505703	396756	449282	431964	392236
pos_957	M+H	TG(20:4_18:0_19:0)	C60 H109 O6	925.822	554896	294214	400021	709651	634916	413087	365051	265191	127647	263519	192313	383766	510828	804431	684915	692920	730503	682911	520929	342514	645702	97290.4	771456	554443	683423	655959	522597	548280	460856	399149	459496	554478	608832	512113
pos_907	M+H	TG(20:5_14:1_16:1)	C53 H89 O6	821.665	875019	1.1569e+06	1.24432e+06	634013	579623	963145	786107	661098	299289	234314	402831	1.05756e+06	389381	368206	357582	210319	258851	387276	448901	621630	443156	265426	260228	321075	655206	513470	583606	560964	675076	995495	1.02162e+06	609900	294908	424989
pos_947	M+H	TG(20:5_16:1_18:2)	C57 H95 O6	875.712	386081	402084	373410	521982	445613	376117	872603	617755	322011	396649	627209	501711	665370	679843	572765	552291	652002	444174	350418	594210	422287	642870	535637	437875	438121	426196	423229	391650	312155	269666	362785	300499	377403	348454
pos_905	M+H	TG(20:5_18:1_18:2)	C59 H99 O6	903.744	105869	213165	111226	204906	274087	170519	478863	395455	716002	1.62134e+06	1.06022e+06	373253	222750	252896	207567	579521	257131	175072	283016	264459	180509	289213	151919	184075	214977	168552	202382	178840	133096	197571	112012	168522	102807	95664.6
pos_837	M+H	TG(20:5_6:0_16:0)	C45 H77 O6	713.571	243271	248117	622149	120533	172518	432418	58828.1	129117	2985.94	15551	14873.3	186112	323812	126507	276945	150860	96344.1	279472	134559	99785.2	150392	107007	401234	273177	187294	205725	217931	199559	537607	674551	134560	333760	504826	275772
pos_962	M+H	TG(21:1_15:2_20:5)	C59 H99 O6	903.744	69200	73686.9	40061.5	150190	91668.7	64289	167724	180959	276430	338620	278396	116063	184840	166119	136524	182787	155934	105614	188269	206484	156654	241649	112030	92362.7	70141.1	100710	112078	86682.6	76113.9	77907	45477.5	63279.7	54360.7	61259.3
pos_833	M+H	TG(21:3_18:1_17:2)	C59 H103 O7	923.77	476927	375599	475575	417270	642370	724919	559074	426867	120716	373686	457842	480898	620092	744509	604645	598057	531411	620647	541930	295330	348361	419005	743059	713218	646723	597514	569945	539187	531039	543938	490014	542076	564828	564522
pos_894	M+H	TG(21:3_18:1_17:3)	C59 H101 O7	921.754	171962	371185	198703	178264	412439	224734	391376	532987	264709	1.17443e+06	615781	446709	199196	281255	296542	888399	300614	202267	109940	248509	81250.7	200426	139265	72732.6	338185	296601	281614	276612	301602	381961	222138	803471	174605	154382
pos_857	M+H	TG(21:4_18:1_17:3)	C59 H99 O7	919.739	120570	304454	94440.7	87458.5	431451	74530.5	179240	383608	112250	946329	462883	256382	93328.4	200420	254872	181289	208988	114320	7732.99	130113	7472.45	77271.2	51620.3	23662.6	307911	315584	248543	170178	364494	641609	77021.8	1.0519e+06	103110	90193.3
pos_293	M+Na	TG(22:0_18:1_18:2)	C61 H112 Na1 O6	963.835	27164.2	58906	25817.3	4518.72	107531	29046.1	106489	64165.2	54974.1	158693	279613	79940.4	1414.31	5629.41	2629.76	177837	1862.96	3238.25	1471.09	2821.88	3689.82	1453.87	1336.1	13502.8	43507.1	54472.6	34167.1	34863.4	59597.5	90982.7	41346.8	274827	12366.5	5787.42
pos_189	M+NH4	TG(22:0_18:2_18:2)	C61 H114 N1 O6	956.864	205369	449080	180544	228114	994296	252601	503236	747289	230314	4.54617e+06	1.25593e+06	371430	160679	308952	335038	2.08926e+06	270887	305603	120097	207933	137305	160352	148826	176048	435529	450890	393957	411840	607275	652996	120489	1.79363e+06	159781	129789
pos_864	M+Na	TG(23:1_16:3)	C42 H72 Na1 O7	711.517	277436	251169	291930	225785	276969	163501	180646	201934	97329.6	288638	164298	274945	305092	186299	114425	237676	233448	260073	332981	289323	179094	264863	279663	261323	231060	214549	234027	226979	188963	235831	201807	244059	222161	204231
pos_91	M+NH4	TG(24:0_18:1_18:2)	C63 H120 N1 O6	986.911	287684	407482	305196	311473	1.27137e+06	242631	551890	922630	232777	2.94475e+06	1.45136e+06	339599	104290	524270	456630	4.44177e+06	411395	296472	106741	315950	20470.1	113148	110873	283258	631732	623997	609814	599511	471306	481853	221695	2.53683e+06	175124	99230.8
pos_294	M+Na	TG(24:0_18:2_18:2)	C63 H114 Na1 O6	989.851	7729.97	42997.8	1518.7	5097.28	74256.4	1510.36	47527.6	42173.3	2186.66	374581	116925	6517.01	1654.95	2128.92	3589.59	152419	3777.34	3655.28	1721.4	1649.17	1566.8	1701.25	1563.44	1512.81	35985.6	43326.6	26386.3	28986.5	59818.3	88242.9	1413.72	124256	4086.86	1449.5
pos_1034	M+H	TG(24:4_2:0_2:0)	C31 H51 O6	519.368	572715	533603	615215	656616	628825	574433	619899	662217	803165	793737	781787	731508	602713	630507	688667	674986	636249	611109	697907	702847	669455	115035	87720.8	94299.1	575691	630265	627502	593440	568543	608563	520197	524425	572327	606753
pos_725	M+NH4	TG(25:1)	C28 H54 N1 O8	532.384	0.104855	0.000319638	218032	642.338	0.000329477	203799	0.000314738	0.000340968	0.000387256	15.872	0.000355784	649.428	0.000335269	0.0003203	207563	284873	1.2351	698.665	117901	509.86	147072	143717	145171	109417	64675.6	58216.4	65920.8	66713.2	125923	640.992	174974	0.000292976	0.000287999	781.382
pos_311	M+NH4	TG(26:0_18:1_18:1)	C65 H126 N1 O6	1016.96	42983.1	55329.5	141119	175381	203960	123562	82863.1	221204	35027.2	296802	186917	37751.2	4942.45	291836	305299	510857	131794	146240	42013.4	189622	292601	115485	112308	248147	155585	147075	141300	135098	46376.4	70095.3	253488	254284	48009.4	48685.9
pos_310	M+NH4	TG(26:0_18:1_18:2)	C65 H124 N1 O6	1014.94	27341.7	37303.3	50457.8	65302.6	172142	59555.8	84096.3	155009	7555	481649	173614	27217	4057.72	118175	107495	550046	73618	62064.4	4220.64	81423.7	79897.3	22608.4	43753.1	74858.2	109768	102329	92183.3	93324.6	43604	53405	56871	289138	17800.3	6453.33
pos_302	M+NH4	TG(26:0_18:2_18:2)	C65 H122 N1 O6	1012.93	12631.6	22253	5599.99	15548.2	109179	1404.75	59289.4	68926.9	2805.33	349087	99674.2	5309.3	1539.23	36746.2	26550.7	452684	22107.6	17690.6	1601.03	11805.9	3733.45	1582.28	1454.11	3657.69	54838.8	49078.3	50173.5	43901.8	51012.1	48694.8	3186.62	169031	10355.1	1348.14
pos_764	M+H	TG(26:4_18:1)	C47 H81 O6	741.603	787940	1.09124e+06	1.02992e+06	856703	725502	1.0295e+06	389408	477597	96363.7	156299	174491	770215	416909	433187	784720	504540	665419	823976	521895	546697	639389	446716	523313	786104	584662	729418	687293	674776	749234	1.25588e+06	795507	769506	550856	792210
pos_811	M+H	TG(26:4_2:0_2:0)	C33 H55 O6	547.399	224500	231114	247816	251325	254712	214866	262209	279269	314991	338751	306774	253958	230282	222694	259332	289321	282439	239697	272745	271813	257899	38997.8	23313.1	29580	208008	242545	229584	260242	239284	224645	235979	209488	224240	225204
pos_735	M+NH4	TG(26:7)	C29 H44 N1 O6	502.316	832983	953190	1.05824e+06	735013	715749	941526	983596	1.28319e+06	1.13853e+06	1.28268e+06	985927	1.01464e+06	1.05128e+06	1.00441e+06	781081	1.16309e+06	928279	907986	1.0334e+06	869062	748034	701810	842878	794741	1.1099e+06	1.0133e+06	1.01537e+06	962498	1.10508e+06	1.1016e+06	1.01406e+06	809201	947639	1.04183e+06
pos_686	M+H	TG(27:4_18:1)	C48 H83 O7	771.613	338368	369197	307437	451444	468961	349903	346780	363287	171093	268106	277809	318085	272083	256924	386246	284140	355254	299632	275223	351131	199175	230251	261699	372945	381092	373279	365006	360266	295744	617348	321453	583067	324558	332826
pos_628	M+H	TG(28:4)	C31 H51 O6	519.368	356969	384281	399386	415093	408289	370283	477013	430234	516715	543578	520411	443655	415416	330768	435232	506356	424865	411607	473744	465943	399958	60070.4	48751	49977.9	395200	414311	366581	403438	372630	395490	373007	350829	385771	383144
pos_783	M+Na	TG(29:2_6:0)	C38 H68 Na1 O7	659.486	180946	221230	285591	270819	237680	281380	222785	240159	155354	200441	152740	210748	279284	213118	271717	278680	259990	214197	351205	145618	325243	283709	241768	240644	206554	220333	195777	184821	282149	207898	259253	227639	130976	196389
pos_959	M+H	TG(29:5_18:1)	C50 H85 O7	797.629	244950	264379	194228	190262	225640	164456	192544	205340	89329.6	168258	176265	281441	209504	134422	164730	176838	150958	132590	81302.4	162096	49533	123763	122065	183058	150561	162490	165506	165066	145786	168186	341946	228573	110998	176275
pos_500	M+NH4	TG(3:0_18:1_29:4)	C53 H96 N1 O6	842.723	379880	170118	44745.9	380921	362168	594042	358217	137253	46827.7	39150	13246.8	268450	596867	164696	322689	431661	660663	894766	334980	178366	110842	53590.8	746312	628838	362247	378258	416043	324690	345663	232359	226121	345062	466746	371555
pos_830	M+H	TG(30:5_16:0)	C49 H85 O6	769.634	1.33999e+06	2.29759e+06	1.50305e+06	1.72729e+06	1.49024e+06	1.44423e+06	1.40383e+06	2.08623e+06	625447	620874	908308	1.39951e+06	1.17872e+06	1.44172e+06	1.37456e+06	1.25244e+06	1.06345e+06	1.2653e+06	1.41165e+06	1.74759e+06	1.6136e+06	1.2062e+06	933528	1.42564e+06	1.38774e+06	1.38303e+06	1.16898e+06	1.13305e+06	1.2361e+06	1.54776e+06	1.32589e+06	1.36837e+06	1.05309e+06	1.2854e+06
pos_908	M+H	TG(30:6_16:0)	C49 H83 O6	767.618	597654	1.12727e+06	1.38573e+06	412561	458788	898512	382681	468198	107152	124737	160449	569241	272761	371734	366556	187354	195543	323802	288157	356487	335580	225097	211447	473209	566220	257233	479718	475379	508862	1.11459e+06	1.03966e+06	548476	287694	556106
pos_881	M+H	TG(32:4_16:0)	C51 H91 O7	815.676	369401	91518.6	194533	83592.7	194070	167797	38757.9	25640.2	2159.25	2117.84	1983.77	42521.6	245431	54773.3	80464.4	43622.8	106959	198462	75383.6	36840.9	51803.9	24800.4	310688	154435	181017	165736	164547	137008	520121	293289	252171	226427	168991	383021
pos_889	M+H	TG(32:5_18:1)	C53 H91 O6	823.681	1.41617e+06	1.97617e+06	1.29538e+06	1.83345e+06	1.73978e+06	1.43764e+06	1.95462e+06	2.18849e+06	1.98969e+06	1.32569e+06	1.78547e+06	2.04934e+06	1.80182e+06	1.62437e+06	1.61974e+06	1.22871e+06	1.54116e+06	1.53028e+06	1.81012e+06	1.89968e+06	1.76162e+06	1.37257e+06	1.43893e+06	1.66741e+06	1.3681e+06	1.54409e+06	1.35195e+06	1.525e+06	1.22407e+06	1.51719e+06	1.22763e+06	1.22333e+06	1.31775e+06	1.51627e+06
pos_517	M+NH4	TG(34:1_14:1)	C51 H98 N1 O7	836.734	308596	64846.4	665494	81093.4	153866	559984	43106.3	45901	0.00112772	0.00110609	1842.64	48486.2	151077	62291.4	194512	72232.2	239510	156674	112638	55175	66035.8	21334.7	151554	116893	108195	140836	112824	144278	487494	740974	365697	358832	490403	369554
pos_600	M+H	TG(34:1_17:2)	C54 H99 O8	875.733	998449	1.15569e+06	1.49098e+06	1.21519e+06	1.21402e+06	1.56608e+06	1.23328e+06	1.34115e+06	1.49758e+06	1.51108e+06	1.26976e+06	1.19363e+06	945601	1.10845e+06	1.6377e+06	1.55112e+06	1.13743e+06	1.0185e+06	1.64472e+06	1.07469e+06	1.35262e+06	1.71651e+06	1.39112e+06	1.46694e+06	1.22282e+06	1.03145e+06	1.04879e+06	723143	1.31964e+06	1.22536e+06	1.59253e+06	1.16742e+06	1.11901e+06	997249
pos_861	M+Na	TG(34:2_16:0)	C53 H98 Na1 O7	869.72	1.11086e+06	861213	850332	967932	983317	650137	549897	694536	64786.7	165387	182323	639093	1.39746e+06	1.08684e+06	1.24011e+06	914640	1.17738e+06	1.11254e+06	1.06889e+06	718556	975699	774987	1.17625e+06	1.04933e+06	1.05506e+06	1.01004e+06	954068	931566	1.22749e+06	1.21235e+06	953458	999357	995719	1.19982e+06
pos_1052	M+H	TG(34:4_18:1)	C55 H97 O6	853.728	329011	605047	383753	487611	463076	379263	404465	659032	1.17428e+06	1.10275e+06	1.00254e+06	453330	481240	456899	417870	455962	443861	263159	613208	321521	355022	659460	347303	383130	397515	390886	408210	418832	357580	404621	367230	329498	339112	404758
pos_716	M+Na	TG(34:4_7:0)	C44 H76 Na1 O8	755.543	1.02105e+06	1.31085e+06	1.41607e+06	1.20508e+06	914728	929214	582967	1.3104e+06	1.0747e+06	872199	405351	727098	839326	1.25309e+06	1.15119e+06	1.05074e+06	879394	1.29067e+06	1.27532e+06	1.50434e+06	1.40292e+06	1.04336e+06	918766	1.20721e+06	1.12878e+06	987517	940669	944664	814394	1.32188e+06	984288	999326	890329	966972
pos_1060	M+NH4	TG(35:2_19:2)	C57 H106 N1 O6	900.801	633449	921029	2.34195e+06	560928	1.0704e+06	1.91616e+06	827055	772930	252603	400019	479674	2.62223e+06	1.58522	333797	339925	524071	534059	757840	446886	458330	575966	487227	1.1214e+06	1.34969e+06	838392	918410	801490	965185	11.0669	620687	1.3378e+06	724914	589881	500707
pos_615	M+NH4	TG(35:8)	C38 H60 N1 O7	642.436	164564	188914	139612	187145	149777	132799	174226	140428	193363	236865	176014	166999	154748	140023	161192	175116	196223	147017	232471	152523	150648	44446.6	37292.9	33302.4	145209	162454	147883	181510	150894	211276	133650	175816	153030	162601
pos_744	M+NH4	TG(36:0_18:1)	C57 H112 N1 O7	922.843	1.9567e+06	365088	430437	919800	1.91282e+06	1.48026e+06	723644	549989	74820	337472	247526	745649	3.97748e+06	2.44312e+06	2.59192e+06	2.16887e+06	4.45928e+06	3.57444e+06	932223	737089	1.24618e+06	1.06214e+06	3.61748e+06	1.77157e+06	1.5177e+06	1.34405e+06	1.69077e+06	1.80983e+06	1.87645e+06	658249	620459	1.20373e+06	2.64287e+06	1.39776e+06
pos_1062	M+NH4	TG(36:2_17:0)	C56 H108 N1 O7	906.812	74756.2	85.9549	34837.7	71581.7	129467	21973	56068.5	37900.5	104.138	11304.7	11404.7	67134.8	130509	123113	90712.6	144767	173332	63914.9	47022.3	64515.6	36172.8	42072.8	148179	58597.3	65715.3	81017.5	77306.5	74576.6	125159	33290.5	31692.9	91526.5	164319	70561.4
pos_736	M+NH4	TG(36:2_19:0)	C58 H112 N1 O6	918.848	381208	392919	485297	524049	614285	484811	75938.1	481631	213898	277504	192210	364291	407465	534650	346196	375007	195600	413924	332505	353377	306171	430904	482186	522742	325839	321537	373554	363664	452954	449049	525235	322581	484021	223526
pos_498	M+NH4	TG(36:4_16:0)	C55 H102 N1 O7	888.765	100137	7320.7	82268.5	5858.77	39650	72474.7	14099.6	6.62842	17620.1	697177	75908.1	28183.5	56583.6	5730.39	17957.1	0.512503	43192.6	38041.8	11948.5	4556.06	2311.01	8.09229e-06	155436	32370.9	37241.1	37202.1	29442.2	40172.6	94162.9	44730.8	58295.5	41143.9	152871	90245.9
pos_824	M+H	TG(36:4_16:1)	C55 H97 O7	869.723	1.80958e+06	1.12524e+06	2.09502e+06	1.02236e+06	1.86805e+06	1.27107e+06	693401	763435	115692	266130	248038	1.21035e+06	1.58199e+06	826513	1.19511e+06	803230	1.53082e+06	1.59848e+06	972937	584155	620121	481309	1.91436e+06	1.29336e+06	1.64543e+06	1.53869e+06	1.40782e+06	1.40299e+06	1.77678e+06	1.95321e+06	2.09937e+06	1.56568e+06	1.26135e+06	2.0967e+06
pos_906	M+Na	TG(36:4_7:0)	C46 H80 Na1 O8	783.575	537049	575354	678683	453406	708930	617388	650643	700573	604252	624142	578990	496694	835757	494645	635407	498967	880550	513683	556955	453242	558962	325625	633632	512215	430932	588732	421171	431802	766124	496622	459399	518065	587488	639305
pos_431	M+NH4	TG(36:5_16:0)	C55 H100 N1 O7	886.749	178379	221488	493526	505737	407904	385187	114444	296762	36281.2	125576	100263	474277	218320	599277	581450	635539	633089	579419	132342	310121	426760	299122	671174	286243	351706	367675	272940	378406	255490	295288	408099	581040	383104	349448
pos_954	M+H	TG(36:5_16:1)	C55 H95 O7	867.707	485097	33010.9	616573	83153.1	289874	523592	97579.9	67822.1	3353.75	32871.4	24037.7	217635	267178	65981.1	110718	49697.5	184901	235801	102070	51086.5	42085.6	17075	352799	212276	262482	256533	219019	228195	460439	401952	464007	257582	476934	454387
pos_856	M+H	TG(36:5_18:1)	C57 H99 O7	895.739	721713	492296	601632	571566	955239	882583	605343	614479	170222	149635	428181	887942	899578	747806	806264	1.00107e+06	1.01722e+06	967058	624364	544801	400636	360998	1.03083e+06	710251	831525	710314	692752	680819	742360	764639	639569	888004	1.01428e+06	741421
pos_694	M+NH4	TG(36:7)	C39 H64 N1 O8	674.463	942345	931796	908928	1.01294e+06	1.1493e+06	878054	1.10076e+06	1.26867e+06	1.12245e+06	1.35175e+06	1.13273e+06	1.132e+06	1.04745e+06	987297	923020	1.06006e+06	999232	892618	1.17803e+06	1.00879e+06	931064	421313	289401	158260	1.10703e+06	1.04364e+06	966610	1.01892e+06	980040	963761	891651	872134	922521	873879
pos_569	M+NH4	TG(37:8)	C40 H64 N1 O7	670.468	1.33587e+07	1.2645e+07	1.37493e+07	1.43125e+07	1.41204e+07	1.2665e+07	1.49875e+07	1.49876e+07	1.85826e+07	1.16982e+07	1.74634e+07	1.55097e+07	1.36318e+07	1.36098e+07	1.49818e+07	1.57612e+07	1.48035e+07	1.3449e+07	1.6223e+07	1.60318e+07	1.46497e+07	2.86748e+06	2.13028e+06	2.05153e+06	1.35743e+07	1.29415e+07	1.42323e+07	1.29918e+07	1.358e+07	1.41853e+07	1.21694e+07	1.24488e+07	1.14989e+07	6.34966e+06
pos_964	M+Na	TG(38:5_5:0)	C46 H78 Na1 O7	765.564	867828	865680	528781	857492	1.47761e+06	846928	732103	862255	1.68396e+06	1.33457e+06	885084	768046	1.02451e+06	728245	801043	1.49297e+06	1.19785e+06	872798	1.2747e+06	763516	773426	1.07127e+06	763982	825123	719876	735717	662929	988498	753660	840135	763267	822303	897717	918022
pos_663	M+NH4	TG(39:8)	C42 H68 N1 O7	698.499	7.97087e+06	8.37356e+06	7.77966e+06	9.49265e+06	9.34661e+06	7.58749e+06	9.33017e+06	9.60725e+06	1.12581e+07	1.11704e+07	1.03211e+07	9.3451e+06	7.96582e+06	8.89774e+06	8.43292e+06	9.4957e+06	9.42466e+06	8.12411e+06	9.78531e+06	1.01954e+07	8.64559e+06	1.52504e+06	1.22861e+06	1.09811e+06	8.04455e+06	7.59875e+06	7.88276e+06	8.24129e+06	8.42681e+06	8.8356e+06	7.43639e+06	7.94089e+06	1.46823e+06	8.16917e+06
pos_945	M+NH4	TG(40:1_18:3)	C61 H114 N1 O6	956.864	696781	521355	733089	566826	676351	732318	818975	559145	176237	441345	383367	769882	715291	680165	700841	706457	829340	647669	562531	527414	622910	413582	775522	670551	561396	622434	597659	583968	615424	541668	589647	565561	692360	534832
pos_952	M+Na	TG(40:7_5:0)	C48 H78 Na1 O7	789.564	32726.9	130239	177632	249642	114858	129579	27336.6	179949	230804	405460	187823	175582	34016.6	95673.9	162328	183997	120325	140366	32550.5	146796	196126	259581	175432	144062	156330	119349	117239	130546	16490.5	111652	196335	281591	113651	92871.7
pos_966	M+NH4	TG(48:1_18:0)	C69 H136 N1 O8	1107.03	74966.4	42472.9	35021.4	199833	205646	92067.3	115863	192120	140073	253709	179652	47317.7	23268.2	260484	133966	347738	106677	62160.8	187085	150509	172674	324687	117505	245924	137076	124084	102371	113944	17445.7	16780.5	38497.6	36056.4	11393.1	5692.21
pos_901	M+Na	TG(5:0_17:1_17:1)	C42 H76 Na1 O7	715.548	252704	356212	276515	390566	326853	282242	359079	388107	463235	425737	371213	334174	231380	359692	272810	352244	324692	309994	409626	389461	357823	261023	153637	188931	293623	287955	280592	275883	219557	253003	250353	256103	219005	214211
pos_322	M+NH4	TG(6:0_16:0_16:1)	C41 H80 N1 O6	682.598	576522	224860	321554	441754	238389	207332	183773	453057	24168.8	59619.3	35259.3	260281	577301	414254	744434	886555	688638	738406	211447	313836	621251	299052	1.30565e+06	663860	488610	537227	464672	496807	466766	343198	267941	564397	905340	2.00633e+06
pos_148	M+NH4	TG(6:0_16:0_17:1)	C42 H82 N1 O6	696.614	526473	202275	366827	292182	294911	368681	110934	110132	23701.8	32140.4	21775.5	122677	347023	155817	402808	280774	189981	254158	159360	135919	227869	122866	425793	197701	404469	360718	324639	303419	887384	524701	377381	735980	957783	532130
pos_56	M+Na	TG(6:0_16:0_18:1)	C43 H80 Na1 O6	715.585	374887	459386	435466	782380	465230	345821	190120	494198	69049.7	79323.3	97158.8	231978	708818	546446	967246	700665	854700	735560	471424	573838	956918	530064	720434	613335	522831	463661	473275	462592	457726	471562	683216	512670	887404	499571
pos_321	M+NH4	TG(7:0_16:0_14:1)	C40 H78 N1 O6	668.582	201847	47155.2	103881	55228.3	97354.1	87679	3372.14	1260.9	1432.08	18633	1315.69	7195.87	130298	9864.98	79488.5	68708.9	54203.4	104575	10272.4	37055.3	22558.1	6081.54	123950	31623.2	96009	106601	104007	125760	260450	181986	159473	246953	361590	196391
pos_657	M+NH4	TG(7:0_18:1_18:1)	C46 H88 N1 O7	766.656	452878	380616	402403	416661	671508	252488	327591	349587	122409	269784	283064	347965	412825	215071	284525	366633	436794	314147	247192	441348	189878	192789	291238	226171	483442	428105	565563	497010	358373	776713	526168	603080	448312	361617
pos_320	M+Na	TG(8:0_14:0_14:1)	C39 H72 Na1 O6	659.522	317952	150112	257642	93034.6	141561	177951	37494.7	89202.1	1684.16	39487.1	6529.51	36921.7	126315	108181	145287	166417	122358	164263	113503	150603	186630	57114.1	248703	154118	254116	216380	220942	194921	662611	409405	243882	230356	485236	339351
pos_77	M+NH4	TG(8:0_14:0_16:0)	C41 H82 N1 O6	684.614	2.04992e+06	672489	1.0534e+06	1.24544e+06	1.2008e+06	709049	353728	499497	63136.8	117258	89389	191324	2.63719e+06	667259	2.35557e+06	1.60577e+06	1.51009e+06	1.60538e+06	962791	673586	1.63793e+06	624805	2.01592e+06	925060	1.43928e+06	1.34208e+06	1.41499e+06	1.37789e+06	3.35503e+06	1.8913e+06	1.30801e+06	2.33608e+06	2.26054e+06	1.83707e+06
pos_157	M+NH4	TG(8:0_14:1_16:1)	C41 H78 N1 O6	680.582	318059	304410	521209	163225	302301	214645	49905.2	100152	7409.76	148665	24871	113331	239402	165201	253478	266341	243980	286208	128215	325174	206937	95650.1	224192	249051	361781	291842	326687	314054	647882	646873	408724	277368	576705	289620
pos_175	M+NH4	TG(8:0_16:0_16:0)	C43 H86 N1 O6	712.645	4.68272e+06	2.64864e+06	2.20362e+06	4.78602e+06	3.41313e+06	2.12406e+06	1.18058e+06	1.97459e+06	271746	676394	383940	711036	6.2441e+06	3.18863e+06	5.9221e+06	5.88567e+06	4.1007e+06	4.46637e+06	3.1205e+06	3.28254e+06	4.83579e+06	2.17082e+06	4.01819e+06	2.52814e+06	3.58588e+06	3.53049e+06	3.57609e+06	3.21628e+06	6.60685e+06	4.31145e+06	2.47383e+06	5.99135e+06	4.00746e+06	4.04199e+06
pos_244	M+NH4	TG(8:0_16:0_17:0)	C44 H88 N1 O6	726.661	469987	203146	225925	375207	291132	244870	243162	263444	28215.4	187972	97278.9	174409	735564	421661	821018	910437	405978	580520	471573	337863	442690	245138	350175	239713	371679	368638	356809	390236	773549	587331	508619	745559	446692	421731
pos_106	M+NH4	TG(8:0_16:0_18:1)	C45 H88 N1 O6	738.661	1.92031e+07	1.34646e+07	1.47635e+07	1.61633e+07	1.60514e+07	1.42341e+07	5.5526e+06	8.59528e+06	943279	2.63122e+06	1.93207e+06	5.74907e+06	1.70705e+07	1.23192e+07	2.00975e+07	1.68515e+07	1.72304e+07	1.86044e+07	8.70507e+06	1.0646e+07	1.48823e+07	6.52162e+06	1.71707e+07	1.25733e+07	1.49621e+07	1.45725e+07	1.35644e+07	1.42775e+07	2.30545e+07	1.98364e+07	1.43724e+07	2.44683e+07	1.86725e+07	1.95766e+07
pos_879	M+Na	TG(8:0_16:0_18:2)	C45 H82 Na1 O6	741.6	422248	710396	574235	610938	676838	807794	342917	697364	74238.5	154096	189107	611755	627082	619696	802469	303660	474475	790607	481227	577354	636251	446704	547836	647547	553900	722510	414927	676846	639318	1.08693e+06	1.08387e+06	761358	312773	656420
pos_243	M+NH4	TG(8:0_16:1_17:1)	C44 H84 N1 O6	722.629	458774	172003	368643	189396	273811	373139	122118	68572.8	25346.4	24860.3	29604.1	143090	271101	94331	233755	187897	249256	245788	93443	70963	86591.8	47931.1	305176	126913	267397	266884	246468	253927	445604	354648	248968	402834	484350	400261
pos_515	M+NH4	TG(O-11:0_14:0_3:0)	C31 H64 N1 O5	530.478	53296.3	6231.85	49554.1	9584.24	20536.1	32532.6	4094.99	6686.36	5437.43	5007.56	3581.46	3253.63	49253.1	6696.64	15874.8	6274.63	9018.65	19742.3	6744	7790.21	3195.19	4466.69	16391.7	3322	15416.5	25630.3	29264.2	22202.2	74125.8	68327	76787.5	64365.6	35709	47674.6
pos_494	M+H	TG(O-13:0_16:0_3:0)	C35 H69 O5	569.514	271000	263206	404144	284329	332343	357224	304472	321854	292522	293263	316390	298627	332635	268753	444298	549688	322487	294099	475331	302252	455602	142290	138771	107972	299018	312092	307954	289573	452608	263815	334342	303299	297783	243755
pos_495	M+NH4	TG(O-13:1_5:0_18:1)	C39 H76 N1 O5	638.572	8.10129e+06	8.20109e+06	1.90461e+07	4.51914e+06	7.81216e+06	1.00139e+07	4.50488e+06	5.20265e+06	2.25428e+06	7.8152e+06	4.30618e+06	1.1256e+07	7.38398e+06	6.43341e+06	4.39993e+06	1.00915e+07	6.67353e+06	8.6109e+06	8.10426e+06	4.32398e+06	4.35408e+06	6.9932e+06	1.03131e+07	7.87646e+06	8.37717e+06	8.76009e+06	8.59169e+06	8.4797e+06	9.17037e+06	1.01855e+07	1.47921e+07	9.48549e+06	1.09714e+07	6.06656e+06
pos_392	M+NH4	TG(O-15:0_18:0_3:0)	C39 H80 N1 O5	642.603	4.65465e+06	5.76677e+06	3.87237e+06	6.33617e+06	6.57697e+06	4.36704e+06	6.56653e+06	6.90171e+06	8.34229e+06	8.44575e+06	7.32789e+06	4.76721e+06	4.52895e+06	4.19578e+06	6.10298e+06	7.37867e+06	5.43531e+06	4.35262e+06	7.56384e+06	7.5674e+06	6.96971e+06	2.29331e+06	1.29297e+06	1.53059e+06	5.03517e+06	4.90927e+06	4.88918e+06	5.0603e+06	3.43527e+06	3.51635e+06	3.24926e+06	3.85826e+06	3.48618e+06	2.94455e+06
pos_502	M+NH4	TG(O-15:0_20:4_3:0)	C41 H76 N1 O5	662.572	1.12271e+06	1.1121e+06	808178	1.1512e+06	1.50304e+06	1.16143e+06	1.06289e+06	827494	764054	989161	579350	1.05447e+06	596098	1.01632e+06	1.65286e+06	1.34929e+06	737150	940976	1.34184e+06	1.23824e+06	1.04947e+06	1.59028e+06	1.16138e+06	1.34751e+06	1.01659e+06	983926	1.01217e+06	993584	951459	733618	688672	898486	868407	593687
pos_831	M+NH4	TG(O-15:1_18:1_21:1)	C57 H110 N1 O5	888.838	222828	274692	475215	266086	293015	375610	393126	275407	673661	477215	626962	328567	122631	201164	350883	304601	177156	213395	269665	317593	398941	135178	204711	323812	242697	253879	270861	229742	127023	179059	303671	219834	152596	122532
pos_960	M+NH4	TG(O-16:0_16:0_14:1)	C49 H98 N1 O5	780.744	32839.5	73781.9	89955.2	40998.9	21436.9	19009.1	7645.93	55235	25734.1	35945.7	17116.8	2847.8	18092	18881	96520.7	31560.2	13132.7	21860.4	28537.1	51324.7	65627.7	25437.8	2790.65	26001.3	54077.4	38828.2	35844.7	40283.8	53885.7	67531.5	102922	48111	7856.85	42406.5
pos_761	M+NH4	TG(O-16:0_16:0_18:0)	C53 H108 N1 O5	838.822	54104.7	88955.2	93214.2	192654	116097	68264.7	128723	240988	352439	399767	296581	51310.5	22942.5	210279	507793	566434	170488	132163	147458	336516	604608	235516	204621	173243	183687	277902	220201	220642	31498.9	40174	82773.2	141281	28743.2	79474.2
pos_629	M+NH4	TG(O-16:0_16:0_18:1)	C53 H106 N1 O5	836.807	391968	509374	683737	775462	476332	349516	530462	863283	1.3458e+06	1.76237e+06	1.06284e+06	275209	267345	458194	1.45381e+06	925626	308398	366089	542550	882310	1.69016e+06	351098	257512	665207	611329	600728	523194	500846	152048	338210	561831	583448	213262	332990
pos_652	M+NH4	TG(O-16:0_18:0_18:1)	C55 H110 N1 O5	864.838	269735	337858	388489	1.36656e+06	730054	340177	688984	1.0592e+06	1.59601e+06	2.06965e+06	1.37643e+06	349623	243172	1.33528e+06	2.36588e+06	2.35917e+06	659857	589581	819104	1.09381e+06	2.72871e+06	536806	785452	1.43508e+06	949170	940228	831060	843232	238042	255383	299970	489801	262160	301018
pos_454	M+NH4	TG(O-16:0_18:1_18:2)	C55 H106 N1 O5	860.807	140834	168203	303994	125957	105044	145691	191309	207431	380178	409728	386223	93944.4	74188.9	83191.9	188568	112491	73391.3	72829.5	166004	154539	209606	79131.6	62013	132952	121117	138423	123111	113234	84791.9	113816	230212	133198	62671.2	82032.1
pos_482	M+NH4	TG(O-16:1_16:1_18:1)	C53 H102 N1 O5	832.775	7.44121e-07	66977.4	59948.8	35513	18397	6.63512e-08	33592.4	47410.4	69865.7	73145.1	38664.1	7.00895e-08	6.8896e-06	6696.82	43266.1	19253.6	7.18336e-08	6.63483e-08	34131.7	35964.5	52780.9	14162.4	6.8683e-08	20956.9	31527.4	42145.5	38905.2	29646.1	6.23208e-08	49428.7	116846	33522.7	6.24525e-08	34367.9
pos_784	M+NH4	TG(O-16:1_18:1_18:1)	C55 H106 N1 O5	860.807	156585	362928	412903	370015	290313	197981	225822	446265	615396	534317	392287	119373	108155	209208	576067	392256	116262	166741	192871	400662	674278	290094	231218	305188	256945	257906	228906	262994	93443.8	224751	437365	345052	160318	252212
pos_902	M+NH4	TG(O-18:0_14:0_16:0)	C51 H104 N1 O5	810.791	57422	105502	127883	176596	72694.7	56790.9	114640	163218	235453	399332	191349	41732.1	46678	145040	374698	262307	60302.4	87886.9	116546	230712	369148	118600	60284.6	124636	173679	160969	144119	130613	48356.9	87694.3	118672	149276	36721.1	66474.1
pos_813	M+NH4	TG(O-18:0_14:1_16:1)	C51 H100 N1 O5	806.76	99879.3	142313	187544	57786.1	54166	80224.5	63391.6	97955.5	118337	110627	51839.3	26924	40903.2	27998.8	64912.7	42455.8	17664.9	62416	40491.2	69068.4	98183.9	36755.3	20443.2	78350.8	83532.4	80453	67824.3	65239.5	81582.8	80626.8	187225	88818.4	40313.1	71420.4
pos_890	M+NH4	TG(O-18:0_16:0_18:0)	C55 H112 N1 O5	866.854	23249.1	29383.3	29510.2	132741	60757.4	26517.1	53450.9	88079.9	242440	352357	187460	23601.2	8969.41	197362	178029	257376	83893.7	100018	38572.4	89325.3	313729	198580	111468	155902	128645	115464	96934.5	112762	6334.23	5435.73	7488.95	49035.5	11553.2	41681.4
pos_750	M+NH4	TG(O-18:0_18:0_18:1)	C57 H114 N1 O5	892.869	76110.4	95167.7	96016.7	463239	232348	101441	235060	382155	330123	650800	447895	101006	58005.6	368294	652936	856980	339783	260461	287696	287066	877853	90763.6	350600	638831	203391	318739	290184	306014	48832.5	46420.2	72461.9	155562	87072	112411
pos_737	M+NH4	TG(O-18:1_14:0_16:0)	C51 H102 N1 O5	808.775	139219	205231	252930	175499	105543	105614	115476	145709	315562	319641	236114	46121.8	70082.2	109396	370271	122046	49066.5	111754	155582	175688	375013	108821	39525.6	138609	144173	166199	143634	76856	105173	174272	241514	158099	53786.5	114146
pos_650	M+NH4	TG(O-18:1_16:0_18:1)	C55 H108 N1 O5	862.822	576469	792661	1.21994e+06	890208	765552	727853	846009	1.24379e+06	2.30241e+06	2.25154e+06	1.86952e+06	540161	290462	627529	1.27137e+06	990474	456618	542710	779967	958940	1.50625e+06	436374	486292	1.02663e+06	790328	785201	736133	678222	373251	535089	880570	707436	342981	367707
pos_685	M+NH4	TG(O-18:1_18:0_18:1)	C57 H112 N1 O5	890.854	391808	326681	233301	635807	736670	531568	532915	934765	786392	1.12083e+06	690663	316661	167535	690308	1.0592e+06	1.078e+06	346017	542741	354726	630493	1.18484e+06	326103	430729	1.04849e+06	720425	586776	396328	628160	291699	228001	347333	256534	295029	166207
pos_932	M+NH4	TG(O-34:0_18:2)	C55 H108 N1 O5	862.822	90486.8	220829	200322	569634	290841	135219	150599	378329	464938	409810	341691	78838.9	50992.6	388444	848075	949914	208511	187205	246005	555120	1.54471e+06	253030	315277	365665	377400	397356	276351	266587	46828.3	100636	209502	256742	111901	237571
pos_1035	M+H	TG(O-4:0_9:0_21:3)	C37 H67 O5	591.498	240415	100433	182890	126915	230075	201878	55491.9	31901.7	5449.03	26660.6	9130.34	69595.9	163479	172047	221333	158235	226574	251024	86121.9	45187.5	128993	61165.4	420939	223248	168871	106625	227591	189335	143582	228161	163054	242440	390440	278338
pos_899	M+H	TG(O-5:0_10:0_21:3)	C39 H71 O5	619.53	384089	111263	216851	158934	250728	282258	93437.7	93575.6	6036.69	39976.7	32204.1	183817	347177	360405	402016	262762	637684	414912	152795	127753	187090	116680	88443.4	268133	272895	286199	301155	271369	526307	265806	182810	296390	563651	307780
pos_951	M+NH4	TG(O-6:0_16:1_8:0)	C33 H66 N1 O5	556.494	654017	347259	1.3545e+06	186692	330137	634193	106783	192234	4317.84	78594.6	11805	190616	391846	171114	267693	143896	240533	384496	216708	203222	143540	128950	408453	275451	447327	443317	482839	469131	1.22036e+06	1.21368e+06	988624	832401	805271	723055
pos_900	M+H	TG(O-6:0_9:0_21:3)	C39 H71 O5	619.53	347144	88789.7	144518	135110	286419	256173	89238.1	85550.1	1993.09	25939.1	33007.5	183076	261251	355914	282940	226140	493383	364070	167192	132496	127391	122242	401320	204918	224400	230746	241113	221662	458738	201720	126864	188406	443667	280317
pos_829	M+Na	TG(P-7:0_28:1)	C38 H70 Na1 O5	629.512	797840	664850	1.29025e+06	581481	772763	837613	552113	441642	163083	606619	446532	781784	800011	499700	315981	686716	730360	671352	869591	570271	421957	745505	938863	615382	733983	688121	680632	643604	911972	790030	1.05809e+06	845227	1.09253e+06	693158
