# Supplementary material for: Flavor, Lipid, and Transcriptomic Profiles of Chinese Wagyu Beef Cuts: Insights into Meat Quality Differences
Source: Foods. 2025 Feb 20;14(5):716. doi: 10.3390/foods14050716 (PMC11899191; doi:10.3390/foods14050716)
Supplement: Supplementary file 1 [file foods-14-00716-s001.zip › Supplementary Dataset S3.xlsx]

## Sheet: Sheet1
Dataset S3. The statistical gene expression values (FPKM) of chuck, neck, rump tenderloin, and longissimus lumborum cuts.
Gene_name	Chuck_1	Chuck_2	Chuck_3	Chuck_4	Chuck_5	Chuck_6	Longissimus_lumborum_1	Longissimus_lumborum_2	Longissimus_lumborum_3	Longissimus_lumborum_4	Longissimus_lumborum_5	Longissimus_lumborum_6	Neck_1	Neck_2	Neck_3	Neck_4	Neck_5	Neck_6	Rump_1	Rump_2	Rump_3	Rump_4	Rump_5	Rump_6	Tenderloin_1	Tenderloin_2	Tenderloin_3	Tenderloin_4	Tenderloin_5	Tenderloin_6
ENSBTAG00000000010	31.4758	36.9262	39.0061	47.3246	38.9637	35.8098	38.4991	40.4306	37.8298	40.6328	38.0863	29.0196	36.9866	40.1403	29.8025	35.3999	32.7366	30.8629	26.4854	34.7621	23.8662	51.1455	22.5944	30.6125	11.2805	22.0987	38.0246	42.8238	28.8776	39.1728
ENSBTAG00000000012	0	0	0	0	0	0	0	0	0	0	0	0	2.55515	3.78108	6.54527	4.71228	2.3697	2.64558	0	0	0	0	0	0	0	0	0	0	0	0
ENSBTAG00000000013	6.49486	4.71178	2.59808	9.32434	5.94819	6.5961	6.35727	7.10286	5.53741	9.98622	4.33038	7.97508	6.90301	7.96129	12.0417	11.2105	11.7205	7.52043	3.53705	3.47491	2.51731	3.10459	3.27232	5.41098	2.15083	2.62965	6.13994	4.03489	2.73021	4.357
ENSBTAG00000000014	46.4311	91.7851	68.0164	92.1373	77.9931	86.8058	102.317	113.829	63.5295	109.888	78.486	86.3712	102.954	67.2062	79.3559	62.9929	74.2803	60.8573	42.8284	49.3132	35.2782	58.4496	38.067	81.3732	37.0835	51.59	52.7469	68.9357	64.4532	77.5577
ENSBTAG00000000019	22.5935	27.9126	22.0551	36.72	21.2239	26.14	27.8665	35.5809	27.5035	55.8782	22.5538	34.5572	28.1984	28.6493	57.5333	55.4072	32.6608	28.2405	23.9677	18.6805	20.3123	22.3359	15.0843	22.2218	9.20159	12.3744	23.8759	21.9223	17.6219	22.9065
ENSBTAG00000000021	3.22561	4.39785	4.3391	5.28687	4.8098	3.44131	5.27656	6.48668	5.48688	5.92528	4.93858	4.75828	5.38951	4.47131	4.72419	4.43895	5.33529	4.80883	2.71078	3.34455	2.07558	3.5504	1.49463	4.65086	0	0	0	0	0	0
ENSBTAG00000000022	2.9387	6.13534	5.74737	9.7463	5.98366	5.08423	6.20775	7.02492	6.89916	9.83678	4.8255	8.57989	8.65936	5.41199	6.79309	7.62938	7.87876	5.61016	2.55372	3.07533	3.55808	7.85971	2.24496	4.44383	0	0	0	0	0	0
ENSBTAG00000000023	0	0	0	0	0	0	1.91756	2.91122	1.62459	7.34152	1.98104	4.6398	2.81795	2.77832	4.61665	3.86792	2.92091	2.82903	0	0	0	0	0	0	0	0	0	0	0	0
ENSBTAG00000000024	11.4251	14.5068	12.0719	21.3833	15.0315	22.7724	19.3537	15.7111	12.8953	23.1276	13.1732	23.3804	17.749	20.3186	22.6232	17.2609	17.3405	18.9487	9.95089	9.40007	7.68665	13.2591	8.46225	15.6165	7.60219	10.5233	10.0652	11.555	11.8774	19.5069
ENSBTAG00000000025	11.1692	15.1434	10.9357	20.2702	14.0193	19.5596	16.9098	16.4875	10.9409	26.2894	12.1219	22.0677	16.7183	20.3471	25.225	19.9144	15.5214	14.5228	7.57077	7.90383	6.38668	10.4463	7.00255	15.9196	4.69528	7.48806	10.7998	10.7925	8.23967	16.9261
ENSBTAG00000000026	3.0456	2.61783	3.11099	2.85108	2.86635	2.12541	3.32346	2.96127	5.9952	3.15869	3.61652	2.64853	2.85007	2.45941	2.28664	3.32357	2.82383	1.95099	1.85675	1.682	2.04948	2.83711	1.99306	2.48109	0	0	0	0	0	0
ENSBTAG00000000032	0	0	0	0	0	0	1.97397	3.15602	4.14743	2.50191	2.36305	1.16684	0	0	0	0	0	0	0	0	0	0	0	0	0	0	0	0	0	0
ENSBTAG00000000033	13.4927	17.3678	10.0345	15.0287	16.5614	20.2372	17.8823	7.6724	7.10763	9.50625	10.9489	21.3595	14.0154	21.8453	12.9656	7.96163	10.6251	21.9281	9.2785	12.8336	5.88968	13.384	17.926	23.2569	19.2343	17.4852	4.05632	15.476	14.6869	21.07
ENSBTAG00000000037	0	0	0	0	0	0	3.38839	3.01717	3.26644	3.96857	2.04722	2.52439	3.54792	2.1185	3.85194	3.56397	3.28265	1.97132	0	0	0	0	0	0	0	0	0	0	0	0
ENSBTAG00000000039	4.2458	2.98504	3.19303	3.0055	2.74248	1.80983	3.32724	3.22606	6.11447	3.48663	2.62953	3.17352	2.78252	1.78159	2.75989	3.67202	2.4225	1.69532	3.67331	2.02947	2.94343	3.33533	2.56907	2.36198	1.48285	2.35244	2.66445	2.83582	2.15879	1.79815
ENSBTAG00000000040	1.91762	1.78041	1.97718	4.33611	1.88543	2.19562	1.78654	3.03845	2.34276	7.04555	2.00083	4.59589	2.75564	4.1292	5.49793	5.01533	3.55411	1.91022	2.26369	1.85288	1.52469	3.9357	2.15327	2.48794	0	0	0	0	0	0
ENSBTAG00000000042	0	0	0	0	0	0	1.15459	1.90498	2.33673	2.23516	2.38881	1.12122	0	0	0	0	0	0	0	0	0	0	0	0	0	0	0	0	0	0
ENSBTAG00000000044	20.4507	20.7995	11.2948	19.3345	18.3098	16.7901	20.3484	23.45	19.1169	26.3486	14.9643	24.9471	20.5798	22.1497	21.1752	8.63778	15.4436	21.4964	14.6453	11.489	9.11891	16.8108	17.3484	20.26	19.3729	22.8795	11.7805	26.0404	20.3192	21.0129
ENSBTAG00000000046	4.9532	7.13861	6.16337	8.08777	6.46338	7.07794	7.53669	9.75885	7.04561	10.772	6.7607	6.84793	9.801	8.88827	9.95505	6.54515	11.2858	9.38573	4.2285	4.20203	3.09752	8.81896	4.60013	7.66407	2.47481	6.04121	11.3937	7.46226	8.34318	5.43184
ENSBTAG00000000049	0	0	0	0	0	0	0	0	0	0	0	0	0	0	0	0	0	0	1.14212	1.11334	1.45193	1.66309	1.25274	1.10418	0	0	0	0	0	0
ENSBTAG00000000050	13.8907	14.9582	17.4932	11.4926	13.8233	8.86823	16.7561	14.4923	16.7082	11.1264	17.9131	12.2996	16.5772	13.8143	14.5922	17.7556	16.8511	14.1485	17.1007	13.4024	10.9206	15.0491	8.46495	14.2664	5.73467	8.35388	19.4024	16.6746	15.7733	12.5506
ENSBTAG00000000052	0	0	0	0	0	0	0	0	0	0	0	0	3.52813	5.81015	9.5727	4.86773	2.26162	2.60772	0	0	0	0	0	0	0	0	0	0	0	0
ENSBTAG00000000053	0	0	0	0	0	0	1.08543	1.92454	1.68085	5.07509	1.35404	3.66228	1.75647	4.8164	3.89928	1.82803	1.60569	1.09188	0	0	0	0	0	0	0	0	0	0	0	0
ENSBTAG00000000054	0	0	0	0	0	0	2.37194	2.26439	4.7009	2.11032	3.15831	1.91497	2.47047	1.63911	2.2825	3.37386	2.65739	2.13203	3.54387	2.19731	3.12022	4.81315	3.9029	2.08718	0	0	0	0	0	0
ENSBTAG00000000056	4.65164	3.26718	3.80119	3.35054	2.42833	2.48584	2.83975	3.63154	5.27605	4.32073	5.2413	2.98702	3.59632	2.34636	5.31764	5.09102	4.55926	2.64182	2.92011	2.6711	3.51143	4.46777	2.33628	2.12233	0	0	0	0	0	0
ENSBTAG00000000062	3.06876	3.37682	2.71854	1.65404	1.88843	2.74644	3.38005	3.7852	2.95679	2.40835	2.96202	4.34121	5.42145	1.72948	2.72615	4.11588	2.83365	3.76141	0	0	0	0	0	0	0	0	0	0	0	0
ENSBTAG00000000064	0	0	0	0	0	0	4.12349	3.28236	4.01981	5.27163	1.99346	3.75709	3.84372	2.51996	3.10352	4.00505	2.21339	1.87498	1.89592	1.75829	1.67501	2.88283	1.35886	2.00643	0	0	0	0	0	0
ENSBTAG00000000065	8.09701	14.5961	10.1072	16.3397	8.70484	10.8129	13.5129	15.3465	13.0481	15.8503	12.3305	14.9996	14.2935	11.3002	27.9484	32.1437	28.5039	8.29375	4.83713	6.1757	5.80899	7.50751	5.9208	10.5478	4.49773	7.18018	32.4548	9.08154	9.43334	8.48352
ENSBTAG00000000067	0	0	0	0	0	0	3.66383	4.82279	3.1991	3.82857	3.46387	1.19981	0	0	0	0	0	0	0	0	0	0	0	0	0	0	0	0	0	0
ENSBTAG00000000072	4.12016	7.57886	7.53214	10.7682	6.55249	8.09458	11.0063	12.7291	7.45955	16.0759	7.33283	10.2527	11.0656	6.72087	15.5271	8.7532	10.5571	5.17081	4.26511	4.64816	4.58125	5.66241	4.47357	9.09829	2.50241	4.2505	4.5472	6.05181	5.48351	6.15409
ENSBTAG00000000073	10.4019	9.64884	9.29538	10.4628	9.96365	7.04723	10.5618	10.6032	14.6378	11.9497	11.3906	8.32437	15.5047	6.53165	13.8131	18.8383	15.5303	11.2185	10.7034	6.0581	7.20304	12.7936	6.59745	8.09633	4.80901	4.43689	10.3669	10.2774	9.49449	6.24842
ENSBTAG00000000077	30.0332	37.262	36.6022	39.254	30.5983	30.2127	43.5002	43.6661	56.9952	47.7133	37.3521	35.7951	37.1357	33.3569	33.871	31.5785	32.2923	30.3359	22.911	23.2266	29.0066	34.8541	18.3309	25.7104	7.12412	18.4266	29.1727	38.8616	24.4934	33.8471
ENSBTAG00000000078	0	0	0	0	0	0	1.36881	1.59317	1.63992	1.42705	1.72218	1.28226	0	0	0	0	0	0	0	0	0	0	0	0	0	0	0	0	0	0
ENSBTAG00000000080	3.65265	4.63958	4.77642	9.47434	4.88916	4.64729	5.3161	6.80021	5.22452	9.99085	3.40917	5.27455	6.29619	5.67004	8.53058	10.2142	8.09531	4.69583	3.99236	3.30441	3.55473	8.07915	3.53269	6.21838	2.47072	3.41976	6.23593	5.44299	5.20394	4.87614
ENSBTAG00000000081	0	0	0	0	0	0	0	0	0	0	0	0	2.50067	3.89491	7.80938	5.2045	2.64566	1.48844	0	0	0	0	0	0	0	0	0	0	0	0
ENSBTAG00000000084	7.57985	10.548	8.18122	14.2915	9.30622	10.1337	9.56228	9.95544	10.6221	15.8104	9.60721	11.5435	11.3889	9.82903	12.1232	8.83045	11.5496	10.4286	6.07705	7.78978	7.1036	15.6495	6.88238	8.83111	1.80592	4.98231	6.03813	9.63867	4.73729	9.83858
ENSBTAG00000000087	2.1471	3.03333	2.18376	3.37179	2.686	3.72159	3.97282	5.76445	4.06728	6.07347	3.73572	4.57886	3.74148	4.29975	4.55269	5.0016	3.30853	3.10167	2.52703	1.62356	2.0046	1.87813	1.3388	2.44382	0	0	0	0	0	0
ENSBTAG00000000088	0	0	0	0	0	0	0	0	0	0	0	0	1.08067	1.55029	2.23617	2.34674	2.59166	1.65371	0	0	0	0	0	0	0	0	0	0	0	0
ENSBTAG00000000090	6.69278	4.97405	3.70766	5.57184	4.32115	4.71702	4.3152	3.40183	5.8557	5.93732	5.12711	5.48189	3.45081	5.70006	4.16789	3.7073	3.66119	4.15302	5.00455	3.94635	5.11355	5.69562	6.64431	5.43857	2.44164	3.66339	3.76578	5.37855	5.8975	3.67124
ENSBTAG00000000091	270.129	389.358	383.483	329.216	346.11	309.379	385.403	439.554	457.382	234.129	374.339	292.764	400.97	224.726	293.241	241.614	349.027	338.51	222.051	302.172	254.601	278.466	173.188	361.094	97.1351	153.343	310.088	250.044	252.41	304.252
ENSBTAG00000000092	8.09806	35.9321	17.1138	51.1243	28.7948	78.9834	29.5821	24.9922	27.6474	27.9706	25.4116	24.645	24.6858	112.914	50.8077	29.1997	19.6586	37.5614	7.07817	7.40082	3.80871	6.23686	5.76154	7.65613	9.08206	15.095	14.4844	7.78034	12.8681	15.2191
ENSBTAG00000000094	29.2637	55.0468	36.5811	51.6754	38.4745	73.2252	56.915	58.9459	32.4255	69.4007	30.5751	81.1809	49.2656	65.9277	82.5468	41.9851	46.2204	47.0331	28.0954	30.2228	20.8932	27.6939	28.5618	70.9888	27.8369	37.9093	23.7817	27.8294	37.3763	51.7064
ENSBTAG00000000097	1.62311	2.06373	1.61139	2.69963	1.62165	2.3891	2.64274	2.24514	2.24488	5.4656	1.6358	3.9488	2.75129	2.63957	4.64234	4.79505	2.08987	1.54619	1.20487	1.13037	1.0701	1.31515	1.00194	1.79197	0	0	0	0	0	0
ENSBTAG00000000098	5.10374	3.84964	2.93593	4.7552	3.95337	4.37312	4.13878	4.71236	5.97892	6.02958	4.39176	5.24029	4.70955	4.6742	7.42976	5.63039	6.58199	6.59137	3.60743	2.59024	2.87681	4.39739	4.07032	4.71153	1.69008	2.88826	5.31746	4.08014	4.85393	4.24791
ENSBTAG00000000099	8.8234	10.0832	5.62764	9.20312	10.1805	8.38411	11.1306	13.5152	11.3697	13.0701	11.8669	11.7006	14.9326	11.6021	14.1897	15.1337	16.9508	14.3982	8.34545	5.58522	7.51674	4.77204	2.53632	4.41022	0	0	0	0	0	0
ENSBTAG00000000103	80.7986	38.2651	64.9545	42.8376	46.2606	29.9942	42.4563	32.0781	71.0268	21.8274	53.9559	19.4218	42.3122	41.3501	25.7872	37.6181	44.0546	39.8196	80.6248	50.0274	61.7132	58.9613	56.7031	37.0224	29.9297	43.7276	105.249	74.2157	75.1013	37.7168
ENSBTAG00000000105	5.43044	4.43298	3.72503	3.11622	3.4907	2.68543	4.8293	4.58291	4.9787	4.81522	5.66575	5.18385	4.53621	1.56294	4.46673	7.45545	4.32817	3.11303	3.89741	2.60463	2.21003	2.68647	2.15475	2.71994	0	0	0	0	0	0
ENSBTAG00000000108	7.21589	4.27485	5.78536	4.19398	3.90464	3.30964	4.54085	5.19412	7.4962	4.36172	5.73735	4.98709	3.79903	2.69993	4.70854	5.12857	5.00513	3.92565	4.76272	4.33895	6.22321	4.76659	6.72372	4.38434	1.20141	2.67555	6.24495	4.83303	4.75524	2.29636
ENSBTAG00000000111	133.059	131.845	64.5396	214.113	149.65	100.003	247.215	238.825	153.198	345.392	95.9104	124.178	169.63	76.2422	93.7781	99.3587	102.899	91.1099	152.176	56.3181	41.3652	90.6348	47.3231	72.1625	42.8335	49.8854	111.048	105.262	92.1077	96.3058
ENSBTAG00000000113	3.96354	3.11157	2.71407	3.08179	2.99351	2.02757	3.56008	5.36708	4.27162	4.13339	5.52621	3.63206	5.35588	2.08037	4.35645	10.7219	5.04232	2.87341	2.82711	2.43328	1.7363	2.49892	2.59348	1.88962	1.07702	2.01724	1.7018	2.5572	1.92643	2.18716
ENSBTAG00000000131	2.96196	4.17463	3.36145	6.48939	3.44358	4.48356	5.82848	5.21969	3.73264	8.34486	4.02532	6.43979	5.69414	4.74137	8.82172	9.45862	5.69179	3.40163	2.31036	2.16639	1.71307	3.41173	2.99316	4.94007	1.92997	2.82259	2.54701	3.72041	2.92833	3.81887
ENSBTAG00000000132	9.72401	13.3705	16.7789	26.4415	12.3088	11.6988	19.1096	26.0484	24.2591	36.6988	16.4786	17.9614	22.7764	15.5104	40.8556	53.464	40.5155	12.3145	8.62193	8.42645	7.98533	15.5123	5.5224	9.15571	3.38533	4.45362	26.7413	11.2527	12.2176	8.32532
ENSBTAG00000000134	5.47811	3.82653	4.74579	4.38867	5.46814	3.42153	6.0161	6.01545	10.0954	4.07025	5.55905	4.21126	4.6394	2.70181	4.01911	6.65487	5.39483	3.11427	4.47079	3.6796	3.46235	5.62629	5.52765	3.67391	2.28307	3.84774	6.38078	4.37649	5.28467	3.22729
ENSBTAG00000000139	6.19301	11.293	4.31214	14.2596	8.45512	17.3684	11.1805	13.1602	4.81311	22.9884	7.77828	29.3651	13.8423	15.2871	13.2502	10.566	12.6024	13.6521	4.68124	4.55075	3.86353	5.362	4.84653	18.8029	3.57434	5.14148	3.18832	4.1642	5.35601	14.6863
ENSBTAG00000000140	0	0	0	0	0	0	3.40787	4.85188	5.78822	2.78777	3.61777	1.94915	4.00804	1.30145	4.40685	4.20535	3.15047	5.16009	0	0	0	0	0	0	1.28086	1.09423	3.6555	2.09757	2.28844	1.28496
ENSBTAG00000000141	39.5729	52.5799	50.11	49.732	42.9956	53.6332	58.1126	62.4834	54.8222	37.9507	44.0624	41.6077	68.2776	55.4099	76.5166	50.0068	74.0788	59.417	32.1331	40.8389	28.0798	32.1259	20.6203	52.6808	10.8414	29.0035	42.2572	28.2211	36.1238	49.4815
ENSBTAG00000000146	8.07549	6.20553	4.19844	4.47729	3.13286	6.65656	7.7749	6.62656	7.92845	7.72859	3.98859	9.16491	6.27499	5.88228	4.02423	5.21867	1.51974	5.45706	0	0	0	0	0	0	3.72538	5.47466	3.00123	4.86493	3.87997	9.31468
ENSBTAG00000000147	4.6184	3.81582	3.39073	3.99248	3.6552	4.21813	4.07498	4.24993	3.80375	4.54227	5.28001	6.28328	4.35558	5.05933	5.37086	4.05275	5.01349	5.37313	3.14805	3.25967	3.27918	3.82084	2.95562	4.24143	1.82172	2.4237	4.58683	3.29851	3.63149	2.86176
ENSBTAG00000000149	0	0	0	0	0	0	2.34802	2.9705	3.97539	3.02181	1.68055	3.51409	3.06957	2.38437	3.74971	5.08548	4.18663	3.08297	0	0	0	0	0	0	0	0	0	0	0	0
ENSBTAG00000000152	2.63125	4.13881	3.77736	7.36994	2.99903	5.13032	4.13952	5.24954	5.30941	10.8427	6.1802	10.6039	5.22569	6.79743	10.5925	10.5081	7.43359	4.87822	2.75298	1.71784	2.03371	6.08587	3.326	3.25567	1.20402	2.0783	4.65135	3.96504	3.63928	3.61557
ENSBTAG00000000153	2.18423	2.67524	2.41133	4.54128	2.77139	2.75252	1.889	1.92256	1.56715	3.75748	1.6015	1.86221	2.68629	3.39611	3.5639	4.44439	3.09235	3.46046	1.80247	2.06582	1.69882	3.9019	2.78424	4.09931	2.69188	2.7167	2.32044	3.41183	2.77377	3.79922
ENSBTAG00000000157	0	0	0	0	0	0	0	0	0	0	0	0	0	0	0	0	0	0	1.40674	1.27949	1.44957	2.0162	1.63777	1.38358	0	0	0	0	0	0
ENSBTAG00000000160	0	0	0	0	0	0	2.29159	3.42782	3.3802	6.78806	1.78632	2.71887	2.09719	1.09829	2.87183	3.57635	2.41363	1.01584	0	0	0	0	0	0	0	0	0	0	0	0
ENSBTAG00000000162	29.9413	34.0896	40.5734	30.5024	32.3899	35.942	46.419	29.5402	35.0347	22.7669	27.9732	43.2052	36.6058	28.8828	35.814	26.4922	31.437	41.5552	18.3034	27.5713	20.2323	25.5011	18.5174	42.3814	14.2982	24.1808	25.3678	31.6976	23.4281	37.6875
ENSBTAG00000000163	99.7144	65.7496	123.053	169.076	109.215	55.3574	152.379	54.4881	82.8359	117.385	106.159	77.1952	105.269	49.6129	111.162	152.556	77.056	49.8487	63.9932	95.7178	84.9304	188.66	93.041	71.3144	45.8679	99.5382	28.6779	172.467	77.8996	93.5048
ENSBTAG00000000172	22.5305	11.1495	11.3273	10.8616	10.1469	9.55814	11.3043	8.05042	15.936	8.72139	17.0863	11.8073	10.4004	7.9698	7.75395	4.38867	6.10809	11.8533	17.6139	14.2574	18.1167	26.9943	15.8648	15.5892	4.26303	10.1924	9.35948	21.6094	12.322	12.7328
ENSBTAG00000000176	0	0	0	0	0	0	3.2816	2.43491	1.61064	6.88189	2.66643	4.53812	2.89229	3.92811	5.75604	4.41882	2.34966	1.99227	0	0	0	0	0	0	0	0	0	0	0	0
ENSBTAG00000000179	0	0	0	0	0	0	1.63965	1.19662	1.61664	1.72001	1.24136	1.47903	1.61766	1.20248	1.89744	2.31427	1.60674	1.14272	0	0	0	0	0	0	0	0	0	0	0	0
ENSBTAG00000000182	12.5683	16.5549	9.44375	13.1966	14.2822	8.3765	17.521	9.01882	12.1843	12.2712	7.01856	10.8952	8.71309	4.92485	1.23857	5.78979	2.36772	5.9289	9.0969	7.17535	4.886	12.1996	4.33617	6.37731	6.64938	6.05343	4.42754	10.1229	8.49243	7.56576
ENSBTAG00000000186	5.33192	8.86651	8.40284	15.8583	7.95792	12.0161	15.4714	18.5661	8.66622	21.4725	15.3676	12.0755	18.8752	8.90975	20.3675	20.4044	16.6903	8.15096	4.83	5.41196	3.89277	7.64411	4.23139	9.28988	3.20989	4.9962	6.89907	8.3347	9.94512	9.66143
ENSBTAG00000000188	0	0	0	0	0	0	0	0	0	0	0	0	1.95296	2.4013	4.62521	2.80279	2.31198	1.21941	0	0	0	0	0	0	0	0	0	0	0	0
ENSBTAG00000000191	32.6131	47.8311	23.9684	49.3968	42.0998	56.5334	58.5635	45.2571	31.6357	58.5152	32.0366	53.6613	41.5693	48.9892	39.9566	22.6021	32.5961	50.3333	26.7949	28.5311	18.0321	33.167	24.4991	48.1892	25.0866	34.6177	19.3763	36.1163	37.7799	54.6688
ENSBTAG00000000199	5.4846	5.74337	5.30608	6.32061	5.79799	8.38152	6.21591	5.36731	6.10469	8.62909	7.81752	10.8374	6.2947	9.38487	8.24851	4.1664	3.96399	5.45575	5.15535	4.9975	4.2564	4.20413	4.93778	7.84917	2.48627	4.57336	4.33982	5.46512	4.53673	6.67223
ENSBTAG00000000202	3.66722	2.2123	2.10411	1.50784	1.88022	1.84987	2.02976	3.76219	2.13474	2.45286	2.15598	1.65762	2.37615	1.42199	1.5499	1.3564	1.60958	2.01291	3.55891	1.11728	1.67191	2.06653	2.56507	3.08215	1.65624	2.35947	1.00759	2.65681	2.56951	2.05467
ENSBTAG00000000203	27.9479	41.0577	40.9627	46.3332	34.163	38.1805	46.5975	48.7858	39.1414	49.517	33.6739	49.4438	52.4393	41.2667	67.7879	54.6388	54.4185	43.5111	24.2897	18.3238	17.3171	23.0857	22.0846	42.0185	20.1802	25.7475	66.2525	29.6217	66.9833	31.15
ENSBTAG00000000204	0	0	0	0	0	0	1.3334	2.59307	1.79304	3.16222	2.18828	1.42661	1.99044	1.16287	3.14493	4.20632	2.84287	1.44395	0	0	0	0	0	0	0	0	0	0	0	0
ENSBTAG00000000205	5.0683	4.06041	3.47938	3.66179	4.54807	4.40564	4.59374	4.62997	3.74756	4.80834	5.43697	5.09334	5.12608	2.97621	4.05576	5.36182	3.60385	4.20147	2.57302	2.99966	2.8825	3.22561	2.72548	4.07233	2.28951	3.09055	4.74765	4.30165	5.34467	3.98661
ENSBTAG00000000207	2.05572	2.66924	2.16803	2.64097	2.157	2.65905	3.40174	2.30179	2.01981	2.99894	2.2996	3.25193	4.22217	2.36221	2.90852	3.17671	2.76426	2.81859	1.54512	1.24865	1.3332	2.66547	1.21373	2.73586	1.13492	1.63139	1.83928	2.10363	2.00862	2.71348
ENSBTAG00000000210	0	0	0	0	0	0	1.75515	1.37359	1.27944	2.22676	1.93338	1.74618	0	0	0	0	0	0	0	0	0	0	0	0	0	0	0	0	0	0
ENSBTAG00000000212	4.24863	3.36988	2.81916	3.44307	2.82147	2.29663	3.27534	3.6593	3.82103	6.28911	2.92958	4.17419	3.80884	2.9367	5.12428	6.03302	2.98157	2.16769	3.56809	1.86685	3.13794	2.61159	2.41138	3.29037	1.27669	2.13394	4.04168	2.39375	3.44134	2.05163
ENSBTAG00000000213	0	0	0	0	0	0	1.88815	2.29133	2.68539	2.95303	1.98466	2.44289	2.6042	1.4447	2.54299	2.75983	2.94558	1.65165	2.08249	1.10295	1.53633	1.99452	1.45646	1.7798	0	0	0	0	0	0
ENSBTAG00000000215	25.4059	22.9469	23.5751	23.5111	23.293	21.2553	27.1558	26.1373	26.7973	33.1044	29.0477	20.8584	31.363	14.4544	22.9491	38.0972	20.8398	21.6428	18.6588	15.2724	13.6147	20.8593	12.4747	18.6513	9.8951	12.8518	17.789	16.4702	15.5577	17.7694
ENSBTAG00000000218	10.286	12.2892	10.608	14.3776	12.4389	12.8155	11.6007	9.02699	9.52086	11.1709	14.0613	12.3053	15.9642	13.1345	15.6336	13.0323	20.2596	16.8335	9.4721	8.54593	6.64742	12.8783	12.0764	18.3674	11.2129	13.0064	8.08504	12.0318	14.3522	13.244
ENSBTAG00000000221	1.72518	3.12731	2.36037	3.08874	2.02584	1.76049	1.9857	3.19808	3.84406	2.29703	1.81833	1.95335	2.58102	2.48625	4.86947	4.53918	3.90807	2.53637	1.67959	1.52628	1.6815	2.91134	1.39784	1.74522	0	0	0	0	0	0
ENSBTAG00000000222	0	0	0	0	0	0	1.39259	1.37166	1.80991	2.73164	1.43544	2.20055	1.5292	1.2321	2.20185	2.46616	1.44391	1.30163	0	0	0	0	0	0	0	0	0	0	0	0
ENSBTAG00000000223	54.6367	87.4372	51.021	133.817	53.2349	89.7753	67.2541	99.7708	51.5742	136.583	56.047	104.505	84.152	78.9286	139.747	120.062	115.61	98.2466	30.739	32.481	29.7071	57.7826	30.5209	82.0898	15.1108	28.174	50.0109	46.9835	30.4772	60.8438
ENSBTAG00000000224	3.56048	3.60907	2.98226	1.60594	3.54299	2.16987	2.814	4.07852	3.85769	3.19992	5.04341	3.3985	3.19405	1.39018	1.39622	3.90817	2.56945	1.72792	2.73557	1.78313	1.38472	1.99924	2.26705	2.01584	2.19295	1.5866	2.50805	2.69143	3.02249	2.23994
ENSBTAG00000000225	23.6254	17.2033	16.2627	32.987	14.585	20.0542	30.4075	18.4581	19.6589	25.1536	13.5058	17.0721	19.9608	24.5019	16.4843	15.0521	15.7997	21.9227	26.2015	11.312	10.5246	18.6383	6.68483	20.6396	6.90295	7.9172	16.7001	17.9575	12.5654	21.5756
ENSBTAG00000000231	2.88868	2.93904	2.05883	3.53027	3.00676	4.10731	3.49864	2.59511	2.83324	5.25097	2.03151	5.76668	4.01109	5.37324	5.37529	3.66133	2.80722	3.79677	2.07389	2.04685	1.54548	1.75869	1.81669	3.07694	0	0	0	0	0	0
ENSBTAG00000000236	0	0	0	0	0	0	2.10737	2.55194	1.54182	5.23175	2.11951	4.40528	3.07892	2.01857	4.9374	6.14554	2.04793	1.66775	0	0	0	0	0	0	0	0	0	0	0	0
ENSBTAG00000000241	20.1895	24.0931	18.3144	30.1076	19.7481	28.3106	23.9448	26.7832	25.3335	33.8887	23.1367	29.9185	30.4226	31.5969	38.8961	38.8334	33.7404	31.4005	15.3201	16.8364	12.2254	22.6077	14.325	23.9196	9.24606	15.7422	18.6701	17.2912	16.2948	24.5618
ENSBTAG00000000242	3.54909	4.36861	4.6939	3.94099	2.76451	2.46458	3.79983	4.0541	4.199	4.7755	5.12815	4.40091	3.38539	3.97284	5.5821	4.66711	3.50284	1.87409	3.43862	2.31829	3.34644	4.64545	2.05022	2.0912	0	0	0	0	0	0
ENSBTAG00000000243	5.87235	5.74005	3.48548	19.5659	6.24778	6.87988	13.9128	8.68533	4.16418	6.22242	16.4845	6.01906	48.6592	2.12592	42.9843	54.7126	71.102	13.1265	1.23519	1.40497	1.51004	2.9696	1.42379	5.04595	1.19902	2.11132	2.60093	4.79122	3.2353	4.22695
ENSBTAG00000000246	2.28663	4.90791	5.92763	9.2389	3.55951	4.19648	4.41314	6.91201	4.52678	4.86043	4.30969	8.01469	5.06735	8.92129	18.3271	11.5089	13.7002	4.71263	0	0	0	0	0	0	0	0	0	0	0	0
ENSBTAG00000000250	6.65913	11.4418	4.86271	8.03837	10.092	7.21336	7.82618	4.9546	3.81949	8.13463	5.6004	6.70535	4.72934	6.26577	3.62755	3.31535	2.9822	5.68154	5.99656	4.76304	4.59059	10.5557	9.61402	9.30205	6.56992	8.21513	2.67789	8.64718	6.00798	8.60369
ENSBTAG00000000251	53.2864	64.1734	56.1325	68.1677	50.2386	64.6538	78.1916	42.4082	43.6117	35.3208	57.4301	38.6824	75.3733	30.7761	36.7541	30.5327	29.9405	48.5575	43.2379	37.6333	54.3288	64.6192	28.8799	66.5075	16.4437	16.6625	40.2374	43.6141	45.7469	53.0465
ENSBTAG00000000252	12.0047	22.1312	20.8703	26.6926	17.7365	23.4955	26.2815	17.3038	19.2955	34.5109	12.1199	19.3034	16.3422	26.4333	16.5085	14.4096	8.87088	20.9544	10.8688	9.25474	8.36646	16.3878	9.95248	22.429	8.85001	15.2432	9.28055	13.7062	16.9362	24.8416
ENSBTAG00000000256	3.66631	6.88366	4.904	6.37315	4.98571	6.08515	5.47324	5.88213	3.05964	10.4729	2.6408	8.86841	3.9016	8.58262	5.50505	2.58206	1.24825	4.46911	2.58906	2.37117	3.52698	2.09851	2.45603	5.28693	0	0	0	0	0	0
ENSBTAG00000000260	0	0	0	0	0	0	1.33778	1.89835	1.59536	1.85179	1.24099	2.07787	1.95777	2.84582	1.53775	1.26294	1.31798	1.46992	0	0	0	0	0	0	0	0	0	0	0	0
ENSBTAG00000000266	0	0	0	0	0	0	1.56317	2.17081	2.02977	2.38578	2.18483	2.59681	2.33746	1.91339	2.8423	3.02467	1.94824	1.69793	0	0	0	0	0	0	0	0	0	0	0	0
ENSBTAG00000000267	3.16619	3.12846	2.63895	2.79361	2.30937	2.56685	3.01889	3.48642	4.03592	4.19724	3.23696	4.71589	3.82656	3.18001	4.89939	4.4661	3.45006	3.93185	2.31723	1.80718	1.87485	2.81516	2.20016	2.79182	2.24686	2.74657	2.48905	3.20475	3.05694	1.98101
ENSBTAG00000000269	3.56907	5.78439	3.56399	5.09333	4.03165	5.15654	5.87538	4.84654	4.72149	5.44417	4.86258	6.07293	4.35984	3.93226	5.39281	4.33776	5.30449	2.82361	2.21582	3.06261	3.47402	3.89936	1.42128	5.11696	0	0	0	0	0	0
ENSBTAG00000000274	4.54542	8.89403	6.52283	13.3676	7.17014	9.83217	10.9328	12.0126	5.79513	24.6481	5.04974	14.3773	12.0302	14.4979	22.2623	15.7024	12.8733	11.2613	3.8141	3.4476	3.14744	5.88763	4.68939	11.2294	6.61168	8.48832	6.13691	5.72304	9.21028	8.8901
ENSBTAG00000000275	1.50472	1.82188	1.93817	2.95116	1.64064	1.7339	2.55538	2.17292	2.02035	3.69792	1.58378	3.09982	3.62916	2.34135	6.03338	5.46917	3.73319	2.03904	0	0	0	0	0	0	0	0	0	0	0	0
ENSBTAG00000000283	0	0	0	0	0	0	1.1799	1.55271	1.66894	1.55227	1.191	1.1073	0	0	0	0	0	0	0	0	0	0	0	0	0	0	0	0	0	0
ENSBTAG00000000285	5.49839	5.01614	4.89175	5.58712	4.41726	4.33584	7.24781	7.45758	8.47642	7.01614	6.05926	9.64315	6.49695	4.0984	5.63174	4.4438	3.56612	3.86324	5.75585	2.9143	5.19556	6.02065	3.82477	4.46112	1.65722	1.91362	4.68845	4.34267	4.18776	3.38938
ENSBTAG00000000286	392.509	907.992	354.324	1207.41	532.245	833.193	998.521	444.423	572.14	1191.88	298.612	946.573	393.533	414.834	193.958	106.838	81.1356	364.363	246.034	356.055	295.892	676.282	200.241	709.039	160.714	295.606	184.883	215.096	202.869	244.65
ENSBTAG00000000287	0	0	0	0	0	0	2.06048	2.30617	2.90695	3.38739	2.38462	2.12543	1.8477	1.41254	4.87651	5.45174	4.5915	1.24508	0	0	0	0	0	0	0	0	0	0	0	0
ENSBTAG00000000288	10.545	10.1434	8.50436	11.1173	8.47409	8.64854	11.987	10.0221	11.289	15.0247	12.5405	13.1265	12.6887	11.3444	14.6688	12.3841	11.6082	13.6691	11.2957	8.88881	9.68678	13.1196	10.8854	9.79664	6.59032	7.43274	10.2998	9.09031	8.75348	8.50032
ENSBTAG00000000289	9.37473	17.2406	11.8283	18.9386	11.3983	14.2496	14.2852	15.2907	13.0955	21.363	9.45452	20.4826	15.0747	16.4348	29.9355	24.1551	15.3128	14.1867	8.62228	9.48145	10.3763	13.944	12.3591	17.3688	9.20059	13.5653	9.88631	11.5577	12.8636	12.8657
ENSBTAG00000000291	3.98531	5.4417	3.404	7.30161	4.76331	8.60023	5.95719	5.13059	4.13402	7.69255	4.66969	11.1961	5.92781	8.62604	6.29774	3.83213	4.76443	6.21286	1.97579	3.40772	2.3743	3.97481	3.72364	8.29438	1.71796	2.39659	4.24323	3.09381	3.92807	6.16681
ENSBTAG00000000292	0	0	0	0	0	0	1.80327	1.97408	3.2836	1.82706	2.71697	1.53402	0	0	0	0	0	0	2.36305	1.51704	2.26209	2.53394	2.82665	1.64889	1.06857	1.03998	1.75873	2.18593	1.91732	1.42356
ENSBTAG00000000295	0	0	0	0	0	0	1.98782	1.58308	3.24059	2.39044	3.84277	2.22457	2.60164	1.30537	2.75974	2.89359	3.22305	1.71274	2.45573	1.92686	3.25904	3.64653	1.98213	1.70903	0	0	0	0	0	0
ENSBTAG00000000296	0	0	0	0	0	0	2.1924	2.80556	1.87175	2.41709	2.24648	1.5651	0	0	0	0	0	0	2.10991	1.27174	1.32605	1.77064	1.13728	1.19656	1.02969	1.07675	1.3671	1.20359	1.48753	1.18671
ENSBTAG00000000297	2.34919	5.32023	3.06831	7.71461	3.98603	4.21969	7.0783	10.891	4.91632	11.7712	3.22835	6.94218	8.10382	8.04352	11.3462	9.17554	7.77191	4.48495	3.11243	1.48901	2.04699	4.28295	1.48778	3.70802	0	0	0	0	0	0
ENSBTAG00000000305	20.6051	31.5755	30.5424	31.45	23.5108	32.078	33.813	37.0834	27.1257	42.8961	24.5569	41.3633	38.0163	36.302	54.863	39.0388	33.8865	52.6758	13.9937	17.3249	15.9645	17.4459	12.4822	33.3467	7.69387	15.0037	19.0674	18.6523	18.1767	27.3498
ENSBTAG00000000308	0	0	0	0	0	0	0	0	0	0	0	0	2.2989	4.38054	5.70934	3.55123	2.38561	1.48175	0	0	0	0	0	0	0	0	0	0	0	0
ENSBTAG00000000310	12.2621	6.58556	7.50486	9.13216	9.67692	6.90542	12.413	7.09011	15.7788	7.18034	12.5668	10.6274	26.3265	3.0084	7.84906	31.2115	9.37339	8.11547	8.02374	3.54565	4.52994	6.23947	3.44817	3.45671	5.28741	4.6765	12.4316	11.1112	7.04601	5.56775
ENSBTAG00000000312	12.632	15.7171	12.2341	16.151	14.2371	11.3044	13.5824	18.0108	18.3621	22.7734	12.6836	10.5917	14.6609	11.6657	17.3068	23.1617	16.5761	11.5155	9.95068	8.57047	6.18206	13.7719	9.79341	10.4401	8.33051	11.2061	10.9075	15.2061	13.3072	12.104
ENSBTAG00000000313	0	0	0	0	0	0	3.37187	4.30164	1.51065	3.51998	2.2084	6.45467	4.98334	5.05876	8.43246	5.15621	6.30667	3.79338	0	0	0	0	0	0	0	0	0	0	0	0
ENSBTAG00000000315	6.7306	12.3961	9.96049	16.2815	9.19495	14.4861	10.7952	11.9585	12.6302	12.702	10.3466	18.4294	12.8974	15.0358	25.0839	17.4563	16.6174	17.9139	5.11509	9.29547	6.7466	12.4411	4.97086	7.59844	1.24995	3.75521	11.0159	9.63279	5.91061	14.2162
ENSBTAG00000000320	8.91715	12.8833	12.0694	15.7716	10.1856	13.4627	12.4069	13.6956	11.2167	19.603	10.1222	18.2106	14.1617	13.969	19.8139	16.9155	16.0442	14.2784	6.37578	9.61806	7.20876	14.7273	10.3529	17.1563	10.2506	12.0507	7.83596	12.311	10.6903	15.8134
ENSBTAG00000000330	3.99855	4.7909	2.96153	5.87469	4.03134	4.17089	4.71257	5.33226	5.37196	8.19	3.51779	5.5919	4.62525	5.02154	5.7572	5.40862	3.64542	3.91213	2.81466	2.60924	2.50293	3.66975	2.02826	3.48366	0	0	0	0	0	0
ENSBTAG00000000332	2.52858	2.1704	2.30624	1.77688	2.7092	1.91817	1.83419	2.53934	2.42683	2.20637	3.69553	3.19474	3.45712	1.98985	2.64778	4.58688	3.47657	2.47627	1.71197	1.60961	1.24286	2.61447	2.06802	2.13729	1.08782	1.55789	1.72336	2.24527	1.96009	1.80991
ENSBTAG00000000340	6.91425	5.47313	4.76706	6.16344	4.54913	5.22805	5.65294	6.17867	6.469	8.944	6.22335	6.02798	5.76509	5.19205	5.72355	6.45637	4.74527	4.70452	5.2997	3.69848	4.64018	7.03624	3.987	4.32129	1.71616	3.27735	5.1198	4.93445	3.81998	3.82595
ENSBTAG00000000341	1.59241	3.21589	3.40288	4.43468	2.8542	5.33768	4.11703	3.82547	2.18301	9.45879	2.9865	5.73844	4.0963	2.7296	5.06364	2.28315	2.3352	3.92698	1.47402	1.79296	1.53539	2.40808	1.95704	3.9149	1.03835	1.17735	1.21572	1.71797	2.86861	3.84422
ENSBTAG00000000342	4.3772	4.1988	3.53157	4.74918	3.51553	3.55521	3.63035	4.08096	3.85064	5.83375	4.54491	4.73985	6.34941	3.10366	8.18523	10.7202	7.56227	4.61606	3.77944	2.33657	2.90095	3.97773	2.56654	3.1106	1.56323	1.31364	2.65524	2.7639	2.71051	2.94091
ENSBTAG00000000343	34.7394	30.4762	42.6734	26.3229	31.7617	23.3441	28.3149	25.7477	47.3629	17.307	34.1471	18.533	26.4985	16.937	21.479	20.4532	25.8215	24.0699	27.3281	25.6948	25.4257	39.82	32.0274	30.12	16.7038	23.5096	30.885	37.3286	28.3971	32.855
ENSBTAG00000000347	14.1171	14.3879	11.9565	20.0659	16.7251	14.1374	17.8665	14.6914	11.3549	20.0772	12.7881	8.03987	20.3603	9.24392	13.4573	28.2149	22.2085	16.4499	12.596	7.13047	5.64365	17.4314	8.50627	9.47372	8.6953	7.12066	13.5245	18.4121	19.5173	15.7696
ENSBTAG00000000355	3.15713	3.57742	3.62876	3.52121	2.70865	2.41312	3.9508	3.43859	3.24061	3.04575	3.81136	2.43199	3.95515	1.53543	4.06832	3.21699	2.9365	2.18439	3.41128	2.91353	2.84876	4.08787	1.90293	3.73432	1.02114	1.35779	2.64897	3.22095	3.19022	2.64962
ENSBTAG00000000356	3.34594	4.4585	4.49437	3.05975	2.94237	3.55697	3.58678	4.36413	4.64387	3.82721	4.23351	3.52106	5.02201	3.69491	9.34456	4.85015	5.63433	4.07196	4.71351	2.00694	2.96459	4.50805	2.93658	4.64017	2.65308	2.77298	4.9094	2.60094	5.95503	3.64991
ENSBTAG00000000359	12.4181	29.8322	18.97	49.2955	25.556	45.7052	45.1754	50.7091	18.4413	67.8042	19.1329	84.1355	59.4228	79.2956	97.303	49.3519	67.3445	50.8116	12.6417	16.9171	11.188	11.1349	10.7374	35.7855	9.24273	16.2418	18.9436	11.8179	20.4546	34.7519
ENSBTAG00000000362	0	0	0	0	0	0	0	0	0	0	0	0	1.31604	1.39939	2.45367	1.58645	1.11869	1.08198	0	0	0	0	0	0	0	0	0	0	0	0
ENSBTAG00000000365	1.98594	2.87007	2.9194	3.70286	2.17973	2.29652	2.80732	2.60045	2.54321	3.66342	2.72261	3.82378	2.6933	2.2687	3.37522	4.48237	2.44983	2.08388	1.90024	1.81281	2.54318	2.38874	2.10166	2.39982	1.39861	1.54347	1.73847	2.04907	1.58103	2.3388
ENSBTAG00000000369	4.00731	4.44034	5.45914	3.14223	3.9188	2.67776	4.96328	4.37052	8.35132	3.97925	6.33168	2.61239	5.08135	1.38545	3.26882	9.81984	2.88098	1.98727	3.74635	2.85599	3.76707	4.52165	2.41486	1.68061	0	0	0	0	0	0
ENSBTAG00000000371	14.033	14.3774	9.38568	15.5355	9.89725	13.0632	13.5901	14.2191	13.0042	18.1673	11.657	18.956	13.2583	15.5234	15.7854	11.8285	11.1262	13.8222	11.7825	10.0671	8.83102	11.6352	7.61542	11.7608	3.28351	6.89108	8.3383	10.1283	8.05924	13.0226
ENSBTAG00000000372	0	0	0	0	0	0	2.88849	3.16621	4.47658	3.24917	4.00483	2.62695	2.87181	1.64244	2.25294	3.71001	2.74611	1.16169	3.80412	1.99942	3.8739	3.16853	2.92169	2.1173	0	0	0	0	0	0
ENSBTAG00000000375	17.8405	22.1884	19.5735	26.1538	18.5674	18.1043	22.2951	23.5053	26.7183	31.8107	19.7628	18.7626	26.6756	26.7758	35.995	34.3785	31.5916	23.7655	13.74	14.3809	15.6042	24.1756	13.1814	18.5277	7.22405	12.6316	24.7743	18.518	19.0234	17.6716
ENSBTAG00000000379	0	0	0	0	0	0	2.05301	1.53368	1.65556	3.87482	1.23418	2.38025	2.47227	2.19809	3.4696	3.94647	2.60942	1.27581	0	0	0	0	0	0	0	0	0	0	0	0
ENSBTAG00000000382	3.32181	7.19593	6.36867	11.4245	5.66969	8.50602	9.14228	11.4599	7.56204	13.5655	5.43851	8.70589	12.7629	9.28498	14.9102	14.3486	14.2227	11.9636	3.88352	4.62611	3.33474	6.11148	2.16938	5.95938	2.152	3.30994	10.9315	6.8155	6.87445	6.18472
ENSBTAG00000000385	22.5314	23.5888	13.4977	29.7246	25.2807	29.7341	25.8561	19.8459	12.9773	43.1803	22.6987	31.5061	23.0903	33.8644	23.1095	14.6042	16.262	27.1384	13.5606	19.6305	7.51284	18.0653	23.5065	30.3676	15.6979	23.9652	6.40425	34.3234	20.1772	29.7168
ENSBTAG00000000387	5.84528	4.81511	3.6369	3.73145	4.40535	3.50336	4.47614	6.40184	6.61366	5.46724	7.07004	4.90572	6.3884	2.79839	5.18845	6.12113	6.15098	3.83354	3.64455	2.2422	2.5708	3.76163	3.96698	4.4104	0	0	0	0	0	0
ENSBTAG00000000389	2.96806	3.8698	3.75529	4.11943	3.07917	2.94233	4.37146	2.85204	4.02268	4.15078	3.11005	3.37986	4.21125	3.57543	4.45902	5.49077	3.35047	3.81721	3.58512	2.34392	2.42023	4.49539	2.64168	3.81839	2.76144	2.88895	3.148	4.48555	3.56373	2.54133
ENSBTAG00000000390	0	0	0	0	0	0	1.04418	2.35493	1.9489	1.98718	1.76071	1.77872	0	0	0	0	0	0	0	0	0	0	0	0	0	0	0	0	0	0
ENSBTAG00000000392	14.9012	13.968	28.789	46.5833	13.5673	7.18494	70.488	32.1388	109.154	102.373	45.9743	27.2566	25.5779	5.48938	20.4008	16.3863	15.7723	12.6769	6.26951	11.6137	17.604	35.0204	6.47907	3.83029	12.7897	14.1258	9.78864	12.2682	8.89814	9.34672
ENSBTAG00000000393	35.6209	41.3044	24.8757	33.4302	35.0022	34.7392	44.0607	37.4346	32.0025	31.5468	35.2917	33.7641	53.774	40.4061	35.3981	35.7803	40.812	60.5738	27.6706	30.5745	17.6009	33.9421	28.8984	45.0842	17.8641	35.0663	29.0466	36.6727	37.4791	41.0144
ENSBTAG00000000396	0	0	0	0	0	0	2.20739	2.88042	1.86685	8.55048	1.73821	5.08993	3.56365	1.86122	1.77417	6.06828	3.48659	2.02867	0	0	0	0	0	0	0	0	0	0	0	0
ENSBTAG00000000404	10.9783	15.5278	12.461	16.0843	16.2647	14.4001	19.5761	21.4299	21.9974	17.0257	16.9322	17.4825	17.0433	14.3741	13.8353	14.6683	18.2741	13.0946	11.0536	10.4583	7.45446	14.2602	6.74069	12.4055	2.53459	6.54286	14.3228	13.6631	11.9222	14.3853
ENSBTAG00000000405	6.76937	7.36073	6.80251	8.25054	7.03064	5.75891	7.44005	6.96651	6.42293	6.42124	8.75138	5.09351	9.497	4.84897	6.43708	14.783	10.8923	7.36478	6.71056	7.16368	5.22308	10.9243	3.95566	5.42682	2.87749	5.02507	7.01351	7.80705	7.05418	8.60338
ENSBTAG00000000406	0	0	0	0	0	0	3.49672	2.50735	3.57581	4.51921	1.3057	1.77298	3.31157	1.4519	3.67936	3.99626	3.42521	1.27633	0	0	0	0	0	0	0	0	0	0	0	0
ENSBTAG00000000409	1.79768	2.52273	2.34117	3.8473	2.04377	2.36594	3.21953	3.45099	2.72975	4.09933	3.20394	3.39836	2.88646	2.39375	5.48335	6.72131	3.43972	2.04424	1.6031	1.62301	2.12305	3.5199	2.07046	2.76466	0	0	0	0	0	0
ENSBTAG00000000411	11.2645	13.5211	13.0283	19.746	10.4666	12.2978	11.6388	12.0804	16.7231	23.1721	9.3741	11.6056	13.8114	16.166	19.4656	21.773	15.5233	16.2492	12.0228	9.04405	9.62531	18.5257	9.76445	10.5278	6.42195	10.2748	11.5037	11.6515	13.154	13.1946
ENSBTAG00000000415	4.38546	4.34352	3.7054	1.94965	3.49256	6.27036	4.57876	8.21041	4.43201	10.442	4.28078	10.1962	8.17164	6.25935	15.1787	8.66715	7.2665	5.36866	1.7277	1.84833	2.44837	2.44619	2.59656	2.54727	0	0	0	0	0	0
ENSBTAG00000000417	30.4826	40.4918	32.2029	33.5612	33.4169	38.0098	60.7959	55.5866	49.9066	46.1781	35.8154	32.053	48.9741	24.1737	27.5202	12.6529	20.2778	26.562	35.7364	25.1357	19.1386	27.0579	15.5938	40.7953	22.5392	19.3472	17.901	30.3145	22.2292	41.0794
ENSBTAG00000000422	2.20737	2.15355	1.91485	1.81149	1.54177	1.90128	0	0	0	0	0	0	2.16371	2.43281	3.00752	2.58467	1.98455	1.81158	1.89526	1.86783	2.27091	2.69553	1.95177	2.27865	1.67316	2.09288	2.48617	2.19111	1.46137	1.75928
ENSBTAG00000000423	3.00529	3.58683	3.07501	3.71736	3.05917	2.42448	2.68834	3.59371	2.00269	2.887	4.48162	3.44306	4.40271	1.91381	4.39694	4.7794	4.19666	3.7474	2.02658	2.86919	3.09191	3.33517	1.52296	3.05941	0	0	0	0	0	0
ENSBTAG00000000428	5.04657	4.6648	4.1449	5.60031	5.15291	3.40142	5.72889	5.15326	6.4229	5.97478	6.19384	3.56307	5.49918	3.95123	4.4025	4.0308	4.64552	4.56897	5.03638	2.99406	3.31026	6.18529	5.08481	5.63037	3.37444	3.96959	6.69659	5.18268	6.17438	4.90489
ENSBTAG00000000429	16.6102	19.0741	10.6917	17.9487	16.4308	15.3556	17.6491	16.9001	22.5885	22.3465	17.2403	21.0816	4.28098	18.4464	25.4283	30.9804	3.2271	3.14421	14.3991	10.1945	10.1464	15.3375	17.7186	19.8027	15.5017	17.8826	11.9352	18.2399	21.4434	13.9225
ENSBTAG00000000434	4701.95	3049.64	3265.52	3691.95	3714.36	3136.57	3355.25	7554.64	4879.17	2866.7	5131.81	2420.18	4879.73	4572.41	4314.35	6788.26	9754.88	5342.07	8679.85	3282.6	2232.72	4226.74	1687.58	2078.6	2229.26	2455.97	2785.68	2347.06	2463.54	2793.49
ENSBTAG00000000435	9.96062	7.20207	6.57296	4.36485	5.45031	4.02596	5.62187	5.93508	11.7608	4.28267	10.4085	5.35433	4.6925	3.59105	4.27489	3.76034	4.88283	4.82914	5.9708	4.27428	5.53698	6.77378	7.44415	5.845	2.68171	3.97426	6.22261	7.3936	7.11954	4.00371
ENSBTAG00000000439	11.6405	6.28151	6.05145	7.08901	5.55291	4.13585	5.87299	6.61312	13.6009	6.88319	9.88747	6.49805	6.49982	3.86612	6.24888	6.68828	6.28638	4.64552	8.63804	7.3545	11.2211	11.7901	9.93197	6.52758	2.39542	4.69967	7.96831	9.07579	5.65016	4.57139
ENSBTAG00000000440	110.509	97.3714	84.7934	105.294	101.692	100.524	97.7006	114.848	95.5161	59.9596	89.0174	85.4045	152.836	118.808	146.977	142.803	206.118	189.222	148.875	98.8387	56.9428	97.2247	85.2942	123.354	43.8965	82.6007	239.174	120.947	188.08	108.216
ENSBTAG00000000442	3.9413	2.59823	9.74673	1.63731	2.91027	6.38236	8.266	16.9462	5.71409	10.4908	5.78344	5.96689	0	0	0	0	0	0	0	0	0	0	0	0	1.07579	1.13211	3.16498	1.71442	1.48409	1.34554
ENSBTAG00000000447	4.1397	4.58322	4.50757	5.44997	3.83034	3.99107	5.28543	4.70992	8.28153	6.07532	4.20482	5.91284	4.715	3.44483	5.13213	6.23361	4.628	2.89855	3.70282	2.56733	3.09551	3.47956	3.27381	3.65696	1.17917	1.86824	2.84869	3.94569	2.60286	3.23862
ENSBTAG00000000448	3.36132	16.4134	6.30465	32.8058	15.5918	19.2086	43.3248	113.231	15.2091	89.3704	28.1702	59.527	59.0789	11.7008	23.2001	19.2571	33.0793	11.7188	4.73392	2.83907	3.06524	6.4623	1.51453	3.7295	0	0	0	0	0	0
ENSBTAG00000000451	36.0562	58.0944	65.2563	78.3068	60.8533	76.6068	117.177	69.1515	46.9666	69.6305	55.2085	116.114	94.5956	60.404	83.882	39.9886	58.9807	65.0476	40.9286	28.4074	31.4966	38.0257	32.8774	78.8528	26.3048	23.5591	44.5767	33.9758	64.0054	59.0601
ENSBTAG00000000454	0	0	0	0	0	0	2.56131	2.00109	2.712	1.84826	2.5279	2.22526	2.1205	1.34426	2.33422	1.93556	1.8525	1.30033	1.52055	1.33595	1.38075	1.58348	1.79538	2.34816	1.29427	1.71848	1.89074	2.30088	2.34007	1.53879
ENSBTAG00000000455	6.95954	6.08655	6.05672	7.39693	5.45222	3.68892	6.45758	5.66659	8.46173	5.9773	10.8666	5.31573	4.43617	3.97969	4.89006	7.12464	5.21054	4.57056	4.45092	5.47081	7.77254	8.39874	4.72443	5.21641	1.15344	2.87623	6.40217	5.36497	4.57018	3.27139
ENSBTAG00000000458	0	0	0	0	0	0	0	0	0	0	0	0	2.48951	5.59907	11.025	7.67163	4.3824	2.97345	0	0	0	0	0	0	0	0	0	0	0	0
ENSBTAG00000000459	0	0	0	0	0	0	2.56504	3.60004	2.54842	6.1084	1.87087	3.23362	2.96307	3.1431	5.15009	7.2057	5.46194	3.46961	2.01398	1.84927	1.96405	5.05753	2.16011	2.71877	0	0	0	0	0	0
ENSBTAG00000000469	33.3509	57.5538	37.2023	100.416	54.3422	68.4991	74.4034	134.685	58.4792	140.093	71.9071	87.5587	82.7688	61.9568	103.04	119.403	125.548	69.2135	20.3188	35.9067	27.3001	41.3624	22.1049	42.5992	9.78896	18.2157	100.766	37.5164	51.317	37.3481
ENSBTAG00000000475	4.01599	3.61733	4.39541	6.30959	4.91886	4.43763	4.10886	4.59825	4.48998	4.66949	5.50245	4.23009	3.67626	3.22628	4.11548	3.85873	3.68655	2.4615	2.42948	1.87313	3.62497	4.76901	4.00725	4.58785	0	0	0	0	0	0
ENSBTAG00000000478	20.0609	8.8499	7.7868	7.34378	12.0448	5.78111	12.6514	7.70534	9.69997	1.97108	8.35053	5.12785	15.2961	7.58935	5.25156	4.96071	8.90926	10.9672	20.318	11.6965	6.52393	7.30916	10.5662	11.1535	6.49155	6.17518	10.7109	9.35959	12.4368	7.62725
ENSBTAG00000000480	24.9853	33.1372	26.06	32.0389	25.1904	21.7919	25.162	25.7656	31.0935	33.6471	18.9787	17.8899	22.0622	35.2463	22.5186	14.4325	19.3889	29.9341	25.2228	22.7671	15.1818	39.4053	25.6368	30.2302	21.3009	36.1591	25.9946	40.7127	30.223	33.8616
ENSBTAG00000000483	0	0	0	0	0	0	3.65363	2.62801	3.35819	3.30616	3.19437	3.66093	3.72983	1.26491	3.1441	2.76607	2.49849	2.3807	0	0	0	0	0	0	1.35745	1.33211	1.16155	2.44256	2.11733	2.67196
ENSBTAG00000000484	2.7059	3.93177	3.6508	5.27139	4.67358	4.38734	5.5498	4.94726	6.18065	7.61579	4.53796	7.36574	5.10511	5.63378	7.52774	8.27067	6.22068	4.43565	2.15185	2.94391	2.22041	2.89692	2.72254	6.28235	2.91086	3.49214	2.8007	4.06518	3.66611	5.62066
ENSBTAG00000000489	0	0	0	0	0	0	1.19115	1.1286	1.75785	1.27902	2.19672	1.04009	0	0	0	0	0	0	0	0	0	0	0	0	0	0	0	0	0	0
ENSBTAG00000000492	11.3272	20.6682	18.5025	23.4506	17.1387	20.7841	23.0694	22.8663	15.6007	28.7309	13.8235	26.6699	21.2076	20.3327	28.2574	21.2856	21.4063	20.096	12.0373	12.4753	10.0914	15.0235	11.3966	21.9436	7.81589	11.9153	12.5477	15.3581	13.1937	19.9365
ENSBTAG00000000494	0	0	0	0	0	0	1.05375	2.54966	1.90845	7.99345	1.46077	4.59414	2.03361	5.39108	6.87847	3.1413	4.38906	1.5724	0	0	0	0	0	0	0	0	0	0	0	0
ENSBTAG00000000497	6.41259	9.39974	8.40957	11.3366	7.30876	7.90879	7.99339	9.15783	8.90762	8.77913	7.88919	6.77095	10.2335	8.62217	8.00308	12.9953	9.27375	8.8231	4.05177	5.228	4.73414	9.4419	2.74718	6.17436	1.27917	2.59381	7.75825	8.183	4.60436	8.06748
ENSBTAG00000000504	6.24619	8.30787	9.32258	10.7011	7.31911	8.16073	13.3406	11.5149	10.8599	16.8091	9.51626	9.31195	8.30108	6.14998	11.5171	12.748	9.44684	6.6654	5.3896	4.75272	4.93493	8.9868	2.91403	6.16667	1.71442	2.13101	6.88616	6.50527	4.32657	6.56577
ENSBTAG00000000505	4.93482	9.25189	8.37324	12.1021	7.87354	8.19729	11.9479	12.115	12.6565	15.6069	11.7215	12.564	9.63274	6.06728	8.89514	7.23576	9.72647	7.39401	2.73729	4.83503	4.22126	6.78374	3.67459	5.30481	0	0	0	0	0	0
ENSBTAG00000000507	14.1064	20.5544	25.358	54.559	26.2218	30.9855	36.2464	36.5402	27.7244	71.162	48.2667	99.3779	37.6744	39.6152	16.0455	90.9172	24.0763	39.4583	21.2039	23.4195	11.4261	38.773	12.9877	32.886	6.80876	28.8864	4.09573	34.8246	17.8587	43.7844
ENSBTAG00000000510	14.5321	23.2866	21.9272	28.7386	24.0876	20.3229	19.5807	17.7408	42.4678	28.7241	45.5181	29.5647	21.6883	18.8508	19.4534	22.9986	21.4057	21.2741	20.6736	22.0828	16.4187	34.2393	19.3044	27.73	10.3453	19.0036	13.6851	24.6609	19.06	24.0597
ENSBTAG00000000511	0	0	0	0	0	0	1.49576	1.96054	1.48215	2.9303	1.31615	3.13987	1.79134	2.53184	3.17824	1.59907	1.06441	1.47308	0	0	0	0	0	0	0	0	0	0	0	0
ENSBTAG00000000512	76.8678	104.221	74.0591	95.8385	94.0302	105.872	89.2812	86.1879	79.5539	98.0182	73.1284	89.4052	105.157	122.133	117.666	84.4412	92.3616	117.547	57.9982	63.4417	43.2918	84.4534	85.787	117.36	67.0644	93.0164	52.4765	77.5564	87.7563	103.35
ENSBTAG00000000524	13.9297	17.3519	28.9687	45.383	16.0753	13.949	17.475	27.3496	45.6147	29.114	19.1802	14.5928	21.1437	6.73843	22.8504	40.2471	27.8329	16.0589	15.7194	8.30204	11.5708	22.4868	6.89985	10.6269	6.2909	9.16455	54.4665	21.8562	20.8911	15.8303
ENSBTAG00000000526	0	0	0	0	0	0	2.59187	2.51924	1.47514	3.44705	1.038	4.22905	2.26752	3.15123	3.86659	2.14048	1.69344	2.79814	0	0	0	0	0	0	0	0	0	0	0	0
ENSBTAG00000000527	39.9646	46.5062	31.1385	60.0442	47.502	52.8023	46.3881	41.3955	31.8776	56.6638	37.699	51.8449	47.9015	44.4744	48.1975	42.8142	51.1655	54.1929	22.8493	24.5193	15.3177	41.0098	41.1305	59.9461	42.2846	50.4523	35.616	49.9569	50.7237	62.9307
ENSBTAG00000000528	6.81697	9.46127	9.60019	7.63367	9.31032	7.4658	11.1735	8.92519	8.56753	8.85729	8.00621	8.60806	9.70717	7.06034	9.91202	11.825	7.57186	8.15094	6.59334	4.74308	4.63597	8.22122	5.14948	8.89677	4.57842	6.29709	6.99802	7.24054	8.04987	8.38298
ENSBTAG00000000529	0	0	0	0	0	0	3.85086	2.47859	2.0821	4.49465	1.32068	5.12848	3.87431	3.54795	4.56236	4.25228	3.49834	2.99337	0	0	0	0	0	0	1.7623	2.79326	2.08443	2.53325	1.78609	3.95323
ENSBTAG00000000536	3.95797	5.23287	2.62562	3.31234	3.68798	3.93217	4.21246	3.28577	2.49428	5.59544	3.16311	5.09582	5.19347	4.72954	5.1317	6.03729	3.50407	5.48529	3.58724	2.55719	2.24509	3.51698	3.43147	5.63273	1.94714	2.48251	1.54307	2.82698	3.34689	3.65904
ENSBTAG00000000539	44.1323	49.1221	48.4956	54.3818	61.5773	54.875	53.3017	43.0834	44.1855	40.3194	47.3617	52.5757	49.8004	51.725	41.8357	32.2147	51.8981	61.2894	29.1593	36.2804	20.7387	39.912	33.4022	56.5646	19.1831	26.9772	28.9134	33.7617	41.7217	58.0019
ENSBTAG00000000542	19.9049	18.4509	21.3368	18.9219	17.7414	12.6852	22.4691	18.9377	35.6792	15.5685	24.391	17.3305	24.1032	13.6718	25.0875	22.9074	32.8928	20.48	14.0263	18.7654	15.4573	20.5133	14.1736	16.0063	3.63116	8.56519	27.5901	17.7241	13.8912	13.5555
ENSBTAG00000000545	2.59758	3.98911	2.51236	5.30175	2.56197	4.79749	4.48925	4.90121	3.10917	8.3627	2.97053	8.05327	4.74704	4.92934	8.94321	6.81701	4.10855	3.65403	1.92346	1.53218	1.59156	2.39799	1.19546	3.14125	0	0	0	0	0	0
ENSBTAG00000000546	62.0551	55.547	31.2325	72.9365	68.5036	86.6797	56.9648	44.942	38.3088	78.9297	33.4712	73.3368	58.5275	69.1312	58.8302	45.7913	40.0487	45.4193	67.4921	52.0993	47.2177	37.6738	61.0259	75.4702	21.7386	46.4018	57.1754	68.351	47.5221	67.2453
ENSBTAG00000000548	6.70354	7.82955	9.54406	13.6751	8.20268	9.02169	11.6868	9.89915	8.62163	16.0759	9.29747	12.9059	13.5139	14.0503	18.6991	14.26	16.4649	12.977	6.15806	4.97736	5.90773	9.17768	2.92585	8.34726	1.74218	4.05871	7.41529	8.27507	7.6542	9.20336
ENSBTAG00000000550	503.79	648.222	572.019	618.604	562.489	557.557	780.78	818.472	613.066	653.277	527.08	459.799	679.461	466.051	511.108	278.131	378.941	418.957	543.462	429.593	375.853	530.024	417.91	607.117	382.493	443.984	459.974	582.225	620.975	552.628
ENSBTAG00000000551	0	0	0	0	0	0	3.97367	4.23113	1.42567	9.17003	1.74415	7.82165	5.30949	6.69084	9.24298	6.54576	7.20055	5.33487	0	0	0	0	0	0	0	0	0	0	0	0
ENSBTAG00000000555	7.47721	7.55979	4.88755	8.85802	6.19605	7.25435	9.12563	10.6052	7.20712	12.3424	7.92029	9.15184	11.3088	8.47759	14.644	13.8346	11.7394	8.4767	5.51913	3.98919	3.16148	6.70294	3.72407	5.5642	2.49909	4.17739	7.68607	5.82434	5.52341	5.44502
ENSBTAG00000000559	3.76979	2.31381	1.99799	2.37802	1.84809	1.74493	1.80339	1.95899	3.75323	1.05666	3.41682	1.21416	0	0	0	0	0	0	2.61683	1.61057	1.81805	2.99115	2.46931	1.48269	1.01652	1.57393	2.27878	2.43573	1.84997	1.5661
ENSBTAG00000000560	4.72678	3.20448	5.01066	3.5009	2.57114	2.65878	3.8171	3.85552	3.73859	4.9162	6.28404	4.13829	4.30559	6.28478	6.52791	2.71877	4.08445	3.67828	4.61252	2.20598	4.22112	4.16262	3.79723	2.53356	1.2551	1.88522	9.39473	4.00746	5.71082	2.80543
ENSBTAG00000000562	37.487	63.2381	52.9964	84.0975	55.7294	72.4341	73.9633	104.829	65.7446	98.159	49.2099	61.708	82.3936	94.414	135.002	85.4372	99.5808	87.6861	33.6368	29.8892	29.7806	34.3447	29.5172	57.3259	30.5331	35.3005	115.312	50.3288	77.9845	56.4475
ENSBTAG00000000563	3.86943	3.16506	2.70973	2.89691	2.50046	1.71431	2.86673	2.44391	2.74152	3.27661	2.83583	1.62919	3.8328	1.16589	3.8361	7.34748	3.28965	1.95256	2.43283	1.45666	1.4385	2.98498	1.51075	1.41232	1.31352	1.33221	2.64376	2.64498	2.00302	1.29006
ENSBTAG00000000565	3.0545	2.82496	1.51569	1.82261	2.30559	2.38347	2.06281	1.68413	2.05272	2.75992	2.59724	2.3591	2.19377	2.39978	2.99775	2.89139	1.42689	2.12911	1.92344	1.11683	1.78162	1.91977	2.42554	3.10572	0	0	0	0	0	0
ENSBTAG00000000569	9.36593	15.0228	9.21019	13.236	15.2982	14.9435	26.2124	31.4288	11.7392	16.3887	9.93908	8.74592	29.0948	22.3356	22.442	24.7213	18.2897	25.2414	8.47614	7.35152	6.10007	8.44549	7.49238	12.5967	3.04848	10.3231	5.3377	12.9947	10.0451	10.8338
ENSBTAG00000000578	8.35378	9.29445	7.9503	10.431	7.33529	8.02836	9.47657	9.55644	13.5086	13.0135	9.2918	12.7579	9.72438	7.83009	15.9454	13.8262	9.87277	8.91553	6.32553	6.3143	5.95319	9.12527	5.90843	7.6219	4.37726	5.17638	6.1426	7.9468	6.07939	8.22697
ENSBTAG00000000579	0	0	0	0	0	0	1.29378	1.79965	1.3974	2.46581	1.79801	2.16606	1.97722	1.63137	2.9197	2.6064	1.84579	1.80389	0	0	0	0	0	0	0	0	0	0	0	0
ENSBTAG00000000588	0	0	0	0	0	0	0	0	0	0	0	0	1.20734	1.19086	1.05421	2.31419	1.1016	1.15579	0	0	0	0	0	0	0	0	0	0	0	0
ENSBTAG00000000598	186.975	249.837	189.308	294.121	280.489	216.81	278.115	315.246	294.399	224.295	291.209	162.927	304.454	168.14	186.054	259.469	197.623	219.654	183.821	191.097	120.269	370.281	139.295	207.838	56.6986	83.5643	156.136	236.134	113.694	191.826
ENSBTAG00000000599	44.282	59.39	46.1399	49.1661	52.8014	68.5944	52.8032	49.5256	37.7149	47.3232	46.2415	47.5321	66.6524	46.4987	59.6628	67.9233	54.6067	60.5588	31.8142	28.8558	22.3006	31.5815	21.2345	46.1788	14.5558	22.3136	28.9586	27.003	29.3231	53.0606
ENSBTAG00000000602	13.5268	12.509	11.8118	15.1038	11.5185	9.21868	10.3951	10.1855	14.5877	13.4538	9.75561	12.0863	11.2806	11.6697	15.0533	13.869	14.9317	12.7988	11.5603	9.18621	10.4775	14.3344	13.8286	16.001	9.63955	14.7469	12.4096	15.1911	14.9991	11.8863
ENSBTAG00000000603	5.89787	5.21089	5.50129	2.86439	5.2632	3.56643	4.76154	4.42809	5.85863	5.60195	7.00283	2.73902	6.24515	1.24796	3.3977	10.5691	3.95762	2.13123	4.78292	3.00438	3.7854	4.06493	2.53203	2.49501	1.38396	1.1572	2.71563	4.02314	2.50637	2.63939
ENSBTAG00000000605	365.668	500.623	533.071	427.353	438.252	359.484	527.378	554.844	695.513	370.433	640.496	382.129	479.783	261.167	317.005	245.641	320.739	294.18	329.271	378.868	407.738	475.698	166.066	397.488	44.2705	120.137	342.986	269.8	274.156	371.609
ENSBTAG00000000607	18.282	30.7675	19.3187	43.4244	29.3206	37.1923	23.3088	22.436	19.4679	39.9771	13.7539	29.6804	17.9836	38.0656	37.1132	29.9343	24.1427	22.3856	18.1917	22.054	17.149	30.2262	20.9624	30.3573	10.4971	23.67	17.0144	24.7327	18.4202	52.9616
ENSBTAG00000000608	11.9931	17.7226	11.1406	25.2742	16.2597	17.0536	18.7629	18.8425	11.748	24.823	12.5082	18.7618	18.6023	21.5434	22.1792	24.6349	22.9273	17.7412	8.80581	10.33	7.82442	16.1676	9.76562	21.0159	8.71597	13.9328	14.7858	15.0943	12.3593	17.1914
ENSBTAG00000000613	10.3004	14.1148	13.1061	24.5026	12.908	14.246	12.8137	18.348	14.921	28.9402	12.8918	12.3176	17.979	13.8382	19.8169	23.0924	16.5007	15.8057	7.10997	9.37281	8.11767	17.5559	6.48524	11.7814	4.65106	7.3674	20.5904	13.1653	11.4389	12.3543
ENSBTAG00000000622	440.15	485.994	628.961	470.053	459.087	380.445	521.2	439.096	531.253	367.516	489.579	430.752	575.429	490.921	423.611	545.258	564.045	543.956	430.016	332.581	403.372	432.372	239.77	444.174	183.486	232.488	629.397	422.936	432.792	426.744
ENSBTAG00000000625	0	0	0	0	0	0	1.82293	1.11005	1.47975	2.10937	1.95201	1.12948	0	0	0	0	0	0	0	0	0	0	0	0	0	0	0	0	0	0
ENSBTAG00000000630	8.23569	13.2258	8.11918	19.3637	10.3919	15.0389	17.2928	15.0371	9.97607	26.0913	9.11373	21.3284	23.0322	17.1048	31.4698	25.2929	21.2552	17.8697	5.26674	6.91609	5.44745	7.96983	4.46605	14.4168	2.82592	4.50042	10.3416	7.48243	5.99594	11.6356
ENSBTAG00000000639	41.947	33.8721	37.6758	32.5657	33.5727	22.7025	29.1344	27.7011	37.9331	18.6817	35.0873	16.4228	26.8104	26.3151	21.9268	30.3492	28.9062	27.3338	41.4611	37.4617	32.246	42.8848	29.4469	31.1846	15.4448	26.7449	49.4994	50.8879	40.2372	36.3339
ENSBTAG00000000640	8.67254	10.3924	9.14789	16.1376	9.92918	8.3224	14.0166	14.4481	15.1771	19.3701	9.94588	13.6382	14.8382	10.4626	16.7778	18.7773	18.7944	9.97206	11.8365	7.01227	6.57765	9.23197	5.31013	10.4069	2.7167	3.87382	10.8915	9.12445	6.96006	9.31833
ENSBTAG00000000641	0	0	0	0	0	0	5.61857	4.16053	2.23484	5.70419	2.38755	11.6635	0	0	0	0	0	0	0	0	0	0	0	0	0	0	0	0	0	0
ENSBTAG00000000642	6.4736	8.18592	6.79599	10.0506	6.71515	8.45935	7.63347	7.83008	9.9225	12.1066	7.21683	9.41351	9.11371	12.6522	12.3035	12.0285	8.74175	9.58711	6.10628	5.3709	5.07876	7.06262	6.03755	8.55224	3.45033	5.96039	7.97275	7.44466	8.31734	7.00988
ENSBTAG00000000646	2.77483	2.86932	3.04601	3.30647	2.07756	2.58006	2.83445	2.22305	3.35022	2.78703	3.57381	3.81838	4.13906	3.19314	6.03619	6.18121	4.96871	5.38252	1.77139	1.85724	2.56538	2.62267	2.21831	2.7022	1.0444	1.39292	3.77147	2.38174	2.94261	1.97522
ENSBTAG00000000647	24.873	36.6866	33.9292	53.5494	32.1606	27.8249	32.8006	32.5315	34.8642	40.7311	27.1253	25.7332	30.121	26.3719	34.5425	34.9455	30.1358	23.7218	24.4784	32.6545	21.1592	46.8688	39.5082	30.0404	25.3642	43.6404	24.2132	41.6834	27.7839	37.8803
ENSBTAG00000000650	4.87203	2.87841	3.72769	2.91772	2.73672	2.71688	3.06588	2.63908	8.10331	2.70334	3.79784	2.67162	3.15935	2.76012	3.08429	2.98254	2.98046	2.81853	4.05519	2.6755	3.74829	4.35005	4.00006	3.21277	1.69358	2.45849	4.08657	3.56837	3.07267	2.8934
ENSBTAG00000000656	5.94639	10.5153	4.49821	9.31595	7.50598	13.8014	8.4405	7.90157	5.19148	16.1787	6.92976	14.6158	11.7049	11.9913	16.5469	15.8734	11.9885	21.7208	5.2305	6.06554	3.36918	8.29761	3.83748	12.6197	4.27646	7.85452	4.84295	6.33349	6.18402	14.7479
ENSBTAG00000000658	10.806	4.11504	4.98638	3.01841	4.04505	1.7854	4.04153	1.96188	8.42308	1.66114	6.65324	3.0417	3.16241	1.42634	1.78279	2.08813	2.31084	2.16207	5.3491	3.46496	5.63219	6.84345	9.28881	3.58143	2.21952	5.01407	3.65035	7.82003	4.23951	1.6763
ENSBTAG00000000662	0	0	0	0	0	0	0	0	0	0	0	0	1.65147	1.75354	2.18984	1.75501	1.68547	1.33125	0	0	0	0	0	0	0	0	0	0	0	0
ENSBTAG00000000666	6.31567	7.75773	6.02357	7.82601	4.64965	5.23369	5.54831	5.23238	7.6749	7.7166	5.64573	5.40837	4.67484	4.89325	7.79941	7.58128	6.91721	6.00292	3.77133	4.58621	5.3955	10.7045	6.07033	6.02674	5.44998	5.98432	2.99872	7.56642	4.29483	5.53658
ENSBTAG00000000668	3.6691	3.8276	3.05912	3.35858	3.21122	3.42239	4.94404	3.79706	3.80809	5.68756	2.62577	4.18411	4.46864	3.17532	4.94273	2.53038	3.4799	4.25998	3.38987	1.96715	2.6244	2.72091	3.32227	4.15992	1.57331	1.87466	2.16174	2.65993	3.1937	2.7723
ENSBTAG00000000670	3.79639	3.59644	4.27797	4.11187	2.71343	2.3095	4.04139	3.87186	10.0907	4.49097	3.39064	3.02494	3.09381	2.58969	3.37588	4.38511	4.745	2.96124	4.69149	2.22708	2.70602	4.09966	3.16418	3.24781	1.11332	2.47343	5.63854	3.67873	3.58878	2.90126
ENSBTAG00000000675	3.83328	2.87448	2.72414	3.04604	2.21882	1.89548	2.47791	2.37717	3.9047	3.59532	4.24722	2.6093	2.9244	2.3968	3.29005	4.01322	2.90105	2.30038	3.06875	3.02356	2.8759	4.72689	3.28878	2.86515	2.09984	2.43758	2.63882	3.00355	2.55065	1.856
ENSBTAG00000000676	0	0	0	0	0	0	0	0	0	0	0	0	1.23404	1.11233	1.74857	1.21717	1.37807	1.19268	0	0	0	0	0	0	0	0	0	0	0	0
ENSBTAG00000000678	141.955	268.094	130.862	315.622	203.148	361.685	300.28	318.483	142.204	402.173	144.378	476.763	264.716	418.288	426.028	298.912	288.099	312.528	102.908	119.721	70.2934	119.717	93.9135	277.015	106.401	123.56	138.452	131.12	142.446	318.076
ENSBTAG00000000679	0	0	0	0	0	0	2.24589	2.16531	1.2397	2.67411	1.12516	1.82804	2.08036	1.74195	2.2149	2.68582	2.64048	1.93672	0	0	0	0	0	0	0	0	0	0	0	0
ENSBTAG00000000683	0	0	0	0	0	0	2.34813	4.11958	1.51511	9.96302	1.55655	6.00813	3.09114	4.08113	6.2753	4.69663	2.58449	1.60126	0	0	0	0	0	0	0	0	0	0	0	0
ENSBTAG00000000684	21.9596	22.35	3.13281	26.484	22.607	25.9215	20.8914	14.7493	10.155	24.4175	3.39953	24.4261	20.4076	22.5477	17.1209	12.3561	13.8151	21.428	12.6525	12.9301	9.6044	13.3056	14.7452	12.8671	22.2356	29.7814	10.1281	27.1368	21.4532	11.281
ENSBTAG00000000687	0	0	0	0	0	0	1.97086	1.67716	1.31042	2.57181	1.45732	2.01076	1.89074	1.57467	3.31771	1.93678	1.65411	1.47239	0	0	0	0	0	0	0	0	0	0	0	0
ENSBTAG00000000694	71.7841	57.6418	78.4166	61.3439	65.0096	52.8739	67.9706	60.2235	114.017	39.3425	87.058	36.4839	93.0658	48.1939	67.8818	70.844	97.5804	73.9883	59.632	48.4596	54.4084	71.3772	70.9941	62.1409	33.9117	40.3068	128.886	68.9362	109.782	39.7049
ENSBTAG00000000695	7.74635	11.21	6.75384	12.282	9.63302	15.439	11.3069	10.6047	7.80033	19.1975	9.70566	19.2475	12.6452	16.6357	19.8666	14.5061	13.7817	12.172	4.54428	6.94498	4.39354	7.76902	5.40872	10.5467	4.35117	6.51041	6.70195	6.56393	7.7919	10.6108
ENSBTAG00000000696	41.4401	38.8172	32.7998	49.1069	36.615	40.0807	40.1648	44.8723	35.5498	52.8232	33.4777	40.1636	49.172	42.1025	43.2484	52.6974	42.8356	40.8947	33.8303	24.8693	18.3866	30.8314	18.0738	27.8157	10.6002	18.1279	36.6268	28.591	27.1863	34.4204
ENSBTAG00000000698	47.0678	50.8137	26.5787	76.9218	46.1618	60.9258	58.5171	66.1185	38.835	88.719	34.9408	69.5768	65.5171	103.03	99.1238	106.272	102.028	85.4268	52.5844	26.0907	14.3348	42.9495	23.427	49.1696	42.8104	39.7535	47.2659	44.1514	50.9429	47.7709
ENSBTAG00000000699	61.9758	26.8997	22.7718	26.4173	46.4004	27.8038	56.1786	67.8422	35.3683	42.1264	32.8658	39.1119	45.6093	30.4445	91.8019	57.0332	94.3815	63.0907	33.5533	34.9783	16.6222	43.9325	16.5334	29.6925	6.55092	13.8934	68.9354	17.4973	62.6654	31.1335
ENSBTAG00000000700	2.55327	2.83549	3.84589	2.36292	2.98369	2.44352	3.91197	3.74358	3.90227	4.29943	3.91598	3.37119	4.74115	1.47682	3.40644	6.7073	2.8631	1.75156	0	0	0	0	0	0	0	0	0	0	0	0
ENSBTAG00000000704	0	0	0	0	0	0	1.4354	3.02783	1.67876	2.94934	1.69059	2.8062	4.2998	3.6582	5.35244	4.76886	4.81349	4.32088	0	0	0	0	0	0	0	0	0	0	0	0
ENSBTAG00000000705	13.8554	25.4553	20.5391	19.6038	19.0346	20.6486	26.1834	33.4458	22.2255	26.841	23.5489	20.2212	33.1994	16.4827	26.125	23.1209	21.7659	17.1411	16.5229	10.5493	11.2561	13.7539	7.02697	16.4481	7.05998	7.30456	17.4299	13.1282	15.879	16.3803
ENSBTAG00000000706	0	0	0	0	0	0	4.95788	6.14323	4.85074	6.45337	4.91212	5.69361	4.2159	1.54483	3.97001	11.5674	2.26359	1.6147	0	0	0	0	0	0	0	0	0	0	0	0
ENSBTAG00000000710	6.16561	3.9682	3.47227	2.29731	3.25827	2.25949	2.92443	2.98729	6.04236	3.16287	4.62211	3.1467	2.8485	1.77736	2.05631	3.39651	2.10004	2.34579	3.97879	2.88013	3.61795	3.90144	4.02021	3.32352	1.1549	2.5118	2.0397	3.25503	2.90032	2.27935
ENSBTAG00000000711	4.31582	4.32185	4.2868	4.02357	4.17283	2.47988	3.44493	4.86411	6.73716	7.51302	4.96023	3.60532	4.75389	1.64977	3.99481	4.94947	4.06224	3.04964	3.04314	3.12188	2.80572	5.79948	2.56819	2.72097	1.05231	1.56932	2.81037	3.88942	2.4207	2.18418
ENSBTAG00000000712	5.96325	5.87388	5.30624	7.90944	4.99575	5.04741	7.99732	6.40598	5.99523	8.02752	6.25612	8.10611	10.1039	7.44217	11.5245	11.8752	10.3585	8.40442	6.54875	3.66122	3.53274	5.56462	4.31723	6.5485	2.70132	4.06871	6.12654	5.1508	5.52706	4.94718
ENSBTAG00000000713	0	0	0	0	0	0	1.66217	1.25087	1.17484	2.91485	1.02226	2.26523	1.9772	1.92555	2.7191	2.70049	1.53747	1.10952	0	0	0	0	0	0	0	0	0	0	0	0
ENSBTAG00000000725	0	0	0	0	0	0	1.03496	1.27016	1.84937	1.72943	1.67451	1.59932	1.73413	1.3303	2.0975	2.1996	2.14495	1.25186	0	0	0	0	0	0	0	0	0	0	0	0
ENSBTAG00000000731	0	0	0	0	0	0	2.89155	1.7428	1.43971	3.61705	1.99396	5.13801	5.06623	8.60359	9.70176	22.8499	8.04233	5.53465	3.50468	2.16635	2.0929	2.36185	2.36439	5.35892	3.63688	4.36842	2.27304	3.56281	2.66771	7.21852
ENSBTAG00000000742	4.19957	4.64182	3.87686	4.20103	4.58481	2.57042	4.67046	3.75724	3.8237	7.4117	4.72142	5.29361	5.84242	2.35912	5.02219	9.07562	2.96843	2.96985	2.19314	1.81986	1.94748	2.47192	1.64014	1.68554	0	0	0	0	0	0
ENSBTAG00000000744	5.22272	11.0672	14.6646	15.1814	5.76395	8.91779	12.9408	14.1972	12.8976	19.2233	5.26566	16.0231	13.556	10.0153	24.1578	17.2496	9.09989	6.06269	4.62287	4.71267	7.57787	7.62005	1.86133	7.44153	1.15983	3.30716	12.8474	9.04469	3.47324	7.48972
ENSBTAG00000000745	8.6124	11.0151	11.2236	7.96078	11.9484	7.42489	19.3919	27.7072	38.5067	36.1775	9.66689	8.67818	48.9065	9.11966	47.5316	124.166	60.3963	11.4745	5.19441	7.45147	7.19489	7.51578	1.10288	10.885	1.25225	2.41405	14.2564	10.5441	4.24003	7.48444
ENSBTAG00000000746	3.48583	8.08648	3.51987	7.85518	3.94292	12.6869	9.20569	10.9003	4.34044	18.0244	3.35597	25.0749	11.9399	20.2975	29.9865	10.811	9.21935	16.4032	1.36867	1.98689	2.24929	2.35649	2.54124	9.32093	0	0	0	0	0	0
ENSBTAG00000000748	2.64459	5.6135	4.83752	4.69741	5.20166	4.68853	6.5853	9.84773	5.53783	8.71184	6.23043	4.59626	7.57652	4.976	7.81285	6.89425	9.8039	4.80394	3.31576	3.69963	2.64254	4.47073	2.81988	5.26572	0	0	0	0	0	0
ENSBTAG00000000750	0	0	0	0	0	0	0	0	0	0	0	0	0	0	0	0	0	0	0	0	0	0	0	0	0	0	0	0	0	0
ENSBTAG00000000753	0	0	0	0	0	0	2.15282	2.44364	2.7047	3.69159	1.99792	2.54279	2.42184	1.72399	2.99578	2.98116	2.70476	2.09222	1.69583	1.24155	1.04872	2.29198	1.41067	1.82999	1.17991	1.384	1.59337	1.92172	1.5506	1.8059
ENSBTAG00000000754	21.5498	13.6655	14.7298	19.2351	13.5336	16.642	28.2388	21.5716	25.2407	28.3972	18.8423	21.3754	26.3904	17.0923	23.12	22.0008	19.3317	20.3661	15.051	10.6808	8.89372	17.0284	13.9444	17.4715	15.1484	15.6306	15.6773	18.3631	17.2262	15.1271
ENSBTAG00000000758	0	0	0	0	0	0	1.39297	1.4109	2.39266	1.42023	2.92537	1.42383	0	0	0	0	0	0	0	0	0	0	0	0	0	0	0	0	0	0
ENSBTAG00000000759	55.4419	58.7415	79.2315	79.6054	80.029	58.1212	87.2592	72.4271	95.1787	75.8827	82.12	64.5027	117.571	119.531	139.728	106.246	123.393	93.8515	68.2241	57.2086	47.6242	67.0649	72.7676	65.4223	70.1236	98.3276	154.444	88.8681	181.106	56.0975
ENSBTAG00000000764	3.20963	3.66119	2.32259	3.22969	2.56922	1.74964	2.73434	3.28072	3.00273	3.19714	2.60371	2.56147	4.06533	1.05558	3.80252	5.46901	3.67006	2.24826	2.44514	1.02417	1.33732	1.92644	1.45272	1.78721	1.46916	1.70941	2.4166	2.85553	2.71218	2.37474
ENSBTAG00000000771	14.2692	44.5152	21.8125	73.8134	42.6722	60.5316	48.5885	55.843	18.6369	100.686	19.2926	72.4043	57.4207	74.715	73.1898	69.7685	59.6394	61.7674	15.6489	19.1538	14.4949	38.9341	13.2642	51.1287	16.8426	19.6406	17.177	26.4272	25.7704	56.3498
ENSBTAG00000000773	2.5536	3.78256	3.15652	3.44444	3.78074	5.20672	4.20796	3.95756	2.70636	4.20993	3.41415	5.19571	3.6291	5.35336	5.92211	3.56482	4.11798	4.30411	1.69284	2.59645	1.68269	1.99672	2.12194	4.12065	1.53241	2.60679	3.75991	2.1073	3.39152	5.06838
ENSBTAG00000000778	117.174	164.289	143.514	262.516	126.018	193.364	185.821	231.275	144.821	237.933	149.605	262.549	321.494	369.241	638.068	577.666	721.084	426.283	147.536	140.009	87.9919	162.082	76.1273	170.223	66.9917	122.02	392.423	122.508	266.031	168.103
ENSBTAG00000000782	0	0	0	0	0	0	3.32024	3.02628	4.481	3.43679	4.20444	2.15501	0	0	0	0	0	0	2.55235	2.27372	1.78813	1.68631	1.408	1.45929	0	0	0	0	0	0
ENSBTAG00000000784	3.47708	4.4954	5.03525	5.94745	3.72734	4.21052	6.06284	6.3499	5.03258	9.37867	5.04031	8.64404	5.27614	5.25629	7.98723	7.85656	4.21749	3.82742	4.18168	2.84889	3.83927	5.1325	2.00374	4.67826	1.65049	2.61894	4.27573	3.4017	4.34929	3.94454
ENSBTAG00000000786	9.87107	12.2731	13.9183	8.96763	7.27861	7.04883	13.1649	13.0733	16.8605	8.14113	9.10378	9.0357	16.7758	6.80666	17.994	15.4671	15.099	12.6987	6.2641	7.66854	7.99193	8.84785	4.91029	9.23856	1.66321	3.14802	8.48947	8.61866	5.69427	11.473
ENSBTAG00000000789	35.3193	47.6434	43.7348	44.3048	35.4499	28.2731	41.9883	49.2302	39.3602	33.2898	39.2913	30.8639	48.7719	29.5378	36.0067	47.5333	45.2441	26.972	27.4527	28.122	26.4903	34.1194	17.9898	23.048	11.6523	17.9939	43.8776	36.1895	30.0295	26.4546
ENSBTAG00000000797	47.9174	84.6174	63.129	92.5984	64.0881	66.1795	90.037	101.898	56.6837	79.8563	55.6021	85.3378	92.0639	65.245	93.3796	88.2107	90.4328	69.8071	44.0563	43.8923	38.2267	63.3012	40.3373	75.2501	31.4566	41.7961	86.2589	51.922	76.7142	61.8692
ENSBTAG00000000801	7.4422	8.62883	8.34024	12.5698	7.91644	9.59687	13.7174	13.2079	10.0728	17.6606	8.70535	11.6468	11.5052	14.7463	13.0058	8.67759	9.8676	11.4028	5.95532	7.40241	4.83886	7.9478	4.06406	9.74952	1.85857	3.77883	9.79562	8.33492	7.00176	9.61458
ENSBTAG00000000803	0	0	0	0	0	0	1.90748	1.57438	1.22596	2.67749	1.33132	3.27122	2.35534	2.72694	2.87468	2.42276	1.98903	2.22367	0	0	0	0	0	0	0	0	0	0	0	0
ENSBTAG00000000804	0	0	0	0	0	0	0	0	0	0	0	0	0	0	0	0	0	0	0	0	0	0	0	0	0	0	0	0	0	0
ENSBTAG00000000806	12.3292	13.1042	12.389	17.0583	13.6258	12.3625	16.8025	17.1	18.8232	29.755	14.7825	14.3427	19.7494	14.0806	19.1023	16.9984	15.4679	12.7051	13.9754	10.3441	9.24545	11.0158	6.60287	13.3181	5.27338	6.90147	11.2491	12.4974	9.00899	11.5646
ENSBTAG00000000808	200.139	210.019	240.145	155.421	187.76	144.281	188.969	223.044	298.591	125.139	240.046	123.755	170.023	70.6015	110.834	89.0768	147.339	114.721	169.001	171.009	148.638	161.14	114.697	191.76	62.6423	110.028	202.228	194.462	217.379	149.84
ENSBTAG00000000809	0	0	0	0	0	0	12.0129	5.69829	10.2308	23.8784	3.65758	12.6188	0	0	0	0	0	0	0	0	0	0	0	0	0	0	0	0	0	0
ENSBTAG00000000810	27.9731	36.4869	36.8509	38.2285	39.2369	28.3642	44.2857	39.0841	39.4695	38.4177	35.7885	33.2765	46.9548	38.4463	35.2929	39.5888	41.9648	33.1275	28.8348	29.5362	20.2994	37.3679	18.5757	29.649	12.3317	19.6364	32.2017	36.9181	31.216	32.4431
ENSBTAG00000000811	6.2837	10.079	8.12456	10.0715	8.12261	7.86814	9.12794	8.38803	9.67797	11.3361	8.03811	7.40026	9.579	7.01943	10.7997	10.6785	12.0103	10.5837	6.09295	6.04242	3.73712	11.7053	6.75441	9.75897	5.12383	6.15178	8.93477	9.12796	8.51948	9.39248
ENSBTAG00000000813	29.329	36.5892	25.107	31.5042	29.0877	34.4174	32.5131	40.5845	29.3557	36.8876	23.4714	21.8058	29.834	26.6311	22.9976	17.1088	23.1096	37.2272	33.4489	21.4299	13.7981	21.8032	22.8884	46.2349	22.1831	34.9243	16.5258	29.371	26.9844	38.6018
ENSBTAG00000000815	0	0	0	0	0	0	1.81151	2.43138	3.52061	1.94506	2.41316	2.10477	0	0	0	0	0	0	0	0	0	0	0	0	0	0	0	0	0	0
ENSBTAG00000000820	69.4084	55.617	81.278	26.4595	54.9135	31.0391	62.5376	53.868	92.5905	33.1354	97.821	28.6164	55.9566	12.0125	24.8456	75.9442	32.4914	24.7752	58.3664	43.1767	49.8803	46.9906	38.3416	25.6609	17.2789	20.8046	38.5063	50.6812	35.8549	21.1981
ENSBTAG00000000824	4.73681	4.38481	3.59981	5.40363	3.46135	3.49146	3.24639	4.88763	3.83987	5.19467	3.29599	3.91233	4.58005	3.61454	6.40357	5.53028	5.25046	4.64636	3.61302	2.62248	2.93531	4.44015	2.94252	3.55387	1.68204	2.83247	2.84955	4.0591	3.36806	2.61719
ENSBTAG00000000825	88.8053	50.2327	57.2655	52.7666	49.7657	31.045	51.8029	42.4643	65.2208	32.9674	57.3508	25.918	54.0247	31.2232	33.1809	40.3188	39.3879	35.8706	80.9765	54.4924	57.1379	82.5529	65.153	44.8357	41.9837	50.4023	59.3116	100.05	52.9528	42.999
ENSBTAG00000000828	0	0	0	0	0	0	1.27641	1.17447	1.08692	1.05404	2.21425	2.23811	0	0	0	0	0	0	0	0	0	0	0	0	0	0	0	0	0	0
ENSBTAG00000000831	0	0	0	0	0	0	1.53679	1.37821	1.51189	1.79393	1.24829	1.26677	0	0	0	0	0	0	1.24127	1.06575	1.09738	1.37264	1.23577	1.23934	0	0	0	0	0	0
ENSBTAG00000000833	9.92627	11.9893	10.3687	10.1169	13.8543	8.78101	11.0197	12.4853	11.3229	13.2082	14.0104	9.27699	13.0159	3.48625	9.39503	23.3126	10.5625	7.25979	8.48573	6.0153	6.19257	10.2562	7.12775	7.75753	5.94483	6.31865	8.75965	9.2101	11.2928	8.8397
ENSBTAG00000000835	0	0	0	0	0	0	2.40291	2.31789	2.40378	1.4347	2.92004	3.3537	0	0	0	0	0	0	1.724	1.59899	1.78413	2.6071	1.63823	1.29516	0	0	0	0	0	0
ENSBTAG00000000837	3.49193	9.41137	3.8628	11.9524	6.37925	13.248	11.043	8.51215	4.42229	13.1973	5.86052	19.8106	12.4632	15.1357	19.0687	16.6284	12.3641	9.99214	2.22952	3.50152	2.91027	4.6056	2.74984	8.16626	2.12862	3.79063	3.21628	4.15254	4.03871	10.3907
ENSBTAG00000000838	23.1495	24.6053	8.7123	25.0349	19.5278	23.9332	20.5072	9.78913	11.3416	24.5818	13.3395	25.8573	0	0	0	0	0	0	18.7763	13.4135	7.77969	19.5889	35.048	45.4928	32.986	36.2484	2.49346	32.1453	23.95	31.8535
ENSBTAG00000000843	201.829	347.125	180.016	289.315	349.909	405.281	280.663	218.984	196.945	301.506	198.185	421.654	233.896	303.03	292.168	178.062	197.26	405.313	175.533	280.62	140.067	248.436	234.282	500.143	153.333	228.75	70.7208	174.624	212.712	466.638
ENSBTAG00000000848	8.20095	12.72	9.71297	18.7661	10.8358	12.2226	13.7708	13.7115	13.1961	27.016	9.82253	15.468	15.5114	16.4265	23.5556	22.9527	16.3215	13.3235	8.49762	7.92446	8.29005	14.8278	6.41056	8.76291	3.08722	4.74236	10.2792	9.3316	6.85913	12.0335
ENSBTAG00000000851	2.97621	2.48045	2.00515	2.71288	2.24492	1.6637	2.62833	2.88592	4.84917	1.98996	3.17827	3.43817	4.02021	1.51568	5.10253	6.42903	4.30717	3.0536	2.95096	1.57334	1.82447	2.03448	1.48601	1.58928	0	0	0	0	0	0
ENSBTAG00000000855	11.5034	12.4545	13.3306	24.2836	17.2638	23.6032	22.0298	14.972	13.5774	25.1779	12.1803	23.658	22.0964	49.9719	24.6552	21.362	20.0508	26.3363	13.6778	11.2353	6.89752	10.7263	8.77182	20.1797	16.3396	22.0734	11.659	13.9997	18.038	19.2381
ENSBTAG00000000856	0	0	0	0	0	0	1.90044	1.47123	2.04688	1.29947	1.89474	1.21761	0	0	0	0	0	0	0	0	0	0	0	0	0	0	0	0	0	0
ENSBTAG00000000857	4.70298	2.89694	2.63111	4.06741	3.05767	1.99285	3.14473	2.86505	4.74605	4.86335	3.9089	3.07379	4.17096	1.85118	2.96511	5.17966	2.84877	3.27674	4.42877	2.80724	2.20831	4.3599	3.09301	2.35579	1.25302	1.76963	2.66136	2.95972	2.67467	1.88855
ENSBTAG00000000871	5.6623	5.48943	4.95492	7.50059	4.76172	4.68156	5.39855	5.20145	7.20024	10.018	5.31412	6.30676	7.19224	5.41202	9.38449	10.8744	8.83586	5.72631	4.63324	3.44537	3.59613	6.91608	4.14173	5.20591	1.28685	3.00935	5.69568	4.73557	4.16974	4.00762
ENSBTAG00000000874	23.9903	15.5922	17.4841	36.1479	24.5906	34.0706	34.1083	29.3938	27.9581	46.2369	24.4494	46.9965	47.3281	57.3726	66.1646	51.5474	51.4302	47.7588	13.312	8.43068	7.91816	10.5509	5.86002	21.1038	5.30328	12.2429	31.0971	10.2535	12.4146	20.6514
ENSBTAG00000000875	4.97518	4.89635	3.40053	4.12277	3.06799	3.56716	2.6298	3.19468	3.78605	3.5103	4.41549	3.8721	3.43557	3.15318	3.10955	5.16025	4.35522	3.5947	3.49296	3.23982	2.93947	6.09251	3.599	3.6989	1.77055	1.98782	3.37418	4.45714	3.5795	2.97829
ENSBTAG00000000878	11.9491	13.1511	8.31624	15.5378	8.72956	13.0296	12.768	15.0739	12.3724	26.2501	11.24	18.7157	15.68	13.7268	23.3613	15.3108	16.2655	12.46	9.3426	6.76216	7.7465	13.6152	9.53181	17.5554	4.57352	6.25373	9.08058	8.80595	9.26458	12.5274
ENSBTAG00000000879	6.32999	7.16065	7.33193	8.23746	7.71838	6.64257	7.06976	6.74802	8.96557	6.93699	7.33666	7.05684	6.7973	9.02081	6.6787	8.19861	8.43293	6.98365	6.61633	5.07522	3.67309	7.14959	10.7767	10.7994	6.52462	7.59146	11.0425	8.76845	14.4104	6.14602
ENSBTAG00000000880	18.4047	25.6549	20.3099	35.4709	20.3043	21.485	29.7104	27.3331	26.891	40.1255	21.0857	34.0933	33.4742	28.0498	46.48	43.7177	37.8293	32.9336	14.2315	13.962	10.5381	20.262	6.72102	17.4141	4.1302	5.7719	13.1307	15.9308	11.9724	19.441
ENSBTAG00000000894	183.439	325.658	138.171	294.496	305.674	351.227	316.238	194.59	171.834	231.326	148.978	295.684	190.926	231.883	173.741	119.376	148.15	217.453	141.232	194.413	97.4153	189.482	97.7724	377.352	163.058	111.56	154.325	137.116	95.4982	110.282
ENSBTAG00000000899	0	0	0	0	0	0	1.35453	1.19489	1.15253	1.13833	1.4841	1.20653	0	0	0	0	0	0	0	0	0	0	0	0	0	0	0	0	0	0
ENSBTAG00000000902	37.7499	28.4939	17.7251	13.5297	15.9527	14.9289	19.5819	25.7483	40.0598	19.7089	37.9119	19.8147	18.0208	10.0086	15.4444	12.44	15.9615	16.0465	15.495	14.2443	24.6009	19.4071	15.0869	21.0185	2.30708	6.79474	11.0883	10.3827	8.69652	12.974
ENSBTAG00000000911	3.4184	5.12851	3.51046	7.65925	2.75985	5.88797	4.13813	5.29005	3.84246	13.2743	5.62593	9.07884	7.01348	7.83812	21.8711	20.1117	8.12814	4.87404	2.31848	3.33665	2.85259	5.08168	3.07742	5.29466	1.05208	1.24964	4.50762	2.82882	3.0331	4.49483
ENSBTAG00000000913	535.444	709.681	906.013	638.297	670.962	532.663	650.3	690.983	703.684	492.199	782.816	526.044	646.335	438.928	579.264	456.537	628.8	438.537	461.889	540.153	522.224	607.945	322.237	604.224	148.01	316.117	510.145	545.664	575.21	547.677
ENSBTAG00000000918	7.14418	4.68443	5.27115	4.84504	4.38987	3.26892	3.81002	3.75826	6.99788	3.89305	6.57147	3.57927	3.87399	2.68265	2.53266	4.15423	4.14977	3.66971	6.73555	4.31645	5.97156	7.10006	6.54187	4.55787	2.13776	3.34748	3.46866	6.37183	4.04509	3.96883
ENSBTAG00000000928	0	0	0	0	0	0	0	0	0	0	0	0	6.81369	15.089	25.9917	12.4672	17.8339	7.94343	0	0	0	0	0	0	0	0	0	0	0	0
ENSBTAG00000000937	0	0	0	0	0	0	1.60087	1.72093	1.84288	2.46886	1.99693	2.3801	1.69437	1.2657	1.93731	2.43711	1.33341	1.36573	1.26265	1.24812	1.20871	1.5955	1.39146	1.67377	0	0	0	0	0	0
ENSBTAG00000000940	5.49449	7.89265	7.87019	11.8386	7.92173	8.25275	8.63747	9.31242	8.18651	13.182	6.12473	7.21049	10.6466	7.56373	11.6978	14.1872	8.43041	6.95948	4.96564	5.40067	6.19359	9.84569	4.44584	7.62291	2.37756	3.30102	7.78509	7.05659	5.27514	7.03246
ENSBTAG00000000941	12.9644	36.1111	16.0586	37.6847	25.9171	44.3839	36.3072	45.0412	19.7419	64.1908	22.495	57.8804	47.4012	59.1003	81.9757	62.994	48.2908	42.0176	8.54167	10.0858	8.4945	16.1016	12.9794	38.1079	12.0887	21.9935	15.3807	20.254	22.3966	28.7896
ENSBTAG00000000943	0	0	0	0	0	0	1.76179	1.83366	1.51397	2.51109	2.03752	2.061	2.71619	1.74754	3.10343	2.92537	3.56165	2.89909	0	0	0	0	0	0	0	0	0	0	0	0
ENSBTAG00000000945	8.63923	8.63923	5.8519	8.63923	9.54803	8.63923	5.95409	5.41488	8.22963	2.78233	9.93314	1.86828	9.48689	1.2712	1.54145	5.44757	4.8725	2.53782	37.9167	5.36575	8.71815	11.2943	16.5728	5.79561	2.62957	4.71124	2.94267	9.68791	8.03698	2.36363
ENSBTAG00000000948	88.9558	94.9693	90.0576	165.311	38.4943	93.1223	112.762	123.542	65.3003	216.259	32.5452	111.02	92.2798	29.0911	130.856	110.995	94.6758	76.623	60.9294	65.1015	68.438	107.403	47.9428	37.3865	51.5487	32.9682	75.1062	103.857	69.9697	54.8142
ENSBTAG00000000949	0	0	0	0	0	0	0	0	0	0	0	0	1.23466	1.56104	2.96036	2.17453	1.43113	1.69335	0	0	0	0	0	0	0	0	0	0	0	0
ENSBTAG00000000950	72.5006	77.4401	85.8491	77.4937	76.4731	60.3719	88.0669	79.3886	123.464	62.0486	95.8403	69.8199	76.8926	68.3673	60.6348	57.0055	76.0657	78.455	58.8134	76.8712	61.4768	88.6153	62.0053	73.6582	24.5708	50.0311	87.7378	73.945	77.74	77.1435
ENSBTAG00000000957	0	0	0	0	0	0	2.14749	1.71753	1.57555	2.75256	1.76844	3.02621	2.02716	1.59104	2.13569	3.51228	1.45243	1.42481	0	0	0	0	0	0	0	0	0	0	0	0
ENSBTAG00000000959	0	0	0	0	0	0	1.07954	1.69002	1.16677	1.90442	1.63046	3.78479	1.95337	1.34791	3.18058	1.76037	1.75928	2.47598	0	0	0	0	0	0	0	0	0	0	0	0
ENSBTAG00000000961	33.4014	33.125	34.2935	43.4693	28.7316	26.2139	33.5202	32.1775	36.0966	23.2108	34.0874	25.5154	45.7069	22.5018	38.8002	34.2914	45.1442	47.2296	26.7799	20.785	18.118	30.7023	14.6753	22.6456	14.9169	21.4469	32.5331	30.564	23.2229	30.3884
ENSBTAG00000000967	4.88695	7.44167	6.40704	8.77964	7.34695	8.37988	8.33297	5.56387	6.38062	10.7541	5.03938	4.56458	8.28515	10.2875	8.93693	7.14226	7.66573	8.63447	4.34253	6.13334	3.42079	7.92158	3.72092	9.48114	3.72202	7.7251	5.76207	8.43855	5.9145	14.962
ENSBTAG00000000974	2.48178	3.76253	2.34167	5.44299	2.98617	4.63219	3.66658	4.77649	5.07069	10.5233	3.39071	10.0428	4.69801	6.57935	12.2485	6.41594	5.53044	4.92361	1.73512	1.3835	1.74868	2.52391	2.11107	3.46295	1.1187	1.51742	3.2607	2.35387	2.56159	3.35937
ENSBTAG00000000977	0	0	0	0	0	0	1.39695	1.08335	1.29994	4.36258	1.56051	4.75819	1.65474	2.58239	4.88587	2.73943	1.34207	2.96177	0	0	0	0	0	0	0	0	0	0	0	0
ENSBTAG00000000978	2.84403	3.00382	2.95057	4.53513	3.06027	2.91041	3.98092	4.28817	5.16501	7.52477	2.94945	5.52286	4.83509	3.70821	6.70274	6.42117	5.01478	3.35607	1.7243	1.83165	1.97063	2.90642	1.99528	2.9582	1.04836	1.62151	3.39949	2.54406	2.28267	2.23337
ENSBTAG00000000979	34.3541	34.5138	36.0304	42.6848	36.4759	42.5745	43.1477	36.6986	39.6014	44.5135	40.4323	39.9301	44.0149	39.3586	36.8202	30.9801	37.534	58.6143	22.4933	27.6434	20.8252	31.1367	23.8917	50.8986	12.1029	20.313	27.0498	30.9774	29.964	36.7027
ENSBTAG00000000981	0	0	0	0	0	0	2.65488	2.71979	2.49467	1.70028	5.08117	4.11329	4.72305	2.35831	3.01871	4.28219	4.66871	5.83187	3.55898	2.56796	2.97613	1.86102	3.59362	4.31346	2.06664	3.11328	1.89284	2.89685	2.98202	3.04505
ENSBTAG00000000985	9.00479	22.3095	11.5304	37.1423	15.9826	37.6611	26.7413	34.5505	9.95924	69.1234	9.74403	45.004	33.4126	37.5551	50.3242	32.1298	24.3009	20.2279	8.70407	8.70536	6.7267	11.9184	4.68837	21.2058	2.71766	5.97773	9.64978	11.0422	6.92833	24.8126
ENSBTAG00000000990	20.5563	51.3135	34.5479	58.9847	38.7588	40.6143	53.8004	61.4765	44.4945	65.7351	38.8669	62.7773	52.7021	54.4964	61.4055	62.9861	59.1621	38.8452	22.9416	22.7588	19.8655	36.5315	11.0056	32.1431	5.48023	14.3942	33.5489	29.8858	21.3925	40.0276
ENSBTAG00000000991	5.78203	14.3994	10.3241	10.996	7.25097	8.76482	11.0967	16.9533	13.3695	14.3259	8.16275	10.1011	12.9196	7.54152	18.2047	15.5178	14.2475	8.04366	5.06894	6.25501	5.73105	9.59321	2.53063	7.79468	0	0	0	0	0	0
ENSBTAG00000000993	12.9407	3.14246	10.7602	6.16414	6.45575	4.43655	2.17407	4.15009	3.03961	4.38447	11.8266	2.29355	2.7146	2.31943	5.85409	5.49897	6.293	4.78494	5.93415	2.54102	10.8598	11.4989	6.75811	5.68945	1.45381	4.33249	11.5516	7.25993	2.45822	1.39577
ENSBTAG00000001003	593.437	1534.87	964.074	1459.54	1151.96	962.069	1956.75	2094.28	1294.73	1731.09	1201.4	1213.18	1022.97	636.593	724.537	504.331	576.415	461.344	468.682	707.944	493.651	926.34	246.048	812.581	95.3032	246.708	636.032	831.824	303.875	1196.92
ENSBTAG00000001004	14.2926	17.811	12.7819	9.7698	16.627	10.7489	21.6191	18.1872	17.2996	17.3629	21.685	11.9846	21.5568	5.52946	13.1951	34.5109	11.497	8.04458	9.80916	11.1879	9.94584	11.3134	6.56148	8.78239	4.08548	4.21878	7.17313	9.84548	7.55563	7.72429
ENSBTAG00000001007	0	0	0	0	0	0	0	0	0	0	0	0	2.42461	2.52346	3.95348	2.14432	1.96257	2.37409	0	0	0	0	0	0	0	0	0	0	0	0
ENSBTAG00000001013	0	0	0	0	0	0	1.4852	1.74925	1.49373	3.20962	1.655	2.21026	1.99175	1.41887	3.60389	3.56988	2.10465	1.32032	0	0	0	0	0	0	0	0	0	0	0	0
ENSBTAG00000001014	3.5342	3.38833	2.2117	2.62624	2.75278	2.61944	3.02302	2.6565	3.31801	2.45471	3.13573	2.4106	4.37257	1.90933	3.75714	5.78098	3.94453	3.73873	2.08329	1.61631	1.16814	1.65622	1.51385	2.16997	1.04171	1.40466	1.94516	2.06078	1.69515	2.08343
ENSBTAG00000001015	5.22971	4.93737	4.14826	5.46699	4.19388	5.08214	4.96211	4.98654	6.0614	7.81295	4.16761	5.1517	5.88768	4.49474	7.35477	7.78548	5.24633	5.35015	5.2043	3.99689	4.323	4.91654	3.77918	4.11131	2.05726	2.70624	4.71362	3.90473	4.06754	4.6251
ENSBTAG00000001016	3.09295	3.73378	2.18001	5.39486	3.67062	5.64676	5.03284	4.75286	3.0343	5.99483	2.79714	7.66336	4.7819	6.21402	6.77331	4.97071	4.47622	5.07122	2.86579	2.42916	1.59521	2.13837	1.6133	4.30908	1.11965	2.30167	1.78739	2.55989	2.06836	4.00233
ENSBTAG00000001022	13.6553	9.76745	8.35015	2.73833	2.54291	1.65012	2.8871	2.74384	5.18923	2.24895	2.48328	3.23529	4.36755	1.9002	4.38138	7.42757	5.98717	2.06664	5.413	8.6113	8.22922	3.8614	2.5088	5.4145	1.62637	8.15184	12.779	11.5549	3.10335	4.99226
ENSBTAG00000001023	3.65067	4.68005	3.33357	5.20513	3.77455	4.12177	4.09802	4.80791	6.35633	6.45954	4.23059	4.79904	4.92996	5.1734	7.64331	5.71715	5.79854	5.49118	3.66224	2.40101	2.46211	3.77552	4.45577	6.01067	2.47658	3.73127	3.99233	3.74032	4.50169	4.13486
ENSBTAG00000001024	6.655	3.43292	2.15961	4.25533	3.53008	3.42589	3.4883	3.48614	4.37118	8.34362	3.19835	4.00587	4.299	4.66419	5.93232	5.73808	3.9094	2.97831	4.97011	2.58692	3.04422	4.22406	4.08581	4.14044	1.738	2.29275	4.39272	3.30568	3.11627	2.55492
ENSBTAG00000001027	5.89129	12.0688	4.65385	9.42082	16.9754	8.35253	13.8229	24.1584	11.9789	13.3062	21.1447	21.1652	21.3119	4.54292	7.68377	18.5227	16.1639	9.94166	12.9228	8.63586	6.36956	16.147	10.1374	13.8014	6.74178	6.54214	13.1152	10.6898	15.6787	8.63021
ENSBTAG00000001029	0	0	0	0	0	0	0	0	0	0	0	0	0	0	0	0	0	0	2.66977	2.06217	1.84357	1.92713	2.55177	1.04608	0	0	0	0	0	0
ENSBTAG00000001030	5.83401	8.46149	4.8276	9.05841	5.77318	9.76071	6.2517	7.28622	7.4306	11.9842	7.08641	12.4527	9.6009	14.7796	15.4574	12.3198	9.37362	13.0324	4.71347	4.64833	3.07496	4.74607	6.21214	11.4501	1.83789	6.4547	5.21021	5.5107	5.08468	5.66076
ENSBTAG00000001032	1359.5	2349.24	1246.23	2821.51	1910.3	2365.67	1980.7	1310.31	1751.3	2131.82	1226.94	2211.24	1098.31	1796.42	790.233	395.886	547.338	1641.05	857.625	1631.9	949.447	2555.37	925.917	1947.92	470.529	1006.28	532.607	1907.19	785.673	3306.82
ENSBTAG00000001035	47.8879	40.314	35.3901	48.8609	32.9498	33.7828	36.7571	39.1967	59.6927	49.9434	33.7348	35.7836	37.8004	27.5082	50.0695	58.5445	44.0849	36.8764	30.5192	23.0386	27.4939	42.2903	31.6459	33.3125	16.1126	27.5063	43.8862	41.6311	28.3212	30.7623
ENSBTAG00000001036	17.3439	46.5372	23.3489	50.9689	38.207	68.4404	54.8267	68.137	21.5778	62.3356	29.9672	84.7432	54.1	57.4162	67.9646	38.5726	54.6639	49.4249	11.8641	16.0098	9.8314	16.4604	13.7562	52.6079	17.5885	20.4416	18.2982	15.9011	23.6532	39.2219
ENSBTAG00000001037	0	0	0	0	0	0	1.79253	1.454	2.12705	1.24661	2.28166	1.27217	0	0	0	0	0	0	2.64038	1.60238	2.1622	1.90937	1.81664	2.13155	0	0	0	0	0	0
ENSBTAG00000001038	28.2714	40.0647	46.6308	50.5451	37.6653	36.9831	43.9823	49.5389	56.4643	60.6665	36.1443	36.3694	38.5415	66.0384	48.158	36.1233	33.9248	47.0884	27.1464	34.1333	29.1104	47.6916	19.499	37.7215	12.659	30.4125	73.6407	38.1551	45.0329	45.4302
ENSBTAG00000001042	0	0	0	0	0	0	0	0	0	0	0	0	1.47121	1.28395	1.66895	1.56221	1.13051	1.51864	0	0	0	0	0	0	0	0	0	0	0	0
ENSBTAG00000001044	2.59265	2.48836	1.90528	3.10929	1.6803	2.57103	3.00459	3.19559	3.22585	4.59613	2.28888	3.20821	3.05848	2.24525	4.04855	3.57779	2.36263	2.39349	1.45182	1.25735	1.17837	2.48917	1.20088	1.56578	0	0	0	0	0	0
ENSBTAG00000001050	4.50676	4.93072	3.52901	4.87666	4.20775	3.8622	3.45395	3.25727	5.82022	4.31804	3.91541	3.69309	2.62173	3.94122	2.92816	3.96801	3.54835	2.34257	3.49279	3.98045	3.62443	6.72946	4.98317	4.89548	2.35457	4.30056	3.72252	4.15572	3.36571	4.43372
ENSBTAG00000001055	35.4193	50.3766	38.0834	55.3515	38.7917	45.4206	61.6294	59.3872	68.6488	74.6583	46.653	48.1897	54.6028	47.5001	52.3173	60.8498	41.6028	39.9052	27.4671	29.6046	32.0533	40.1869	20.8038	35.1495	7.32752	20.9244	46.3266	30.5184	28.3329	34.2955
ENSBTAG00000001057	0	0	0	0	0	0	1.75911	2.10463	3.77091	2.15423	3.02575	1.92418	2.20339	1.15212	2.70377	4.98651	2.9267	1.67219	2.0609	1.19374	1.97392	2.37869	1.26846	1.21035	0	0	0	0	0	0
ENSBTAG00000001058	48.9304	33.8639	26.6892	46.9849	49.1736	47.3611	39.5547	35.7737	53.2685	25.9464	46.1245	42.5011	52.0239	103.937	46.7373	38.9105	73.7062	81.5242	36.2332	36.7051	25.5043	41.7661	35.9297	46.7519	21.7657	33.9472	88.1757	44.2882	55.8194	38.554
ENSBTAG00000001059	140.911	198.035	186.928	157.827	157.567	183.073	203.158	182.303	204.019	132.043	152.291	167.42	182.067	154.695	154.842	98.9889	126.207	147.007	133.445	160.244	132.708	135.727	85.756	164.732	28.9423	61.9103	119.724	103.719	117.274	156.864
ENSBTAG00000001060	0	0	0	0	0	0	2.57098	1.64178	1.05669	1.10706	1.49344	2.62402	0	0	0	0	0	0	0	0	0	0	0	0	0	0	0	0	0	0
ENSBTAG00000001061	0	0	0	0	0	0	0	0	0	0	0	0	1.36687	2.00105	2.78235	1.94121	1.66989	1.21038	0	0	0	0	0	0	0	0	0	0	0	0
ENSBTAG00000001063	5.31986	3.68345	5.65811	4.76853	3.65335	3.54992	2.17186	2.50843	2.33566	2.82424	2.91564	1.52327	8.84494	5.87745	7.72534	8.94486	7.57432	6.10654	4.3916	3.63401	5.32637	7.18036	3.90587	3.99923	3.18118	3.77625	5.28783	4.95976	5.27053	4.4043
ENSBTAG00000001069	4.67346	4.12888	3.84206	5.33963	4.9671	4.01278	5.36016	5.54347	6.30981	6.68667	5.07614	4.32575	5.99664	3.75057	7.18728	8.60729	5.00749	3.08389	3.75697	2.72075	2.95694	5.10899	2.93179	3.42614	1.30701	1.63481	5.47548	3.56407	3.65596	1.83774
ENSBTAG00000001071	4.51576	4.51638	4.34974	6.00546	4.10339	2.83164	3.37401	3.9506	5.94006	4.37496	3.88336	3.3404	3.3716	3.65041	3.52225	4.65919	3.9225	3.6027	3.62088	3.65479	3.18132	6.48532	4.08092	3.90151	1.70661	3.67959	3.15396	4.61435	3.65956	4.3709
ENSBTAG00000001074	2.54095	3.33544	3.80735	2.65069	2.56044	2.2792	3.64274	3.5274	3.38807	2.90625	2.29597	2.13918	4.1203	1.56616	3.18819	3.44384	2.76915	2.46709	1.76205	3.10274	1.04265	3.49376	1.74012	2.54869	1.38569	1.96145	2.15152	2.19936	1.91599	2.30006
ENSBTAG00000001077	2.01819	2.74744	2.68341	1.9241	1.91158	1.70245	1.96808	2.66002	3.02035	2.38277	2.29025	3.46477	3.99545	2.0667	4.04572	5.03712	3.07608	3.5382	1.59233	1.48684	1.40322	1.67039	1.61421	1.69109	1.27401	1.49097	1.48833	1.8693	2.43754	1.22251
ENSBTAG00000001078	33.8628	22.6934	4.40067	27.2254	13.7261	42.539	24.4259	27.5456	7.16181	77.4314	5.86576	80.1704	40.0738	83.671	75.8321	36.8765	24.4881	27.9133	21.7988	13.8838	15.1592	18.7986	15.1607	19.8883	10.3571	7.65628	9.59058	5.00906	13.8284	33.4727
ENSBTAG00000001081	34.1997	17.921	8.31236	14.5997	15.2768	19.7042	18.9232	24.232	19.7105	17.6462	15.8832	22.769	23.5252	23.831	16.5987	11.6475	20.8767	23.7675	17.9341	9.27935	8.81757	12.1626	13.2035	20.8172	6.42889	10.5816	21.96	14.7981	20.1851	11.9544
ENSBTAG00000001083	3.18219	4.26342	3.05294	7.38814	2.80456	10.3307	4.23189	8.99702	2.67213	17.0532	3.98922	27.3978	6.53536	27.6956	28.4873	16.5439	6.67598	5.25144	2.35677	2.12306	2.19595	3.39868	1.45002	3.88496	0	0	0	0	0	0
ENSBTAG00000001086	2.00722	8.01485	4.5775	6.98263	4.71251	5.21868	5.40425	7.30762	4.07715	5.25526	5.68552	7.58313	23.1092	12.1954	26.9215	26.0613	31.5252	20.7706	1.33943	2.5355	4.61861	2.03228	1.42161	3.38	0	0	0	0	0	0
ENSBTAG00000001092	6.84659	8.643	9.91664	6.81677	7.4347	7.16687	10.0968	5.84026	9.4015	4.76045	7.57124	5.1586	8.00997	5.86569	5.95071	4.11319	4.90196	5.92201	6.3938	7.56963	5.73225	6.50276	4.82164	8.82205	2.1722	3.26415	4.3984	5.69709	3.67151	8.68041
ENSBTAG00000001093	4.70768	5.10082	2.95807	4.22444	4.57298	4.83158	3.98151	2.57394	4.51034	3.56341	4.46024	6.46038	1.7859	4.73283	1.64293	1.35389	1.50572	3.83524	3.7717	3.85394	3.2699	3.31562	3.68045	5.78321	1.82927	3.16043	2.19014	3.4104	2.70612	5.46255
ENSBTAG00000001097	0	0	0	0	0	0	1.97206	2.97837	1.81429	2.61752	2.89998	2.31063	0	0	0	0	0	0	0	0	0	0	0	0	0	0	0	0	0	0
ENSBTAG00000001098	0	0	0	0	0	0	1.69256	1.8494	1.7051	3.31829	1.16783	1.95043	1.86804	1.57125	2.46069	2.95784	1.92873	1.03661	0	0	0	0	0	0	0	0	0	0	0	0
ENSBTAG00000001105	8.46728	7.09132	9.03163	7.65023	7.10049	6.42559	6.59656	7.83491	10.8172	10.3974	9.3754	8.46291	7.92417	4.11675	9.33102	13.3738	6.61893	4.41701	7.21513	3.91809	5.89958	6.92359	4.36241	3.68838	1.67751	2.50808	5.02157	4.84942	4.77217	4.91173
ENSBTAG00000001107	36.6971	44.4926	38.3129	58.5806	42.3044	38.3593	48.8306	51.7092	47.4648	55.4189	44.68	46.39	50.5411	44.5162	53.6855	69.1783	67.0976	42.0468	35.3131	34.2015	27.0181	48.4158	23.8228	43.9702	8.19716	21.8332	49.3133	34.6075	33.5404	38.3961
ENSBTAG00000001109	55.4767	79.8324	87.3905	64.5305	61.7261	53.8418	80.159	110.052	118.288	72.1669	94.9377	52.0712	59.7049	46.5675	38.993	35.693	52.0495	55.0257	47.2331	67.4108	53.5551	79.1712	42.0249	66.4928	12.6218	34.9289	61.7117	79.3982	52.9671	60.5117
ENSBTAG00000001110	4.72935	4.45206	3.57413	8.87234	5.64089	5.98508	8.21984	5.7488	6.29086	13.5698	2.41847	4.60694	5.56953	5.944	5.44624	4.05306	3.79263	3.64579	3.95092	1.75616	1.30709	3.16706	3.01847	5.51171	4.27614	4.03951	1.34829	7.21636	5.38504	5.65141
ENSBTAG00000001113	0	0	0	0	0	0	0	0	0	0	0	0	1.77409	2.96586	5.52907	2.22925	2.3341	1.4518	0	0	0	0	0	0	0	0	0	0	0	0
ENSBTAG00000001114	0	0	0	0	0	0	0	0	0	0	0	0	1.68766	3.0177	3.15889	2.14709	1.38638	1.36706	0	0	0	0	0	0	0	0	0	0	0	0
ENSBTAG00000001116	3.63549	4.29762	3.11036	5.91762	3.67164	4.8832	5.81466	6.05513	4.61306	7.00972	4.58963	9.19225	10.3918	10.5451	11.2362	11.7466	11.9592	9.45741	4.63138	2.80088	3.47139	4.50772	6.19325	7.66821	2.5504	3.38389	5.24568	3.3051	6.06541	4.15429
ENSBTAG00000001119	0	0	0	0	0	0	0	0	0	0	0	0	1.23023	2.77183	3.67509	2.38618	1.89844	1.80379	0	0	0	0	0	0	0	0	0	0	0	0
ENSBTAG00000001120	155.788	169.235	122.934	213.159	177.213	201.452	168.346	263.083	142.127	176.589	131.063	176.977	194.862	212.849	228.745	233.021	261.768	238.643	170.559	165.584	102.317	187.154	140.463	184.615	71.6649	121.105	230.088	147.463	186.135	187.6
ENSBTAG00000001123	6.11619	3.42299	4.86239	3.22535	4.26748	2.36795	3.72471	3.53247	8.43153	3.62369	6.93051	2.84035	2.81471	2.12048	2.37541	3.96064	3.20301	3.35281	4.59892	3.2112	4.72609	7.09664	4.45937	4.14607	1.35364	1.7833	4.25469	4.85448	3.50154	2.53765
ENSBTAG00000001131	0	0	0	0	0	0	1.98193	2.05552	3.49287	1.32447	2.33908	1.18774	0	0	0	0	0	0	2.33955	1.48674	1.47292	2.68027	1.93104	1.25329	0	0	0	0	0	0
ENSBTAG00000001133	0	0	0	0	0	0	0	0	0	0	0	0	2.39349	5.18692	6.74732	3.7904	2.99034	2.05623	0	0	0	0	0	0	0	0	0	0	0	0
ENSBTAG00000001134	11.2082	11.8219	9.72524	12.4774	9.2089	8.823	10.1925	11.6656	15.2247	13.5071	8.76464	8.84665	10.5994	7.48116	12.4633	13.2337	11.9959	7.26097	10.8838	7.88749	9.79962	11.8076	7.22295	8.79896	2.79886	4.2744	11.8183	8.66415	7.43645	6.27737
ENSBTAG00000001137	27.3021	49.7226	40.3266	47.3136	38.6412	39.5993	47.6526	50.3393	36.1181	50.5955	33.9946	52.9131	58.8207	38.6134	61.8892	76.7458	53.3713	43.0261	25.4907	21.1804	27.4813	47.272	20.1763	36.3438	11.9637	17.1034	40.043	36.6319	30.2884	44.0816
ENSBTAG00000001140	12.6819	14.8553	14.0177	20.004	13.092	11.1823	16.7206	15.2927	20.5505	14.6947	19.219	16.418	19.5777	10.8147	22.7725	24.8261	28.2148	15.9459	11.4095	8.62208	9.21671	18.1248	8.38898	11.9684	4.33321	7.29454	12.6852	12.617	10.818	12.8785
ENSBTAG00000001142	0	0	0	0	0	0	1.20168	1.79806	2.0456	1.71848	1.6042	2.4826	1.48775	1.23015	1.8398	1.55197	1.55793	1.14854	0	0	0	0	0	0	0	0	0	0	0	0
ENSBTAG00000001144	95.9387	144.119	116.493	152.113	119.785	103.4	180.539	207.71	170.115	200.172	148.983	122.304	159.886	86.282	126.017	83.2116	111.213	112.338	59.8009	82.7514	71.5305	119.822	41.0477	110.232	13.2082	35.2755	113.005	111.088	68.3865	120.064
ENSBTAG00000001146	0	0	0	0	0	0	0	0	0	0	0	0	3.84244	8.02136	7.35714	3.1364	3.02108	3.80823	0	0	0	0	0	0	0	0	0	0	0	0
ENSBTAG00000001151	7.96004	8.86135	5.20702	9.57597	7.71828	9.82139	8.71601	10.148	7.69756	9.61018	7.06998	10.4509	11.7355	9.55235	11.4152	14.112	12.7433	12.6277	6.03834	6.23595	3.2039	6.71411	3.2699	7.87962	3.43573	6.21458	5.69011	8.02831	5.00516	10.6875
ENSBTAG00000001153	5.24988	6.78558	5.15981	9.1592	5.21345	6.16489	6.28693	9.1892	7.035	8.31971	7.17735	8.71345	7.63173	10.1855	7.02872	10.2505	9.87635	8.99691	3.81374	5.26674	3.00224	4.0468	4.02628	5.67499	3.24443	5.40094	4.25531	6.22991	5.48695	6.264
ENSBTAG00000001160	0	0	0	0	0	0	0	0	0	0	0	0	1.64839	1.12888	1.48999	2.35251	1.32471	1.22991	2.01611	1.0259	2.17791	2.59195	1.514	1.2478	0	0	0	0	0	0
ENSBTAG00000001164	0	0	0	0	0	0	1.48007	1.66524	1.24716	5.03199	1.11896	5.45304	1.56099	3.11613	4.40044	2.55556	1.32836	2.09058	0	0	0	0	0	0	0	0	0	0	0	0
ENSBTAG00000001165	5.61776	7.00864	4.88066	5.90719	6.18616	5.29431	5.82058	6.86743	5.0125	7.61973	7.70497	7.36321	7.131	6.33508	6.53969	6.60988	5.60272	5.58653	4.51351	4.51904	3.81627	4.2946	5.00556	6.45784	2.56815	4.63759	2.99321	6.68928	6.28992	5.44161
ENSBTAG00000001168	0	0	0	0	0	0	1.65631	1.30297	1.09333	3.86913	1.15068	3.51673	1.98243	2.67829	4.40135	3.03873	1.86821	1.84231	0	0	0	0	0	0	0	0	0	0	0	0
ENSBTAG00000001171	4.70804	7.08854	5.01925	10.3249	5.52782	7.05262	7.20763	9.25562	6.74876	11.5476	5.66169	10.1051	8.73451	7.78842	14.5017	13.5725	11.7051	9.67779	3.0507	3.17284	2.30774	7.7132	2.66662	4.9033	0	0	0	0	0	0
ENSBTAG00000001173	3.40006	1.53907	1.83606	2.79056	1.84856	2.03989	2.37865	2.7863	4.22812	3.39839	2.66511	2.36549	3.35784	3.35421	3.27105	5.55734	3.97912	2.65079	1.94547	1.65821	1.40757	2.4721	1.09972	1.54946	1.01781	1.73304	2.26759	2.04608	1.17796	1.90722
ENSBTAG00000001174	6.18668	9.97536	8.20759	15.1118	10.5358	12.6558	14.7063	18.3556	10.659	25.2521	9.41002	13.9982	16.2456	13.7111	22.1014	16.95	18.0206	11.6167	5.64569	5.16566	3.91313	6.32521	7.46287	12.3862	5.34241	7.04471	12.0196	8.53943	10.1451	10.6141
ENSBTAG00000001176	2.09397	3.05088	2.46146	5.22192	2.44124	2.69912	0	0	0	0	0	0	4.29832	3.98655	17.0355	6.3054	6.72138	6.50908	3.34473	2.84644	3.21179	1.05062	3.93533	1.81571	0	0	0	0	0	0
ENSBTAG00000001179	10.4364	3.97471	3.72387	2.97785	3.87576	2.19295	3.45852	2.43527	7.15064	2.13794	6.45711	2.87957	2.47186	1.69468	1.38785	2.91346	2.3849	2.97232	7.12714	4.21487	5.47546	6.34128	6.65111	4.0762	1.54103	4.37981	3.18962	5.83846	4.18588	2.73046
ENSBTAG00000001181	0	0	0	0	0	0	4.40278	5.85153	2.36316	8.98497	3.30716	9.72406	5.61394	7.15394	7.84674	7.11222	5.5541	2.9356	0	0	0	0	0	0	0	0	0	0	0	0
ENSBTAG00000001182	12.36	16.3094	12.5624	22.2715	14.5632	19.4418	20.4484	19.9144	15.852	29.0382	15.156	26.8938	25.3528	19.7648	32.2244	34.9938	22.1482	17.9552	8.14504	8.29098	7.63769	10.6693	6.14414	11.7631	5.50744	6.38068	11.9132	10.358	8.58736	13.1631
ENSBTAG00000001183	14.7576	39.1028	13.316	23.3099	20.1678	35.8894	23.1464	19.6434	13.6535	26.571	14.1309	53.3833	13.4227	23.5069	19.9508	8.30508	11.0442	25.4936	6.39122	19.3008	10.8925	20.5363	16.7694	33.6911	12.6394	26.5955	3.01289	13.7891	11.06	38.2165
ENSBTAG00000001185	3.5664	3.08728	2.28161	3.40926	1.92716	2.96249	3.11154	3.45228	2.95981	5.77162	2.45864	3.81661	3.3471	3.30545	5.01166	4.29031	2.5522	2.9363	2.55241	1.79112	2.34107	2.87651	1.9691	2.73295	0	0	0	0	0	0
ENSBTAG00000001189	4.77516	14.9919	11.2896	20.9475	10.7815	15.1942	15.54	24.6823	21.4682	36.4493	12.581	16.3417	16.2757	20.1782	24.5341	14.131	13.982	13.3822	3.79032	9.5728	2.51714	6.6706	4.15509	13.7955	9.29361	15.7426	6.45005	14.9898	14.5422	15.9708
ENSBTAG00000001192	5.37278	6.96736	5.79262	9.14352	4.75124	5.28852	6.17581	8.56212	5.77848	10.7942	5.87189	7.17514	7.49448	3.91113	12.0215	16.6942	9.85188	5.19919	3.19678	2.01849	3.02477	4.80779	3.02035	4.13031	1.79228	2.69264	3.42155	4.79737	4.65796	4.72086
ENSBTAG00000001199	2.61087	4.428	3.69175	4.55935	3.39853	4.29955	4.03143	5.12482	2.9842	5.76226	4.42278	6.45975	5.90332	4.65734	9.08253	6.27491	7.41134	4.76714	3.12779	3.21568	2.48243	4.04525	2.4783	3.66243	0	0	0	0	0	0
ENSBTAG00000001209	0	0	0	0	0	0	1.72868	1.98944	3.08064	1.18636	2.82276	1.69829	0	0	0	0	0	0	0	0	0	0	0	0	0	0	0	0	0	0
ENSBTAG00000001212	58.2105	66.4821	70.1589	65.5469	64.29	57.0839	61.724	52.1365	56.9	49.1954	64.7655	58.7171	83.5211	53.5865	70.4427	103.49	75.9077	73.1222	57.0572	45.6537	45.7257	61.7658	44.1886	63.224	32.4979	45.0106	49.7222	58.4623	55.053	54.2942
ENSBTAG00000001223	0	0	0	0	0	0	2.12871	1.16479	2.14412	2.82938	1.62059	1.69268	1.58287	1.36199	2.74869	3.09673	1.83444	1.21172	0	0	0	0	0	0	0	0	0	0	0	0
ENSBTAG00000001224	0	0	0	0	0	0	1.74542	1.46733	2.15705	1.97832	2.38049	1.68092	0	0	0	0	0	0	0	0	0	0	0	0	0	0	0	0	0	0
ENSBTAG00000001225	3.54785	3.86141	4.21465	5.932	3.5792	4.38832	3.05878	4.08455	3.1759	10.2237	3.27815	4.25479	5.16939	3.44222	7.49456	12.2732	4.88289	3.8075	3.79033	1.98537	3.1866	6.03245	3.60566	4.37746	1.67336	1.93489	4.29748	3.82981	3.45033	2.94908
ENSBTAG00000001243	0	0	0	0	0	0	0	0	0	0	0	0	1.61735	3.1934	4.28875	3.41604	2.54645	2.0354	0	0	0	0	0	0	0	0	0	0	0	0
ENSBTAG00000001244	0	0	0	0	0	0	3.63791	2.31846	1.69453	2.34322	2.43412	2.01911	0	0	0	0	0	0	0	0	0	0	0	0	0	0	0	0	0	0
ENSBTAG00000001246	3.20738	6.66346	5.44567	7.64563	3.83361	3.41784	3.55743	5.23056	11.0651	12.7168	8.03217	7.25727	3.66161	1.35191	6.29186	15.2532	7.09485	2.04973	2.38236	5.01519	5.15568	7.20944	3.27863	4.10347	0	0	0	0	0	0
ENSBTAG00000001254	4.36216	7.30551	6.07847	11.6737	6.92899	9.41321	9.86105	10.6035	6.44056	16.5016	6.36014	10.6409	9.53084	10.6712	12.7681	11.6849	8.47562	7.72107	1.75732	4.65586	3.49632	6.0603	3.00686	7.63211	2.35775	3.97922	5.65849	6.6242	4.53078	7.09334
ENSBTAG00000001258	4.87602	9.48189	5.40876	10.5337	5.33932	9.18669	6.80601	8.44596	7.64819	14.3227	4.2042	6.52369	6.51932	3.84426	5.92776	8.34149	4.34484	3.94878	3.29224	2.53439	2.92762	5.92013	4.03182	6.57808	3.89596	4.31688	4.89972	5.72413	4.76812	6.3974
ENSBTAG00000001269	0	0	0	0	0	0	2.28937	2.71153	2.41894	4.41703	1.67634	2.7456	2.18663	1.24003	2.98319	3.46683	2.19382	1.35112	1.16412	1.13292	1.41156	1.51609	1.19076	1.38125	0	0	0	0	0	0
ENSBTAG00000001274	2.85641	6.42954	2.58034	10.978	3.68572	7.98459	3.83002	6.86988	1.51679	17.2875	2.35852	10.5907	4.39166	9.14122	18.7413	10.7303	6.39819	5.62493	4.86947	3.35993	3.88426	3.66023	4.77268	6.02348	1.4929	2.02171	3.18241	1.24874	4.27203	5.64248
ENSBTAG00000001280	0	0	0	0	0	0	0	0	0	0	0	0	2.12245	2.37198	2.70213	1.599	2.17515	1.40517	0	0	0	0	0	0	0	0	0	0	0	0
ENSBTAG00000001282	3.93642	6.34435	3.76089	6.58561	5.33826	4.02569	5.79974	5.81448	6.12223	6.75577	6.47379	4.70616	7.04857	3.35973	5.51738	8.22272	6.49883	3.34986	2.98109	3.89607	3.62455	4.68777	3.99635	4.47418	1.44459	2.40077	3.65765	3.98545	3.02616	3.56683
ENSBTAG00000001288	0	0	0	0	0	0	1.09963	1.63291	2.60463	3.36694	1.16087	1.37973	0	0	0	0	0	0	2.31428	5.7827	2.62207	6.57818	3.60782	6.7952	0	0	0	0	0	0
ENSBTAG00000001289	23.9129	34.2913	34.0405	35.3875	39.4513	34.912	38.1595	45.8525	34.4796	33.89	32.2525	32.2943	31.5056	37.4937	30.5436	27.094	32.0932	28.6788	28.4192	24.884	21.284	28.5572	19.2061	45.3779	9.25413	22.9632	42.9665	30.6737	37.1411	36.7852
ENSBTAG00000001294	6.22215	7.1192	8.34534	15.5495	5.06939	4.21831	8.34356	13.2766	9.70102	21.4437	9.26765	10.8513	12.337	12.2758	16.6217	66.3971	27.841	8.37281	7.10434	5.12621	4.82012	19.3675	4.54732	4.75684	5.82386	3.52808	5.39789	6.41337	5.10184	3.88086
ENSBTAG00000001295	0	0	0	0	0	0	1.6215	1.38486	1.87823	2.14962	1.29656	1.34991	1.74234	1.59533	1.68244	1.74837	1.77158	1.37967	1.61108	1.20715	1.04147	2.07022	1.30644	1.44543	0	0	0	0	0	0
ENSBTAG00000001296	10.6136	16.3988	13.4339	17.6435	14.2701	11.5006	14.0362	15.6272	13.5884	18.2947	13.8771	12.0045	18.7886	8.69406	16.4199	30.9117	18.4915	17.0027	9.47976	9.29522	8.48578	17.8681	5.41602	10.6035	2.43108	4.02294	11.5257	12.6065	7.22987	10.2239
ENSBTAG00000001298	5.12136	6.52269	5.58257	7.97567	4.68886	5.12935	4.39277	4.86577	4.28524	8.60657	5.50368	8.51502	4.54017	5.59177	7.84407	3.55009	5.0079	4.10895	6.04765	4.83036	6.4872	5.82605	3.23989	6.27868	1.697	2.64577	4.18933	4.40614	2.82354	3.24044
ENSBTAG00000001302	8.58983	19.9026	12.5333	20.8444	17.0981	19.3397	24.4657	23.4397	18.5828	21.4397	15.7829	23.0476	23.5522	14.8682	20.3462	16.0323	12.5519	11.5008	9.30915	10.184	8.09825	11.9199	3.9883	15.8789	2.54923	5.57611	10.4679	10.6113	10.1574	14.633
ENSBTAG00000001303	416.722	519.107	342.071	1105.9	383.966	514.832	277.148	461.348	239.044	529.382	246.96	532.298	420.972	849.224	764.094	1061.11	1051.22	558.971	377.582	313.524	208.792	589.558	530.562	634.834	307.038	604.145	554.679	472.049	544.792	454.51
ENSBTAG00000001305	0	0	0	0	0	0	2.38264	1.30132	1.01466	1.2773	3.22393	5.00608	0	0	0	0	0	0	1.34279	3.53376	2.23444	1.75836	4.20996	4.69193	0	0	0	0	0	0
ENSBTAG00000001306	7.81782	13.669	8.59543	13.3986	8.97709	19.0503	16.9864	14.97	8.38337	15.6065	7.24797	21.4958	14.0573	14.0137	13.5733	9.66243	9.95293	17.4905	5.5112	7.66439	4.38499	7.61805	3.21061	15.7367	4.24054	7.59563	7.54609	6.96104	7.48423	16.9767
ENSBTAG00000001311	48.2236	55.6551	45.615	94.5177	56.9236	60.0473	65.422	66.5455	56.7413	104.824	42.0834	64.7829	69.2019	60.1933	81.5843	88.8194	72.5075	52.5835	46.8355	33.5736	36.3345	45.8544	23.1828	51.5084	11.3848	23.5677	60.7911	45.8415	40.6218	50.6483
ENSBTAG00000001314	0	0	0	0	0	0	0	0	0	0	0	0	2.87403	2.67643	4.74749	3.08841	3.19117	1.74718	0	0	0	0	0	0	0	0	0	0	0	0
ENSBTAG00000001320	6.78479	4.4447	3.8183	5.24619	4.02555	2.8287	4.86385	5.05617	10.23	4.85789	5.36313	3.45613	4.57837	3.17843	3.60374	5.50595	3.88539	3.28539	4.88485	3.96481	4.60645	7.18111	4.81999	3.64799	1.71084	3.31144	4.2787	5.5151	3.85676	3.17167
ENSBTAG00000001323	0	0	0	0	0	0	1.19544	1.18916	1.4068	1.97446	1.24093	1.75642	0	0	0	0	0	0	0	0	0	0	0	0	0	0	0	0	0	0
ENSBTAG00000001328	1.9098	2.64809	2.43368	2.50355	2.26641	2.44072	2.90143	3.13463	2.53608	3.09888	1.77979	3.16189	3.78513	2.02734	4.34376	4.9197	2.98807	2.68645	0	0	0	0	0	0	0	0	0	0	0	0
ENSBTAG00000001329	7.4352	10.2324	9.37825	16.1849	8.98907	10.1316	12.3309	14.4717	13.1321	23.404	8.81054	11.4263	15.8541	10.7353	22.0969	18.9917	17.153	13.0241	7.06465	5.36549	5.39828	11.1395	6.36736	8.42783	6.38127	8.30979	13.5606	10.5536	10.4754	10.6306
ENSBTAG00000001332	18.0814	14.5596	12.7791	18.6594	15.1273	17.3307	16.8106	20.1093	17.8389	30.1565	17.0521	17.4651	23.1244	14.4225	21.2383	36.8376	20.4301	15.9393	13.1516	7.97473	7.5428	14.1973	7.30915	12.0633	2.69751	8.11159	14.7233	12.3748	4.68034	14.2293
ENSBTAG00000001335	5.02028	11.4528	5.78355	19.5362	7.14151	17.508	8.79834	7.63205	2.31964	15.5448	6.49877	22.5589	9.77535	15.4894	26.1618	17.6947	15.1076	10.1812	2.53396	2.98238	2.72705	5.06267	2.53263	11.2094	1.86548	2.81412	1.99374	3.12965	3.06561	2.06221
ENSBTAG00000001342	4.71786	6.60454	8.52049	8.67554	6.23352	6.10631	7.67969	8.07243	5.35264	10.1702	4.80139	8.5342	9.00004	7.64482	10.2696	11.937	9.59346	7.14543	4.14125	4.06951	4.89696	7.23643	4.10542	6.68561	2.06942	3.47852	7.35987	5.91218	5.46066	5.20603
ENSBTAG00000001344	0	0	0	0	0	0	7.76056	16.378	6.73815	8.36265	9.63166	32.6809	14.6781	6.20412	14.0328	6.01776	11.9108	7.99398	2.27183	11.9551	1.60881	9.52916	3.27036	13.2688	1.91512	2.88934	2.04918	2.73444	2.73421	2.38359
ENSBTAG00000001349	107.163	262.972	110.012	310.743	186.781	287.164	290.711	251.32	144.309	441.454	130.488	414.809	238.468	347.907	460.544	363.322	297.83	284.496	89.1263	98.7414	65.0492	115.759	146.051	369.053	125.839	155.831	99.4285	139.608	168.594	216.393
ENSBTAG00000001352	10.3714	8.38014	8.87547	9.45091	8.13283	7.19414	8.85037	7.26743	9.18221	9.47185	7.42943	7.81735	10.4004	9.91396	10.5524	9.69204	11.5063	10.6614	9.92289	7.09462	5.28955	9.72915	12.25	11.75	8.52226	12.7479	8.74513	11.0838	11.1432	9.59407
ENSBTAG00000001353	30.7173	46.3991	30.8633	53.0734	37.4647	47.3737	51.8835	52.2882	40.2246	56.4985	37.0479	56.0643	62.4109	57.0482	65.0644	64.703	67.1074	59.7918	35.3086	33.3994	22.6111	34.7891	24.0769	46.0604	20.21	30.7201	39.4924	31.8223	39.9068	41.4387
ENSBTAG00000001356	1.85186	4.68351	2.20471	16.8871	3.61899	12.1019	4.59782	4.99484	5.52121	10.6197	2.14017	12.6793	5.03834	10.729	17.4163	12.8731	10.3965	6.02306	0	0	0	0	0	0	0	0	0	0	0	0
ENSBTAG00000001360	695.686	798.921	1036.84	637.832	678.67	557.403	870.137	858.279	892.19	630.445	827.335	647.359	1157.65	720.33	839.147	819.856	887.016	789.464	722.652	457.145	571.711	502.805	291.462	610.957	270.639	342.752	977.392	553.405	790.515	610.775
ENSBTAG00000001368	4.91167	5.56702	5.24422	4.4255	5.43301	5.66232	5.2172	7.38647	5.00725	6.54909	7.61644	5.20137	4.44615	2.70392	3.96619	9.11691	3.84497	3.41432	3.38079	2.23904	1.76437	3.48509	2.07547	2.7625	1.95233	1.45638	1.98516	3.23389	3.35531	3.66016
ENSBTAG00000001387	0	0	0	0	0	0	2.08335	1.64349	1.07685	3.93198	1.21644	3.6784	2.62642	2.94412	4.44412	3.61877	1.94511	1.30107	0	0	0	0	0	0	0	0	0	0	0	0
ENSBTAG00000001390	0	0	0	0	0	0	1.86919	2.81173	2.15411	1.99032	2.73787	3.21191	2.76136	1.74688	7.90178	8.75941	6.10843	4.19289	0	0	0	0	0	0	0	0	0	0	0	0
ENSBTAG00000001391	0	0	0	0	0	0	1.10939	1.18406	1.83877	1.29157	1.18608	1.52482	1.4045	1.19982	2.04995	1.86239	1.61312	1.05235	0	0	0	0	0	0	0	0	0	0	0	0
ENSBTAG00000001394	16.6638	25.0777	17.7647	29.7386	24.976	17.4029	26.2661	26.2918	16.691	34.9038	17.94	23.3561	29.1749	17.2079	22.6498	35.2397	26.3009	22.1216	19.4052	14.5201	11.6818	22.2353	13.8117	21.6656	12.6694	14.9661	16.0651	22.1374	20.1857	21.5804
ENSBTAG00000001398	403.965	293.871	51.9823	359.51	169.152	469.882	380.075	514.15	39.3887	1116.97	92.4021	1313.66	959.086	854.308	2007.33	704.907	572.232	523.331	190.959	191.356	218.358	219.064	136.544	216.28	139.123	91.0031	40.7288	24.0085	99.9361	243.935
ENSBTAG00000001400	7.42067	18.5011	8.17828	32.9784	14.7944	29.6612	19.1129	19.2399	7.73136	48.5916	8.84276	39.1443	26.0333	45.7308	56.7107	40.1787	29.2488	36.4423	13.9191	6.49267	12.1706	9.69535	9.54203	10.7158	13.1305	18.4199	6.45696	10.142	13.2965	24.9188
ENSBTAG00000001407	6.91706	13.4556	10.667	18.5525	9.6846	12.0678	12.2799	15.3587	9.59568	23.202	9.89752	18.2087	14.1959	15.5512	20.147	16.2177	12.1419	10.6516	7.13193	6.82974	5.80375	12.5821	9.2092	13.6012	9.95749	12.9494	9.96345	12.9981	14.8595	15.2222
ENSBTAG00000001408	6.26095	5.68093	4.22203	6.20679	4.31469	3.974	4.11117	3.68037	4.31536	4.19832	6.60726	4.15597	4.38647	7.99166	4.47435	7.87667	4.04057	5.02086	3.78351	2.97278	4.04728	5.36671	4.04845	4.74158	2.32617	3.65247	3.11947	4.1806	3.06086	3.17747
ENSBTAG00000001412	0	0	0	0	0	0	0	0	0	0	0	0	3.03395	2.12144	3.75735	4.43745	3.46302	2.58262	0	0	0	0	0	0	0	0	0	0	0	0
ENSBTAG00000001415	3.04351	3.84473	3.29115	6.68692	3.64754	2.32641	3.57261	5.08214	6.71486	4.88401	3.4096	1.76907	3.88223	3.15107	3.65254	6.66937	7.29687	3.29938	2.31855	2.66076	3.02286	8.04675	2.91309	2.55463	0	0	0	0	0	0
ENSBTAG00000001419	16.2282	23.4858	18.1041	27.5178	21.5271	26.433	31.8714	28.724	27.8631	36.1297	21.8636	24.7465	24.0023	19.0929	18.5913	13.5847	14.944	15.0908	9.78603	12.6087	8.93999	19.014	9.79045	19.8368	7.84888	10.1288	12.856	21.604	12.9232	25.1148
ENSBTAG00000001420	6.88429	4.27789	6.22454	7.01817	4.93577	4.01868	5.12925	5.87042	7.92707	6.24873	5.64716	4.17712	6.02089	3.68997	5.73847	6.68164	5.80363	4.01895	5.14545	4.58077	3.56544	6.80478	5.48685	4.81328	3.5968	4.83435	8.06421	6.89708	6.93124	3.12838
ENSBTAG00000001424	2.78689	4.16544	2.88018	6.37479	3.95879	4.56379	4.14513	3.66307	2.77695	6.57859	3.63997	5.56627	4.90091	5.02942	4.46989	7.53506	2.94522	4.60339	2.93676	2.38474	2.69162	3.86816	2.29721	3.40556	0	0	0	0	0	0
ENSBTAG00000001425	5.6622	7.7847	5.36112	11.3283	6.09734	8.21967	8.55145	8.54204	6.82049	16.5912	6.85138	10.493	9.5523	8.25414	14.9292	11.8477	8.53274	8.18796	3.91445	4.63322	3.59649	5.83382	3.88411	7.70219	2.647	4.04206	4.42594	5.22547	3.95338	6.13065
ENSBTAG00000001435	3.47804	3.00872	3.02895	3.14459	2.54595	2.71972	3.26364	2.46691	3.81686	4.14009	4.08467	2.871	3.05262	1.68403	3.809	3.35793	2.99363	2.13765	1.8871	1.59709	2.33163	2.36493	1.47609	2.61266	0	0	0	0	0	0
ENSBTAG00000001440	3.14156	2.47844	3.68291	2.57622	3.09826	2.28587	2.78167	3.75489	3.64116	3.52126	2.50048	2.14705	3.84395	2.25998	3.16241	3.84219	3.70314	2.45133	4.16241	1.38334	1.93203	2.6716	2.65849	2.45229	1.21471	2.08061	3.04455	2.82019	4.06243	2.0177
ENSBTAG00000001444	0	0	0	0	0	0	2.07417	1.72435	2.68672	1.85312	1.89424	2.42141	0	0	0	0	0	0	0	0	0	0	0	0	0	0	0	0	0	0
ENSBTAG00000001449	13.3509	12.0839	13.3222	12.2749	12.3895	8.52195	12.7947	11.9821	20.0474	12.2829	13.9835	9.53468	17.7448	13.7077	14.8077	15.1959	17.1236	12.1883	11.945	9.60008	10.6997	14.375	11.3506	9.92031	5.02197	7.70428	20.1547	12.7567	15.6642	9.91875
ENSBTAG00000001450	0	0	0	0	0	0	3.54725	2.9737	7.74075	3.10574	5.02338	1.88536	2.31087	1.7156	3.4284	3.86356	3.64772	2.23141	3.10123	1.52601	3.11744	2.68371	3.40148	1.92435	0	0	0	0	0	0
ENSBTAG00000001455	4.54645	5.22198	5.39575	8.65912	4.94166	8.18974	0	0	0	0	0	0	0	0	0	0	0	0	2.97374	2.55516	2.4906	4.53774	2.25233	4.8195	0	0	0	0	0	0
ENSBTAG00000001460	3.28506	4.32005	3.20219	4.58171	3.83118	3.71087	4.73613	4.42738	4.31179	4.70921	5.5186	4.76725	4.27405	2.98058	4.64368	6.60798	4.90358	4.29521	2.40977	2.36157	2.49496	3.4027	2.76838	3.1831	1.13313	1.63463	3.28646	3.40736	3.00035	2.6863
ENSBTAG00000001465	6.14782	5.68991	2.91354	5.46943	6.32362	6.58037	10.2047	4.21487	3.44607	5.85745	4.05254	4.29242	0	0	0	0	0	0	3.3123	3.52978	1.3546	3.19938	2.57613	6.54453	3.181	3.22715	1.64298	4.80079	3.64032	7.17817
ENSBTAG00000001468	7.11801	7.25088	3.92401	10.5019	5.97145	9.58648	6.64303	10.5471	4.13354	12.2243	5.82028	11.4079	10.5655	13.4958	15.2768	15.3636	15.64	11.0865	3.60554	3.44993	2.86578	5.04091	8.21874	12.9613	6.68115	9.63834	8.9269	7.04809	7.47648	6.91754
ENSBTAG00000001470	3.20664	5.98002	5.42012	8.77161	4.63715	5.98616	7.11641	8.30832	4.52975	7.35565	5.53582	6.37843	10.7313	5.66897	11.0451	11.6247	10.0441	8.45449	4.24638	2.68212	2.93474	6.44703	2.93551	5.03995	2.56602	2.66503	4.86012	4.57776	3.75722	4.84632
ENSBTAG00000001473	14.6383	6.36501	2.88336	10.6312	5.96501	7.58633	8.27847	6.39789	5.12935	6.31623	11.7267	11.2468	8.31387	8.27081	7.59017	10.1263	7.74097	13.072	5.29329	3.39166	5.44478	5.50744	4.2057	9.92345	4.26562	3.76628	7.54386	5.16192	11.0592	8.68304
ENSBTAG00000001475	1.94773	1.85987	2.25958	2.36202	1.55058	2.99392	2.78802	2.36495	2.33283	4.9895	2.04995	3.92033	2.99336	2.81982	5.80391	3.5286	2.21129	2.62198	1.53685	1.27972	1.49432	1.68908	1.31844	2.48679	0	0	0	0	0	0
ENSBTAG00000001478	0	0	0	0	0	0	0	0	0	0	0	0	1.51762	3.28927	3.54611	2.13051	1.18852	1.4419	0	0	0	0	0	0	0	0	0	0	0	0
ENSBTAG00000001484	3.39254	6.4101	5.45519	8.12232	5.29359	5.06122	5.88947	6.60508	8.35755	7.22961	6.95833	8.12859	8.58782	3.82569	8.80359	8.72936	10.1776	4.14378	1.91714	2.97291	3.25913	5.36085	2.81151	3.98323	0	0	0	0	0	0
ENSBTAG00000001489	6.30764	5.76789	6.52176	8.34282	7.50303	6.75859	17.4241	13.8188	9.07235	20.9022	9.63045	14.5225	37.7441	12.1819	21.4382	25.9507	16.7791	11.4818	7.5917	2.86065	3.34415	5.82564	2.32499	3.80531	3.46793	3.4784	11.052	5.83806	9.86474	4.99843
ENSBTAG00000001497	3.09885	2.98	3.1987	2.87693	2.78747	2.96977	4.37417	7.17713	4.29484	6.07042	3.33183	3.1061	4.15187	4.30323	3.36586	3.89249	4.43634	2.874	2.53953	1.83506	1.5991	2.1211	1.44104	2.28492	1.14843	1.92714	6.7222	2.45115	3.58425	2.61356
ENSBTAG00000001498	5.58191	6.2934	6.59805	6.20803	5.93566	5.02711	6.25351	6.7535	6.56242	6.26689	6.30061	6.46004	10.1214	5.19691	12.8437	12.5	13.849	8.22516	4.43724	3.70122	3.62365	5.75532	3.31873	5.10698	1.55271	2.7645	7.39478	3.98531	4.47971	4.42024
ENSBTAG00000001503	48.131	71.2076	41.4585	128.687	70.8904	87.776	91.5918	98.1804	52.1695	132.491	41.5081	134.375	114.905	155.816	113.867	165.706	115.421	94.0917	62.4296	40.5657	33.7537	55.435	25.6366	76.1806	38.8105	53.6568	58.8487	67.3128	47.7411	85.7364
ENSBTAG00000001504	5.13862	5.02798	5.10233	6.73554	4.82158	4.27644	4.52585	6.18225	6.76451	7.9196	4.46905	4.30256	5.96995	5.83236	11.4755	9.4715	8.50188	5.50976	5.71566	3.40951	3.46106	6.12674	3.55752	4.00418	1.81871	2.77846	8.40389	4.7705	4.8878	4.67535
ENSBTAG00000001505	0	0	0	0	0	0	1.37744	1.32367	1.1819	1.24627	1.53333	1.17612	0	0	0	0	0	0	0	0	0	0	0	0	0	0	0	0	0	0
ENSBTAG00000001506	0	0	0	0	0	0	1.11968	1.53216	1.43456	1.96303	1.09332	1.3098	1.32315	1.5965	2.3146	2.34461	1.94491	1.17705	0	0	0	0	0	0	0	0	0	0	0	0
ENSBTAG00000001508	0	0	0	0	0	0	1.43031	1.62333	3.19169	1.9821	1.76844	1.38919	1.7808	1.04932	1.43895	2.68645	1.59858	1.16066	1.86841	1.08501	1.50055	1.81682	1.68806	1.55328	0	0	0	0	0	0
ENSBTAG00000001509	0	0	0	0	0	0	2.10947	1.39877	1.39274	2.6199	1.72615	1.64248	0	0	0	0	0	0	0	0	0	0	0	0	0	0	0	0	0	0
ENSBTAG00000001511	83.1279	52.6725	25.2633	60.4795	35.5508	38.6791	27.9205	35.8006	25.2699	51.111	53.8674	39.2514	24.1351	51.1448	29.8091	42.8474	31.5632	55.7373	49.7715	54.2423	53.8708	80.0374	65.0438	52.7447	15.2986	41.7081	44.127	61.6636	48.8294	30.7686
ENSBTAG00000001512	4.35624	6.80754	6.36922	8.88062	6.56725	7.76119	7.09631	6.27379	5.49052	9.89055	4.92975	5.83422	7.40329	7.66006	7.97237	6.62984	8.05754	9.13059	4.0564	4.65417	2.98454	6.6996	4.08067	8.15333	3.55605	5.24294	5.59491	5.96305	5.57567	8.90752
ENSBTAG00000001514	25.8128	47.4185	19.6838	44.0739	29.9854	42.8383	27.2744	29.7412	26.2437	42.2259	17.8427	33.993	24.1208	22.4082	18.7117	17.889	16.3036	26.7373	26.9814	26.519	25.568	38.6315	24.6968	55.1836	13.037	22.1834	16.8384	30.3497	24.0611	61.6179
ENSBTAG00000001518	2.9503	3.77909	2.69697	4.55043	3.4286	2.80305	3.55284	3.14556	2.50481	5.19285	3.23105	3.87025	4.71095	4.32705	4.70885	4.97466	5.65728	2.54978	2.84689	2.47683	1.92555	3.94702	2.87826	2.72026	1.16561	2.46092	2.31818	2.61752	3.02759	2.17732
ENSBTAG00000001519	3.17114	2.83879	2.61333	3.09977	2.70767	2.01482	2.52432	2.36112	2.636	3.16562	3.09857	2.85387	2.53558	2.11018	2.45909	2.72076	2.18216	2.86168	2.79351	2.84015	2.56838	4.80393	3.53422	3.63071	1.13639	2.18156	1.2552	2.94664	2.16465	3.4067
ENSBTAG00000001520	56.3158	64.2437	69.8234	72.1394	61.2646	47.6266	64.5162	67.2408	86.8446	47.2136	74.3798	52.1068	78.8286	72.5618	73.7757	66.2493	85.0451	87.6695	50.7745	60.0489	47.6759	77.7253	28.6058	48.896	9.87174	25.8508	84.3484	65.288	62.316	52.0143
ENSBTAG00000001521	616.244	626.13	849.233	471.817	571.535	415.789	769.554	697.048	938.646	422.362	737.512	503.453	579.743	350.276	348.871	232.807	364.491	325.375	602.821	514.101	636.371	470.906	363.015	530.942	103.85	238.398	517.799	414.384	524.622	496.506
ENSBTAG00000001522	11.473	12.4859	11.667	14.3692	9.91681	10.3649	13.8897	16.0861	15.776	15.2246	16.3939	10.1767	13.2257	7.22685	11.3329	10.9699	17.1035	10.4513	8.46937	10.0725	8.52883	13.9481	8.25461	9.95763	2.10022	5.66991	11.4281	9.9436	10.3117	8.38128
ENSBTAG00000001528	0	0	0	0	0	0	1.71735	1.80753	2.33557	2.66132	2.09802	2.21528	2.05784	1.58633	2.84405	2.89229	1.9643	1.47309	1.72277	1.15245	1.70972	2.42145	1.82496	1.59772	0	0	0	0	0	0
ENSBTAG00000001529	1.56945	2.23962	2.11266	3.56696	1.59655	2.17263	3.39508	3.21339	2.58484	5.21387	2.1892	3.25991	4.13946	2.28668	4.42873	4.23846	3.73508	3.77886	0	0	0	0	0	0	0	0	0	0	0	0
ENSBTAG00000001537	0	0	0	0	0	0	1.43996	1.03711	1.38877	1.45619	1.19496	1.56686	0	0	0	0	0	0	0	0	0	0	0	0	0	0	0	0	0	0
ENSBTAG00000001538	18.4063	10.7988	17.5332	13.5346	11.4706	10.851	14.4769	10.8991	20.6528	15.2907	18.308	9.76171	13.9624	18.2447	20.9209	11.1477	11.2264	10.1917	15.9859	9.71116	17.8854	14.6767	11.9375	10.1119	7.70953	8.8621	26.7256	12.8183	17.2345	13.2191
ENSBTAG00000001539	3.11523	4.12841	3.51485	3.2521	4.07866	5.3952	5.24146	4.09461	2.66768	5.66016	2.65957	6.00425	4.1622	3.43886	3.92214	3.38217	2.18906	3.06643	2.1121	2.34664	1.53948	2.4268	2.53848	5.46491	2.76352	4.20318	2.13414	3.23983	2.79307	4.70104
ENSBTAG00000001546	10.743	12.2742	11.2406	14.5198	12.9108	11.6529	16.3998	15.5073	15.8502	21.0378	17.9682	12.8276	19.734	8.36085	16.1217	28.8375	15.8268	11.4066	11.001	8.62285	7.93097	10.7339	8.1516	9.38578	5.81996	7.85688	8.4307	11.7548	9.45537	9.39739
ENSBTAG00000001548	7.12036	9.28444	5.43494	9.48789	7.81533	9.43263	7.38116	8.69529	5.83826	13.3166	6.42917	10.0653	8.50428	12.7754	12.1232	11.258	9.43554	9.04559	5.18058	5.10319	4.4651	6.44436	6.63989	11.401	7.87308	12.9536	4.37437	8.9803	9.7211	8.23749
ENSBTAG00000001551	0	0	0	0	0	0	1.66434	2.2318	4.21832	2.29473	2.26008	1.49384	0	0	0	0	0	0	0	0	0	0	0	0	0	0	0	0	0	0
ENSBTAG00000001552	3.53837	2.92537	3.1971	4.62899	3.32684	3.28211	4.21329	3.91623	5.23309	8.0844	3.91972	5.8095	5.53256	4.48625	7.41796	5.57919	5.39518	4.8311	2.30738	1.77339	2.0842	4.91829	2.30855	3.00535	0	0	0	0	0	0
ENSBTAG00000001553	73.7007	95.4677	79.6232	127.969	93.0511	82.3933	132.095	164.385	109.56	138.704	100.219	109.105	131.055	80.1531	207.878	165.961	171.863	116.29	59.701	57.0566	60.0075	83.4442	38.443	75.1123	33.3646	38.9934	111.899	71.8811	67.4445	130.109
ENSBTAG00000001564	63.704	85.0515	37.8984	127.353	60.3885	147.322	86.5705	95.5016	35.4896	206.539	50.4188	315.222	108.538	249.015	327.016	134.217	129.225	146.56	37.7227	25.8889	27.9216	30.4699	39.6155	93.1105	18.0182	35.1938	40.9451	34.3689	52.872	89.1598
ENSBTAG00000001565	8.53008	11.3118	8.80059	14.9123	9.46569	8.57872	14.8372	19.3454	12.332	24.9769	11.6429	10.9148	22.3818	8.90991	23.0191	27.863	22.76	10.4264	9.85851	5.13538	4.92149	9.49992	5.8645	7.79984	3.24912	3.75211	14.4239	10.0795	10.8225	7.98484
ENSBTAG00000001568	0	0	0	0	0	0	1.93779	2.86224	1.8844	1.64079	2.69541	2.42224	0	0	0	0	0	0	1.81846	1.22155	1.15889	1.75498	2.04841	1.15104	0	0	0	0	0	0
ENSBTAG00000001573	0	0	0	0	0	0	1.16213	1.26888	1.59343	2.02341	1.74411	3.00925	1.76554	1.36032	2.52011	1.46261	1.2513	1.45755	0	0	0	0	0	0	0	0	0	0	0	0
ENSBTAG00000001575	36.349	57.9422	50.2249	63.6488	56.9755	47.181	60.1204	53.0346	49.5822	76.1316	54.1604	92.6281	46.3705	39.5542	53.4591	57.4884	52.3049	41.5546	27.1302	37.0266	30.1332	48.7475	28.131	61.6773	15.6798	28.3955	27.2569	46.7852	28.635	50.0394
ENSBTAG00000001576	13.3028	36.5475	14.3817	26.2196	15.5507	24.7688	17.3567	22.1598	15.0367	34.2957	18.8259	30.7416	20.7957	11.6734	24.6791	38.9822	22.3306	22.53	10.3827	17.3415	13.0326	39.4441	20.9414	32.8692	18.635	17.1745	11.4177	22.8094	21.9791	32.6522
ENSBTAG00000001579	0	0	0	0	0	0	0	0	0	0	0	0	3.22396	4.79848	5.63197	3.73025	4.83468	3.86562	0	0	0	0	0	0	0	0	0	0	0	0
ENSBTAG00000001586	0	0	0	0	0	0	2.48027	2.9276	1.72265	10.8813	1.3378	9.42603	3.04451	8.98657	9.82548	5.33288	2.86997	2.19269	0	0	0	0	0	0	0	0	0	0	0	0
ENSBTAG00000001589	10.8327	10.645	6.97984	13.0549	9.11355	9.66298	11.4618	9.24057	9.93015	19.3151	7.99438	14.303	13.132	8.97781	13.9269	18.6474	10.2427	8.34138	12.5673	6.32374	7.50877	8.27623	5.11511	7.36691	3.37925	4.03426	7.85448	7.39703	6.12439	8.50707
ENSBTAG00000001592	0	0	0	0	0	0	3.33866	5.18735	1.25657	3.94346	2.66715	5.20415	2.99794	2.54505	5.50098	3.90548	3.97859	2.68761	1.91298	1.87321	1.36401	2.57396	2.73535	4.12718	0	0	0	0	0	0
ENSBTAG00000001593	6.25465	8.40851	6.8853	8.84022	6.38373	6.94502	8.93492	8.71907	10.7808	9.18957	9.81028	7.12906	7.82055	5.9381	7.16954	7.42622	6.6462	6.52529	5.53482	5.15023	5.70028	7.61027	4.10155	6.30969	2.23457	3.48769	5.66848	6.09217	4.55115	7.00773
ENSBTAG00000001594	16.6766	13.7035	14.7641	13.4748	12.5126	9.81243	12.35	10.2307	18.0111	8.80124	15.145	9.16268	12.7496	12.0805	10.0554	13.1405	11.6633	12.4652	13.0799	12.6445	11.8577	19.2447	13.1203	11.8936	8.23692	14.2552	11.6374	20.504	15.4582	12.2718
ENSBTAG00000001597	0	0	0	0	0	0	1.33192	2.19499	2.32436	1.57052	1.52386	1.04549	0	0	0	0	0	0	0	0	0	0	0	0	0	0	0	0	0	0
ENSBTAG00000001601	656.891	880.468	373.169	789.336	749.535	1001.23	1078.44	472.78	676.537	755.786	334.267	692.731	349.127	578.291	204.256	70.5069	87.6532	449.855	447.032	503.439	310.895	649.024	380.291	868.079	515.391	588.318	227.199	754.359	360.463	1462.85
ENSBTAG00000001602	7.70639	4.61999	4.32085	5.30162	3.66511	3.38186	3.55292	4.41857	5.26172	6.2862	4.24193	5.5449	6.94788	5.42017	6.01347	9.82155	4.59384	5.02861	7.96161	2.56488	2.84046	5.2158	3.19988	3.322	1.61101	3.04211	3.21989	5.52836	4.74314	2.87393
ENSBTAG00000001603	18.1374	14.1061	9.37687	14.184	13.38	16.8951	12.656	15.0133	11.1379	9.52459	11.4968	26.0254	9.34289	15.2653	13.5737	10.5659	11.6638	14.4687	11.0907	10.609	12.8162	13.1001	12.0982	18.0721	2.50965	4.667	17.0483	9.69824	10.1831	9.67563
ENSBTAG00000001607	0	0	0	0	0	0	2.73514	1.73217	2.51866	3.62093	1.58616	2.02589	0	0	0	0	0	0	0	0	0	0	0	0	0	0	0	0	0	0
ENSBTAG00000001609	40.4888	54.1144	24.8985	100.339	93.9614	73.6323	41.519	40.3716	31.3818	84.9281	32.6491	58.8032	83.2114	62.5599	67.4134	50.8743	81.535	58.0907	35.5923	34.1843	19.8578	77.121	25.1004	50.1093	12.0869	18.0719	38.6635	67.8145	47.4513	51.1378
ENSBTAG00000001612	10.0766	13.7724	16.2671	17.8603	13.5233	12.8294	17.9156	17.5202	18.6928	15.0459	12.8066	13.2497	17.5475	9.76536	18.1564	17.7259	23.0438	17.7956	9.65454	8.52029	5.69398	12.5774	7.06854	13.3531	6.72785	8.83103	26.2899	12.3583	21.4486	11.5183
ENSBTAG00000001614	1.65227	1.8054	1.63375	2.3728	1.76181	1.67478	1.29336	1.32853	1.0112	1.95975	1.19727	1.96644	1.66144	1.00857	1.67527	1.77555	1.77203	2.33441	1.10871	1.10563	1.0466	2.01349	1.06618	1.42692	0	0	0	0	0	0
ENSBTAG00000001616	2.38253	2.88161	1.77892	4.47119	2.41971	3.03369	3.25385	3.70198	3.17543	6.92137	3.49736	4.46823	4.97076	4.14523	6.42432	5.67824	4.35308	4.00724	2.08099	1.64282	1.22207	3.53349	2.23351	3.37982	1.99799	2.30448	1.90926	2.64744	3.47482	2.62752
ENSBTAG00000001618	17.2073	21.308	8.4976	62.4079	13.0078	45.9934	31.5011	36.9737	33.8871	30.6122	38.6101	31.8084	55.5214	76.3817	96.7207	49.5851	44.9923	30.7573	9.73115	5.85704	7.35707	11.853	7.05916	22.2527	9.23587	9.47526	20.1086	11.6212	14.2057	30.6204
ENSBTAG00000001629	0	0	0	0	0	0	0	0	0	0	0	0	4.67029	6.36064	9.49236	6.65825	4.2149	3.48946	0	0	0	0	0	0	0	0	0	0	0	0
ENSBTAG00000001632	7.29734	14.9046	5.96506	21.3277	10.9516	15.1783	12.716	13.8992	12.3863	26.1516	9.4015	19.6705	11.4228	16.1906	24.8952	22.5707	12.8314	12.8683	4.01391	6.83391	7.37742	11.0436	7.44909	12.9314	3.36106	6.37601	6.389	5.00599	7.67691	13.0255
ENSBTAG00000001634	13.6394	11.861	11.2581	10.6627	10.8416	8.53108	10.8342	11.5433	15.213	12.1247	11.5161	9.63747	14.0445	10.3247	18.0196	23.6215	22.6331	15.3052	10.9445	8.45448	5.70361	12.4775	11.8893	13.6275	6.81327	10.8472	10.1238	11.4956	12.8945	9.79262
ENSBTAG00000001635	52.1831	78.1319	66.5222	73.0393	76.1257	53.9856	70.2873	67.5521	93.2318	65.4541	77.5017	54.4986	66.399	62.5164	63.0488	57.5434	73.5917	59.4384	47.7737	57.1652	43.7347	76.1232	36.8402	63.1034	11.9113	23.5622	47.8091	69.9521	41.2956	67.4242
ENSBTAG00000001637	11.2843	14.8488	16.3705	18.4412	14.2234	13.9306	18.8673	19.0608	13.9468	19.6654	12.159	18.4129	14.8875	12.3687	17.0637	15.4428	14.9003	12.176	10.4598	9.78086	8.05863	9.80727	5.53639	13.7962	2.5806	5.62995	9.85611	10.1191	8.65077	13.0252
ENSBTAG00000001645	1.9359	3.44971	2.32784	4.71228	2.62875	3.59876	3.68563	3.35349	2.57474	5.71629	1.33	4.5943	3.31184	3.44439	5.55629	5.40687	3.74428	2.66688	2.28078	2.13501	1.24874	3.30404	1.37338	2.98427	1.41423	1.89182	2.25152	3.02524	2.07541	3.32554
ENSBTAG00000001647	3.88292	4.63826	3.6647	4.36563	3.91013	2.39748	4.03097	4.55884	4.53528	3.55943	4.77903	3.45562	4.71387	2.44869	3.9109	5.27719	4.02232	2.92684	2.90753	3.37495	2.72947	4.38179	4.04215	5.41669	2.21203	2.87906	3.7092	4.62314	4.70474	3.35147
ENSBTAG00000001648	335.986	276.493	382.516	229.665	253.184	197.235	294.205	281.653	395.203	201.738	343.657	207.316	309.619	244.104	251.253	284.965	274.531	232.889	320.448	220.327	300.935	266.079	177.882	213.457	96.9334	142.007	473.859	256.375	333.984	177.908
ENSBTAG00000001651	12.0185	19.6271	13.6784	26.4308	15.1068	15.3138	17.1735	18.1024	16.2585	25.8077	13.2236	19.1704	22.5551	14.8668	23.489	27.5037	21.4266	16.9236	13.7074	10.3449	11.8627	20.148	8.48403	17.822	2.98579	5.90096	13.1613	14.3175	9.37929	17.0924
ENSBTAG00000001656	3.10754	4.02321	2.94411	4.62673	3.90586	3.40472	4.58559	4.32425	3.22747	5.41549	3.42487	5.29542	5.32478	4.23143	5.7033	8.43084	6.52519	3.93685	2.33423	2.26442	1.4921	3.38355	1.96824	2.91142	1.71513	2.30246	2.90695	3.2493	3.32375	3.10886
ENSBTAG00000001657	11.2051	15.3408	13.7836	21.8265	13.4398	15.3711	17.6621	23.4779	14.6774	33.4143	15.9479	23.1821	18.322	15.9234	26.1939	25.653	21.2735	13.4987	8.22898	8.28115	7.00305	13.3811	8.29152	13.4634	5.50318	7.68851	10.6097	9.58975	9.12582	12.1517
ENSBTAG00000001659	41.636	58.1454	44.5733	72.4452	51.6459	53.0023	57.2046	55.4503	50.1451	82.4179	36.9006	54.8808	51.4223	65.0468	63.1462	51.5027	57.0792	60.5267	35.8521	34.0314	26.5043	53.5189	37.2915	55.4271	43.6929	52.1212	46.5737	60.1619	52.9452	65.0167
ENSBTAG00000001663	2.04195	3.80482	4.24442	4.86583	3.71321	3.07282	4.619	2.57	2.2073	1.72083	2.77243	2.47739	4.28409	3.54005	3.83607	3.69953	4.10999	3.55812	2.23987	2.85608	1.69539	3.27224	2.65038	4.35442	1.11449	1.29773	3.17881	3.0969	3.19338	3.94383
ENSBTAG00000001665	5.17002	8.27	6.7331	12.5387	7.26976	9.95018	6.61525	6.35658	4.32466	12.1237	5.1922	8.45288	8.50683	9.3801	13.6709	19.1165	9.32445	9.48087	4.36613	5.27876	4.34103	10.2017	3.39455	6.83559	1.58897	2.80627	5.37874	6.47177	3.73111	8.76669
ENSBTAG00000001671	10.2026	8.99956	6.0239	10.4218	7.1031	10.2814	9.09747	8.38318	9.52425	15.9603	8.6174	11.4973	11.6733	10.1631	14.2504	11.1521	7.8688	10.1096	9.05874	8.52732	8.72793	12.8929	12.0393	11.6577	11.2543	11.1758	7.32625	12.3174	8.41202	9.78106
ENSBTAG00000001673	0	0	0	0	0	0	2.36891	2.16769	6.32767	1.46862	5.87089	1.81408	2.13108	1.1086	1.15253	1.58654	2.39558	1.80804	4.05556	2.80928	4.23687	4.44442	5.67196	2.19695	0	0	0	0	0	0
ENSBTAG00000001692	0	0	0	0	0	0	1.73262	1.79749	1.08994	3.71118	1.1361	2.23268	0	0	0	0	0	0	0	0	0	0	0	0	0	0	0	0	0	0
ENSBTAG00000001693	4.02471	2.70162	2.22219	3.30549	2.4252	3.00464	2.9123	2.58001	3.64395	4.67892	2.69916	4.05807	3.0718	3.56365	4.66313	3.69066	2.17368	2.82001	3.67451	1.91248	2.61299	3.02605	2.65376	2.95186	1.01575	1.47741	2.15536	2.72477	2.30276	2.15136
ENSBTAG00000001697	17.0355	14.5637	11.061	19.3353	11.9843	9.99404	15.9206	21.2755	18.9429	25.0939	16.5077	14.8353	18.1397	11.4587	16.3767	17.1501	16.8435	13.1389	12.5801	9.7083	10.9208	15.1923	8.95581	10.9806	2.2346	6.21062	18.2967	11.9258	9.9393	8.73408
ENSBTAG00000001698	2.64263	2.77597	4.13234	4.03326	3.04221	2.80522	3.05715	3.59664	2.64954	5.18863	2.87855	3.68426	3.75664	2.37165	5.28978	7.186	4.21241	3.26768	2.03584	1.81784	2.09781	3.6722	2.16877	3.06311	1.28625	1.47357	4.36789	3.00076	2.64938	2.44741
ENSBTAG00000001700	35.6213	46.8445	43.8464	79.9933	50.1249	52.2708	66.671	59.2198	54.16	83.6907	54.3847	59.75	70.1778	64.5797	66.9729	94.411	62.9288	57.7641	28.0129	40.6751	22.7117	50.1432	20.889	46.0213	20.1754	35.2138	42.6288	47.4182	40.6841	50.5082
ENSBTAG00000001706	0	0	0	0	0	0	0	0	0	0	0	0	2.05598	7.0058	4.5247	1.95061	1.93825	2.9088	0	0	0	0	0	0	0	0	0	0	0	0
ENSBTAG00000001708	7.7082	11.2049	8.46478	12.574	9.53105	12.3463	9.73019	8.73501	6.99718	13.8439	7.21855	13.2974	13.2095	14.2129	17.427	18.6103	12.3895	11.7132	6.65098	5.90438	4.99908	9.40954	8.01623	11.7327	8.31279	11.819	5.39598	10.1944	9.29039	10.1239
ENSBTAG00000001710	0	0	0	0	0	0	2.5632	2.75647	3.65479	1.51837	2.96969	1.13049	1.80589	1.15115	2.09685	2.63579	1.78774	1.19171	2.01808	1.38043	1.22777	1.38155	1.80433	1.9567	0	0	0	0	0	0
ENSBTAG00000001711	3.73086	7.26323	6.05326	7.19284	5.79518	6.01291	5.76402	4.79525	4.39552	8.35928	4.9127	5.79213	7.38229	5.68652	8.06463	9.2931	5.11961	6.18349	4.08575	2.83324	4.19529	6.04982	4.15621	7.11116	6.11253	6.37717	4.05602	7.82552	7.20092	8.19648
ENSBTAG00000001712	0	0	0	0	0	0	0	0	0	0	0	0	0	0	0	0	0	0	0	0	0	0	0	0	0	0	0	0	0	0
ENSBTAG00000001721	86.0834	125.646	99.2413	176.319	141.289	182.819	213.593	182.134	146.625	234.575	114.764	215.475	309.48	266.563	174.624	145.032	165.57	312.757	92.9891	74.7684	49.011	68.7526	46.161	121.08	51.5414	82.51	125.537	96.6386	144.12	142.593
ENSBTAG00000001724	4.8136	9.96603	8.08623	13.7836	8.87257	15.351	11.6024	12.1724	6.22665	11.9177	9.10681	16.875	10.1563	7.75053	10.8766	11.0306	11.4211	13.5085	4.34194	6.24522	4.0565	7.69267	4.12657	11.6887	2.1351	4.53533	6.04872	8.60343	6.21236	15.9601
ENSBTAG00000001727	37.0286	49.745	37.1271	36.463	44.8663	34.9738	42.1196	42.7295	36.8551	17.5507	44.9616	33.3847	60.9148	35.0382	29.3078	51.472	53.8946	60.1483	47.9567	36.7734	25.46	33.4963	26.3913	42.1627	13.1633	22.6846	41.734	39.6625	28.2098	50.1486
ENSBTAG00000001729	7.32485	8.51863	4.53917	23.9024	9.60643	17.2356	16.2798	19.0845	8.72864	12.4522	10.3231	10.0901	27.0756	39.6883	42.0251	13.9456	32.9874	33.6655	2.85728	4.45801	2.33976	3.95708	3.15205	11.9995	2.23617	2.7517	11.0845	3.08913	5.80358	8.07221
ENSBTAG00000001731	12.0609	6.98249	7.08194	8.43192	6.28673	4.9725	7.17957	7.29739	16.8791	10.6126	10.9275	7.27987	6.48419	4.96005	8.54255	8.89971	6.51728	5.20268	7.71054	6.94302	9.00601	10.4541	6.5109	7.47567	2.56078	3.92621	7.34337	7.59233	5.80397	4.93838
ENSBTAG00000001736	0	0	0	0	0	0	0	0	0	0	0	0	2.11091	3.72511	5.06431	3.54121	1.69741	1.64338	0	0	0	0	0	0	0	0	0	0	0	0
ENSBTAG00000001737	0	0	0	0	0	0	0	0	0	0	0	0	1.68904	2.29074	3.03975	2.20117	1.79527	1.41006	0	0	0	0	0	0	0	0	0	0	0	0
ENSBTAG00000001741	67.8876	34.391	27.4028	78.3611	34.5135	40.9832	36.7176	45.8501	56.5497	76.5231	42.1181	35.833	58.1988	52.2726	53.4039	46.0697	87.2421	63.3915	51.5099	26.4923	29.7281	78.0673	38.5274	49.9298	26.0927	14.4551	48.0707	39.5025	30.7236	25.2178
ENSBTAG00000001744	5.22185	3.73182	4.50013	3.38566	2.70895	2.10836	3.79404	3.71154	4.58903	4.06402	3.7946	3.27956	3.7388	2.36759	4.37211	5.60943	3.54822	3.20473	4.02163	2.12198	2.29597	4.08435	3.51364	2.9194	1.61105	2.14819	3.87713	3.84038	3.81101	2.14945
ENSBTAG00000001745	0	0	0	0	0	0	0	0	0	0	0	0	2.74577	1.32942	1.71667	2.98362	3.49069	1.63039	0	0	0	0	0	0	1.42303	1.83089	3.17492	2.52769	2.5985	1.37126
ENSBTAG00000001747	1.57722	2.4593	1.81397	3.68194	1.703	3.36266	4.22699	4.18839	2.09836	5.24292	2.03126	5.126	5.58729	3.65052	6.26711	5.22928	4.39395	3.99809	0	0	0	0	0	0	0	0	0	0	0	0
ENSBTAG00000001748	22.4138	11.4644	7.14019	8.12432	6.92094	7.83317	7.77993	10.2356	9.75663	11.1113	8.78507	14.0362	17.6994	7.55439	10.2918	11.5253	9.01753	8.86662	14.1108	3.48548	11.2532	8.97662	4.84707	9.69242	1.36101	2.73082	6.63321	7.3428	5.8191	4.46035
ENSBTAG00000001749	9.23503	10.5821	6.89341	12.907	6.94754	8.02879	8.61079	9.29265	10.1085	14.8534	7.99003	12.3269	8.48259	9.76593	14.5439	11.244	9.66965	8.6136	6.67187	5.55663	6.88676	9.27947	7.60385	10.1244	3.53345	5.67957	7.06121	6.59026	6.35694	8.90086
ENSBTAG00000001754	12.0906	9.02021	5.96098	7.80178	6.6891	9.71991	5.943	7.86602	4.71799	10.6929	5.37128	11.5404	8.12813	11.9931	15.2749	12.4521	7.59495	6.93956	6.88115	3.84894	6.6695	4.58471	5.49971	8.22647	1.54704	3.13628	6.07875	7.01856	5.18701	4.56458
ENSBTAG00000001762	21.0492	12.8033	11.03	11.9148	13.0756	9.59259	7.16499	8.63451	14.6042	5.28949	19.3242	10.0933	7.30032	4.49411	5.68048	9.47131	10.0011	10.0114	12.5871	18.5765	15.9229	22.2921	29.0102	17.825	7.68545	16.3913	12.8372	21.877	9.66154	17.9196
ENSBTAG00000001763	2.39933	2.77244	2.40123	2.60123	2.49813	1.51783	2.79452	3.44356	3.83078	2.7622	2.50905	1.6202	0	0	0	0	0	0	2.59414	2.06064	3.11605	3.72233	2.9744	2.04679	1.66075	1.44008	3.18435	3.24119	2.32562	1.49787
ENSBTAG00000001767	2.82618	6.27331	4.61303	9.35483	5.82184	5.41331	7.15736	6.95538	6.42408	8.78494	4.8235	6.15982	6.76547	5.78164	8.58072	7.70079	8.09563	5.66186	3.0805	1.839	1.22832	5.27457	4.45515	7.56724	3.05462	6.45436	4.50039	5.1153	9.24603	5.71764
ENSBTAG00000001771	7.90839	12.5871	9.71916	22.8701	10.0374	15.8593	16.4552	24.507	17.7427	35.2656	12.7913	16.8227	22.7547	20.0434	31.7934	35.3268	31.342	19.7293	7.65973	8.24391	2.61576	13.3216	6.56823	13.4292	4.28099	2.4929	14.2406	10.587	8.83761	12.4752
ENSBTAG00000001773	6.37618	6.88403	6.43083	6.82505	6.10017	8.82104	7.59596	6.30248	6.05325	11.201	3.29244	13.8872	8.39305	9.11819	9.29905	6.75168	5.18207	6.78566	5.59616	5.21341	4.71993	5.65119	7.96396	10.0849	6.73888	9.50416	6.66214	8.14187	8.2803	7.75753
ENSBTAG00000001774	7.91808	3.99545	5.86526	5.64645	4.19606	2.90797	6.36236	7.75509	5.2179	4.30003	7.21691	4.94356	6.18182	3.23123	3.64065	7.03575	4.19995	4.3632	5.90393	4.05897	4.85747	9.08498	2.80159	3.08314	1.41618	2.4106	6.19242	5.48743	2.66965	2.93007
ENSBTAG00000001776	61.2837	55.2138	51.8623	39.2587	27.0186	65.576	67.338	23.294	62.0424	41.7338	59.6636	54.2978	69.4944	69.7227	34.3414	51.8284	70.5113	52.5305	34.7414	58.1753	36.2767	87.3823	46.8347	66.4854	22.7581	40.3114	42.5095	64.5421	49.4377	67.3002
ENSBTAG00000001777	536.651	375.275	715.013	335.302	379.293	270.09	449.456	392	815.261	264.934	504.763	228.425	468.735	344.662	277.196	338.433	351.079	373.14	567.652	435.013	487.346	474.452	257.31	328.368	169.048	254.99	755.697	448.735	460.379	359.016
ENSBTAG00000001778	7.41908	10.8592	11.729	12.6544	9.81962	9.16787	9.58876	11.5675	14.7788	11.7093	8.34997	9.37761	10.7226	11.9799	11.4911	12.8858	11.2492	12.1303	8.69296	6.71357	5.68418	12.7628	5.35345	8.59517	2.82077	6.04541	17.4733	9.81034	13.1204	8.61168
ENSBTAG00000001780	1.75051	3.18929	2.46862	4.5294	2.75351	3.57852	4.45167	5.0367	4.65801	5.56012	2.87809	3.99447	3.89184	2.6798	5.39905	4.3259	3.45154	3.11647	1.17829	1.53558	1.47272	2.84083	1.27264	2.62596	0	0	0	0	0	0
ENSBTAG00000001781	14.9872	23.2858	24.0079	22.1755	19.6566	18.5305	24.1186	32.5877	26.6468	34.0231	18.4099	18.2618	23.522	19.1444	25.105	16.5832	19.9135	14.6476	17.4977	13.9988	11.4697	17.257	17.2674	24.1465	11.6478	15.246	26.9962	19.3804	29.1652	18.5073
ENSBTAG00000001782	8.57842	12.0993	15.5892	11.8598	9.84018	7.15014	11.7841	8.04901	19.0051	10.7865	10.497	9.82861	7.579	6.40886	8.72384	7.89745	6.5169	8.09429	6.23259	11.3184	10.6753	17.6978	9.00892	8.33807	3.63505	5.98494	12.1066	14.9411	7.32548	10.1134
ENSBTAG00000001786	3.68161	2.12251	1.7309	2.40217	2.02062	1.97108	2.01364	1.13247	2.67978	1.92913	2.97658	2.59347	0	0	0	0	0	0	1.71145	1.07007	1.93683	1.95812	2.15458	1.74457	0	0	0	0	0	0
ENSBTAG00000001790	17.3678	11.6607	13.6804	14.3457	10.7304	9.13539	9.74861	11.0719	23.8104	14.7332	19.0826	10.6688	13.1394	9.37647	13.4328	15.4324	16.883	12.1371	13.8057	13.5515	19.5533	23.2885	13.1745	11.641	2.93758	7.45807	16.4226	13.8034	11.4532	7.13129
ENSBTAG00000001792	183.31	171.435	226.475	147.707	167.909	115.6	209.94	195.535	309.241	120.904	230.908	121.33	212.115	117.355	124.725	114.875	158.344	133.433	177.007	176.685	162.374	202.767	116.963	162.346	39.9822	81.4232	180.091	195.385	155.13	163.101
ENSBTAG00000001794	816.502	631.804	795.318	531.95	606.214	429.269	546.934	508.761	735.981	341.195	715.767	351.78	651.104	498.153	443.833	532.998	633.213	551.309	658.867	575.876	672.605	733.963	543.997	591.658	358.296	424.408	1046.87	690.021	794.333	505.107
ENSBTAG00000001795	12.2664	27.2122	17.7155	36.4505	21.328	25.367	27.324	27.2659	18.5648	40.2264	19.963	37.4293	30.3405	35.2173	37.3044	35.1186	30.0318	25.1497	14.4135	16.3608	10.787	23.1629	10.4204	25.0698	5.91003	12.7058	15.0753	15.8411	15.2458	25.1053
ENSBTAG00000001801	0	0	0	0	0	0	2.13539	1.5226	2.19084	3.80585	2.96064	4.28266	3.85332	1.09855	8.54346	9.30251	3.60362	1.47466	0	0	0	0	0	0	0	0	0	0	0	0
ENSBTAG00000001805	0	0	0	0	0	0	2.77975	2.6605	1.86437	3.57191	1.71878	3.46458	3.35757	2.82222	4.73177	5.29229	3.10587	2.40772	0	0	0	0	0	0	0	0	0	0	0	0
ENSBTAG00000001807	15.4093	4.10998	11.1199	8.6007	6.98477	2.35437	9.43471	9.64512	25.0867	10.3745	4.37878	7.0185	8.81219	6.30257	7.46138	9.89023	7.97599	6.94552	3.9251	1.3644	3.53242	4.25731	2.7872	7.86347	0	0	0	0	0	0
ENSBTAG00000001808	0	0	0	0	0	0	7.15643	10.5674	3.82888	8.65006	4.3246	12.641	10.3097	6.57373	15.7721	10.3961	13.1504	6.96886	0	0	0	0	0	0	0	0	0	0	0	0
ENSBTAG00000001810	0	0	0	0	0	0	1.81378	2.281	1.40386	6.44712	1.29866	4.842	3.12623	3.36119	7.11867	4.42258	2.69367	2.03015	0	0	0	0	0	0	0	0	0	0	0	0
ENSBTAG00000001814	4.44119	2.64329	2.38607	1.60195	2.47375	2.65823	2.93054	3.91142	4.72969	3.59256	3.43352	3.8834	3.50149	1.16513	1.89584	4.81431	2.54901	1.63668	3.73456	1.78785	2.36553	1.42477	2.00175	1.78575	0	0	0	0	0	0
ENSBTAG00000001816	1.90501	2.80081	1.87561	3.70924	1.75377	3.63607	3.25122	3.78905	1.32143	8.77893	2.90431	8.20274	5.02859	4.69432	9.76871	5.76753	4.10556	4.29168	0	0	0	0	0	0	0	0	0	0	0	0
ENSBTAG00000001817	21.7733	12.9511	8.59456	13.6954	13.5846	13.0121	13.2634	13.2898	17.4062	10.8696	14.592	10.3478	11.3537	10.7232	8.34394	7.02019	8.50249	12.7392	19.9442	12.7487	10.6576	14.8312	15.6781	15.7935	7.89112	11.1701	10.2038	15.8179	11.595	16.9208
ENSBTAG00000001821	3.55847	2.52171	2.06682	2.58009	1.84143	2.37059	2.02019	2.39718	3.00541	4.07589	2.11404	2.93411	2.58965	2.31957	3.84482	4.40993	2.37817	2.14884	3.70202	1.60189	2.38541	1.69261	2.33411	2.16991	1.05234	1.67011	2.82481	2.46597	1.9504	1.74359
ENSBTAG00000001827	7.26217	15.3945	11.5174	21.7425	13.6733	17.7146	16.6555	21.0134	13.7468	27.2555	11.937	16.4434	21.7712	16.7471	27.1416	30.792	23.319	19.2205	7.12119	9.05525	5.81847	12.7312	4.93069	14.2822	3.46569	8.07863	9.55588	9.34461	9.63922	14.1082
ENSBTAG00000001828	6.21401	4.57	4.34311	3.94406	5.85746	3.88167	4.99769	4.11598	5.6019	3.7405	6.06264	3.24365	5.83531	3.22706	2.88961	2.84524	4.17743	5.03701	5.47107	4.95401	4.49319	6.33748	6.47499	5.91135	2.19265	3.48482	2.61293	4.96692	3.64339	5.79345
ENSBTAG00000001832	4.83682	8.85898	6.44417	9.26997	7.11306	9.44667	8.99161	9.63767	6.12317	9.49918	5.71466	13.1356	8.14635	8.6613	11.4695	9.2578	8.81755	8.21579	3.93675	4.04632	3.8953	5.74076	5.22797	8.75558	4.71175	5.75884	5.46803	6.11937	6.78878	8.40986
ENSBTAG00000001834	7.26932	5.85017	7.53723	7.11828	5.17092	4.46307	6.68694	6.0751	13.9943	7.59954	8.30401	5.65358	7.85086	4.77255	10.0987	12.2083	10.2009	7.77696	4.78206	4.80241	5.35975	8.72652	5.98069	4.87249	1.79341	3.139	5.92309	5.02325	5.57129	4.84227
ENSBTAG00000001839	2.33148	2.43789	2.023	1.70773	2.71583	2.30067	2.74313	2.58772	3.33053	2.65306	2.95696	2.48436	0	0	0	0	0	0	2.06087	1.18412	1.69427	1.97381	1.71965	1.56072	0	0	0	0	0	0
ENSBTAG00000001840	7.63647	16.2705	15.2115	17.6184	11.7558	11.7784	15.4297	11.4755	13.4635	17.011	8.17579	15.4804	13.5435	13.1967	16.9806	18.1977	16.2154	14.3817	6.67051	7.41727	6.72677	11.5227	7.62762	13.3333	3.95862	7.2	8.15262	10.6312	9.84917	13.5249
ENSBTAG00000001842	68.7111	32.3225	35.8436	125.188	29.6066	30.2572	50.0435	12.595	37.618	59.4723	16.7422	16.49	75.0294	21.1341	37.0709	133.344	36.9002	46.1162	82.195	62.2421	39.803	197.742	31.441	41.4484	9.32226	10.4692	21.963	57.5948	14.8372	19.486
ENSBTAG00000001843	11.3689	12.1178	12.64	8.40673	10.2749	9.00141	11.5834	12.1061	14.2441	7.51349	10.6618	11.238	17.6129	9.58462	13.952	15.6013	13.4656	10.1204	7.84807	7.48716	6.64907	6.22256	9.92187	10.0737	6.83228	8.42555	11.3811	11.4399	14.3386	7.64379
ENSBTAG00000001844	0	0	0	0	0	0	1.62314	1.86674	1.97335	2.04259	1.66584	1.57966	1.82928	1.31015	2.26585	3.46499	1.78514	1.5808	2.72775	1.12553	1.79312	2.46938	1.87641	1.46777	0	0	0	0	0	0
ENSBTAG00000001848	2.50128	3.0363	3.02566	3.92381	2.07573	2.45706	3.49075	3.48395	4.54224	4.40701	2.34209	3.33224	3.5506	3.19619	4.08924	2.95222	2.70135	2.52066	2.01703	1.24429	1.67638	2.54929	1.37544	2.08558	1.18801	1.96091	2.81713	2.98689	3.19413	2.63379
ENSBTAG00000001851	6.50738	7.69771	2.89959	6.90776	9.69798	11.2154	3.59669	1.97324	8.10624	1.72431	3.879	10.1393	0	0	0	0	0	0	4.74251	8.16822	4.00795	5.22857	3.88487	7.98831	2.1083	5.74188	1.76096	6.40952	1.08869	12.1914
ENSBTAG00000001852	11.7592	3.51447	9.18526	3.1324	3.84378	2.37749	6.82907	4.77723	18.9747	3.49615	7.37973	3.04461	5.02529	2.24251	5.03321	12.2776	4.00077	2.34005	7.01352	3.6055	8.459	4.05781	4.04142	2.3129	3.08626	3.17257	4.81724	3.76206	3.10122	1.79433
ENSBTAG00000001854	3.3584	4.24981	4.28765	6.10092	3.70189	4.44899	4.51112	7.81904	6.9506	9.37382	4.13292	5.22815	5.47151	3.65015	6.3977	5.33902	5.48456	4.09453	2.9269	3.17893	2.68544	4.55047	1.84409	3.63509	1.47879	2.53049	4.58101	4.02276	4.39336	3.80573
ENSBTAG00000001855	51.5263	81.7347	68.6716	98.4937	82.093	92.471	96.2295	112.051	74.906	106.357	74.8177	123.307	91.9228	82.9751	116.67	47.7	74.6326	69.3962	42.4359	69.2838	42.9425	72.6269	54.1972	96.7674	38.758	63.4632	55.0665	65.1015	74.9981	79.9912
ENSBTAG00000001856	34.4625	47.0232	38.9311	55.6949	38.2531	39.5279	44.1751	51.3343	49.09	69.8267	39.0482	50.9118	46.5578	40.2482	69.3785	52.1749	53.6929	47.4086	22.8568	30.2903	27.1825	59.3512	27.7283	43.9808	17.2726	34.0287	34.1254	38.8264	36.9159	45.556
ENSBTAG00000001857	0	0	0	0	0	0	2.72577	3.13343	3.9955	4.38241	1.60034	1.33883	0	0	0	0	0	0	0	0	0	0	0	0	1.67243	2.51215	2.01481	3.00389	1.778	2.54353
ENSBTAG00000001858	23.0626	59.9664	42.7185	56.3754	22.0161	59.7938	62.9552	101.369	55.4399	77.2175	27.1504	58.3436	61.0982	43.2398	48.3969	32.7891	29.5318	54.5892	17.585	26.1611	15.2016	25.2418	4.86273	45.139	6.5868	13.6288	39.0611	27.0235	11.5719	50.8891
ENSBTAG00000001861	1.73037	1.79163	2.22851	3.45335	1.89053	2.26247	2.31724	3.78757	3.33738	5.30347	2.85176	4.06555	2.77322	3.01757	4.5558	7.6528	3.62178	3.2436	1.11425	1.41606	1.14839	1.73522	1.13021	1.58289	0	0	0	0	0	0
ENSBTAG00000001865	30.1583	40.0529	18.5453	38.0875	29.433	38.5773	39.795	33.8377	36.9732	42.8088	36.2237	69.8977	47.1207	52.0655	38.5795	36.3753	38.3611	53.8005	32.3386	27.4772	22.6014	23.5629	19.5671	43.8824	19.9309	28.1101	23.9977	27.5714	27.1566	52.605
ENSBTAG00000001868	6.9157	12.1156	8.43453	16.5925	9.6591	12.7645	13.2354	17.2979	10.311	19.9388	7.31416	13.2503	13.222	12.2432	16.5489	11.1964	11.9323	11.8859	8.24679	5.60571	5.32542	10.9869	4.75026	8.96187	5.84838	5.96934	8.93733	7.8492	11.6678	9.40043
ENSBTAG00000001872	0	0	0	0	0	0	2.42109	1.82287	1.49382	2.40165	2.52948	2.27698	2.0849	2.25435	2.30445	2.66208	1.73072	1.5192	1.84788	1.05795	1.32465	1.81385	1.21034	1.70332	1.17139	1.42887	1.40178	1.9625	2.00438	2.14634
ENSBTAG00000001877	0	0	0	0	0	0	0	0	0	0	0	0	0	0	0	0	0	0	1.45732	1.71981	2.33413	3.6328	2.85386	1.33007	1.26323	2.01737	4.36023	2.94056	3.5782	1.41521
ENSBTAG00000001879	0	0	0	0	0	0	1.06625	1.86388	4.04481	2.52821	1.5505	3.89219	1.42144	2.20397	3.59125	3.12411	1.37058	1.73057	0	0	0	0	0	0	0	0	0	0	0	0
ENSBTAG00000001888	0	0	0	0	0	0	1.35653	1.66885	1.05397	5.06198	1.48979	3.35962	2.31409	2.8239	5.33007	3.62018	1.721	1.45292	0	0	0	0	0	0	0	0	0	0	0	0
ENSBTAG00000001892	2.78707	3.47061	4.29184	4.6507	3.76308	3.47647	4.40219	5.86168	4.56123	5.10433	3.96089	4.11213	3.63773	3.64874	4.19315	3.22926	4.11044	3.74145	2.05667	2.42451	2.10781	3.30686	2.03561	3.18725	0	0	0	0	0	0
ENSBTAG00000001894	3.02458	4.29786	3.54232	7.98255	3.59119	10.5658	6.23451	8.8099	3.07302	12.7247	3.06021	15.8127	9.5758	10.3241	21.5543	16.0779	9.72875	7.2264	2.5022	2.09105	2.13453	2.52417	2.93553	7.61195	1.63918	1.79756	3.74948	2.57027	3.30499	5.50085
ENSBTAG00000001895	2.17722	3.42474	1.93706	4.08256	2.32791	4.37093	4.58485	5.87837	2.7718	6.67967	3.07614	6.83591	5.61908	5.05572	7.38929	6.20086	6.53021	4.4514	0	0	0	0	0	0	0	0	0	0	0	0
ENSBTAG00000001902	0	0	0	0	0	0	1.09821	1.15539	1.58449	1.18104	1.66025	1.25335	0	0	0	0	0	0	0	0	0	0	0	0	0	0	0	0	0	0
ENSBTAG00000001904	5.01962	3.00704	2.60242	2.79002	3.03717	1.86616	2.6288	2.39942	5.32304	2.39477	3.14002	2.70943	3.03463	1.63925	2.81007	3.8323	3.17545	2.67984	3.80751	2.00564	3.33171	3.15962	3.33868	3.5011	1.89684	2.07558	3.17906	3.08063	2.85052	2.22
ENSBTAG00000001908	12.8934	39.6759	26.7768	43.6617	20.5997	50.493	45.3267	60.8871	24.6996	89.2896	19.2909	113.656	45.0732	55.5787	80.1522	28.6459	25.7656	28.0388	13.0422	13.7548	13.5119	13.8655	8.52014	36.2332	6.33603	9.13054	13.8354	13.9354	10.1444	25.4153
ENSBTAG00000001922	6.30009	6.46769	6.16222	6.39545	6.12329	5.36646	6.53498	8.41507	7.80281	6.41663	7.74375	6.16807	7.13871	3.98123	5.83324	6.38116	6.80985	6.05739	4.55277	3.77317	4.08941	5.3279	5.85357	5.63008	3.02366	4.18653	5.87167	5.51198	5.40169	5.57215
ENSBTAG00000001926	62.6111	113.439	73.4865	157.121	83.4172	100.611	77.3891	80.4098	61.67	162.038	52.6099	113.517	67.9937	90.485	119.545	99.7416	81.5865	87.3672	37.2062	62.2606	53.184	95.6501	50.7236	99.8475	33.9299	59.7742	48.6973	80.5522	46.1072	100.359
ENSBTAG00000001928	18.7242	18.8159	12.0575	24.0333	16.8641	16.075	20.6769	27.3368	19.2374	26.5768	20.0001	19.799	26.7134	17.6706	21.3547	32.4725	26.1312	19.6658	19.7261	12.975	11.1656	13.8476	8.49441	13.6699	5.80065	8.67266	17.8308	14.471	11.6423	14.3494
ENSBTAG00000001931	12.8823	13.8985	13.4185	13.9768	10.5793	13.6862	13.8256	12.3304	14.6905	14.0524	12.3475	14.2337	14.6538	14.529	16.132	14.2799	15.0396	11.8641	10.7162	11.07	8.09954	14.0676	11.881	17.3449	6.54243	9.67128	12.3115	9.48845	12.3621	11.9975
ENSBTAG00000001932	34.4433	62.7341	30.1395	81.3932	50.2704	106.492	61.4288	53.5617	26.2456	120.273	32.3898	169.453	52.1888	141.496	125.743	46.5121	37.9002	65.5362	37.3946	36.7807	20.6124	45.5015	39.1562	102.61	33.8129	42.8737	24.0744	32.8228	45.9463	61.2756
ENSBTAG00000001933	30.2932	42.9472	35.1116	51.441	41.7641	33.8481	36.2374	29.5977	30.9055	40.5113	29.5225	36.6571	35.7172	37.747	25.4782	33.8591	24.3698	33.3709	28.0858	27.3842	23.2671	47.7556	49.7953	50.4859	42.9772	55.2242	29.2735	67.5757	37.5305	48.8708
ENSBTAG00000001937	45.1441	48.23	52.885	46.9789	42.6495	31.9346	48.5711	51.9069	60.725	39.5512	53.4265	23.9631	45.0024	28.7907	26.6938	32.1528	36.6815	36.8716	42.3052	42.2634	31.9347	71.4257	34.7234	40.429	14.4084	28.1876	47.5614	75.5673	41.6022	44.4856
ENSBTAG00000001939	1.62986	4.56357	3.11155	4.52965	3.30642	5.16595	0	0	0	0	0	0	2.19233	5.79439	6.8847	4.14243	2.98934	3.04231	0	0	0	0	0	0	1.13452	1.73726	1.47006	1.59798	1.74928	5.01099
ENSBTAG00000001941	25.4239	51.789	27.3278	81.5007	57.9468	61.4935	43.7341	42.5778	38.1322	94.1311	41.7429	86.7068	56.0542	108.661	130.152	68.5821	96.7247	105.225	23.7791	44.2158	25.4917	44.9369	48.3598	77.6914	24.6798	50.0724	21.5781	32.2629	46.3351	59.009
ENSBTAG00000001942	3.0847	5.6605	2.76642	5.64069	4.2451	6.45064	4.84707	5.55253	3.89423	10.0969	3.20279	6.966	4.77566	5.30773	6.63105	4.698	4.50663	4.85292	2.36276	3.31486	2.14341	3.94287	4.24027	9.6743	4.43858	6.1692	2.86709	4.48604	4.2219	6.26703
ENSBTAG00000001945	0	0	0	0	0	0	3.28165	3.49606	3.71334	4.53598	3.62419	3.54127	0	0	0	0	0	0	0	0	0	0	0	0	0	0	0	0	0	0
ENSBTAG00000001948	33.7642	46.2178	43.2744	38.5216	41.3053	43.9228	55.0204	54.0037	45.2005	36.7254	40.1819	39.0972	59.6481	44.4154	56.4631	50.0467	57.3724	44.8402	38.52	29	24.1695	27.3213	19.8748	44.3908	18.1177	30.3178	52.2564	33.8016	54.1032	46.2269
ENSBTAG00000001956	3.59903	9.03078	6.95639	8.17955	6.41811	10.7109	10.2409	11.7842	4.81673	11.9368	4.75693	17.863	8.25571	11.1614	13.5763	8.39298	8.07869	7.7633	2.52725	2.37338	2.21835	3.45372	2.3104	8.18262	1.40597	3.32179	3.44173	3.97327	4.43504	6.24131
ENSBTAG00000001962	2.7075	6.68082	5.06502	9.15339	4.90266	8.13198	8.32663	11.797	5.94074	14.5586	5.20899	13.8163	10.3978	10.8764	15.48	11.79	9.2838	7.44476	3.82072	3.50007	3.87184	3.98771	3.0172	6.26661	2.65073	3.97858	6.86776	4.28944	6.57019	4.93608
ENSBTAG00000001966	0	0	0	0	0	0	1.22353	1.62407	1.42449	1.08883	1.37566	1.78125	0	0	0	0	0	0	0	0	0	0	0	0	0	0	0	0	0	0
ENSBTAG00000001968	4.45957	3.59104	3.77967	3.34918	2.75274	2.50705	3.46211	3.41316	5.98895	3.56244	5.44769	2.68308	2.87077	1.69932	3.05311	2.84224	3.01731	2.29938	1.93817	2.53882	3.36772	3.43036	2.36344	2.66503	0	0	0	0	0	0
ENSBTAG00000001987	0	0	0	0	0	0	2.79251	3.33299	5.54042	4.59899	4.85075	2.67533	0	0	0	0	0	0	4.43957	2.07165	1.98014	2.84786	1.23689	1.02496	0	0	0	0	0	0
ENSBTAG00000001988	35.4415	51.1206	45.1693	69.3282	42.3062	47.2814	51.2138	56.1311	43.7367	63.3651	39.6864	51.8944	68.7505	66.1202	88.2171	90.2611	91.7891	88.5114	34.6026	31.057	28.9873	48.7971	22.4936	39.1118	15.6435	22.6998	78.6158	43.3667	42.6269	48.3238
ENSBTAG00000001996	47.711	28.1621	45.932	33.253	33.3027	16.8728	29.9549	26.1252	92.2553	18.576	51.1387	14.9265	22.6324	12.9892	18.2329	32.0551	28.7273	19.7736	40.0578	28.4139	54.643	73.5601	50.1872	31.2585	15.2882	25.4103	56.3796	53.1444	34.0799	21.1518
ENSBTAG00000002000	130.071	105.124	135.646	109.865	128.387	77.6635	133.117	105.805	135.788	81.1924	106.214	72.3392	92.7281	92.027	53.0968	51.4938	69.74	73.3158	126.069	93.0398	82.211	104.856	71.7405	98.6429	50.6859	75.7449	115.526	132.884	90.2816	111.435
ENSBTAG00000002004	21.078	20.4311	23.9749	19.0629	18.3798	12.041	18.3623	19.5702	28.2731	16.0424	20.6955	11.8452	17.5742	11.5615	18.3437	22.3127	20.1345	14.882	15.483	14.093	18.5148	25.7547	11.8519	14.9687	4.2958	10.7534	26.8667	21.7067	17.3227	17.0615
ENSBTAG00000002006	0	0	0	0	0	0	1.94808	2.77728	1.14653	5.00232	1.58227	3.06785	0	0	0	0	0	0	0	0	0	0	0	0	0	0	0	0	0	0
ENSBTAG00000002010	0	0	0	0	0	0	2.08274	2.24142	2.31281	4.45477	2.36984	4.16227	2.57359	2.31953	4.54514	4.40506	3.28716	2.06198	0	0	0	0	0	0	1.50267	1.29841	1.93548	1.71825	2.21424	2.06624
ENSBTAG00000002012	31.4177	27.3017	37.1254	28.5911	29.8932	28.1569	33.2077	29.8846	35.0887	26.7951	28.5513	27.3943	27.0128	26.032	23.958	20.9653	25.323	27.6514	22.0351	22.7983	22.3158	26.9607	16.4556	31.3884	8.95562	16.3127	29.047	30.8953	32.7566	29.7765
ENSBTAG00000002014	15.4165	19.5035	18.1952	21.3118	14.3793	17.9119	19.0345	24.1719	18.8705	25.8365	12.216	16.7218	17.6819	16.3457	24.0903	17.6108	16.2436	12.6296	11.9231	12.1436	12.3668	13.7797	6.70909	15.8841	7.84934	17.6485	18.6071	16.4954	13.9975	20.6173
ENSBTAG00000002018	148.523	178.672	160.322	238.85	195.594	180.056	189.761	154.865	193.831	181.827	144.816	147.664	152.282	178.122	129.496	119.414	132.287	165.854	125.866	138.226	97.0478	201.795	108.083	174.561	62.6844	113.559	196.156	189.039	140.136	235.567
ENSBTAG00000002021	0	0	0	0	0	0	1.41899	1.25108	2.00916	1.79706	1.02989	1.71803	0	0	0	0	0	0	1.44196	1.02323	1.02799	1.28304	1.44588	1.34048	0	0	0	0	0	0
ENSBTAG00000002024	6.05717	9.78392	5.49018	23.9808	9.02722	8.06098	11.5522	24.4006	7.01803	9.99574	11.5151	5.9603	18.3386	5.73303	15.9729	45.6698	43.382	9.53724	4.57442	4.9542	5.08698	12.1773	3.89129	5.72646	0	0	0	0	0	0
ENSBTAG00000002026	492.901	529.009	569.074	586.37	510.758	424.305	644.119	615.298	645.473	465.668	646.588	470.856	746.671	703.194	591.436	481.749	671.743	708.209	426.064	367.656	379.486	478.176	257.019	460.832	142.61	208.902	1023.42	440.411	588.276	414.678
ENSBTAG00000002028	3.74423	4.12602	2.74014	7.05876	4.62966	3.92051	4.45134	3.65862	3.06829	6.10906	3.67774	4.5328	3.27934	5.11339	3.83757	4.52989	3.32273	3.22645	3.29479	3.69958	3.60797	5.25732	2.79577	3.64599	1.59059	2.54039	2.68643	4.55453	3.1287	4.01439
ENSBTAG00000002036	43.4266	44.3967	37.4837	62.9877	59.4664	59.6137	48.9381	24.4556	38.3746	31.2908	42.7358	66.7677	77.6618	91.9941	100.536	103.628	114.233	123.911	33.5336	58.6688	29.9157	53.5772	30.5254	50.8134	15.6578	45.4689	25.0881	50.6428	30.2247	66.3208
ENSBTAG00000002038	322.375	267.926	417.949	273.538	298.564	225.809	362.132	348.819	451.67	296.133	370.196	261.769	459.125	341.428	335.527	365.065	369.249	297.745	321.601	240.123	257.658	322.865	262.056	312.131	165.04	223.842	779.25	311.672	588.73	221.162
ENSBTAG00000002039	0	0	0	0	0	0	1.71871	1.54566	1.87014	2.15207	1.38667	1.41081	0	0	0	0	0	0	1.63153	1.12328	1.08504	1.39575	1.71114	1.65924	0	0	0	0	0	0
ENSBTAG00000002042	3.40928	3.28561	2.47796	2.9459	3.19944	2.6559	2.76429	2.72411	2.65555	4.52365	2.79601	3.69304	3.94143	3.27747	3.41934	4.81127	2.72882	3.73859	3.19943	1.26686	1.38416	2.15537	1.66252	2.78113	1.83584	1.96599	1.64199	2.44554	2.85519	2.83139
ENSBTAG00000002044	8.68953	20.1954	13.2535	21.2796	11.8695	17.9662	23.0895	26.5755	13.285	24.0623	17.224	36.2385	27.504	15.8896	27.4697	21.3154	24.1825	15.8467	7.09025	6.63847	5.98059	10.5906	4.55891	14.102	4.40074	5.91288	6.84714	9.10456	8.73178	10.516
ENSBTAG00000002045	8.41475	22.0402	13.1962	34.8983	17.1861	28.9387	32.0266	28.4262	12.0082	43.4338	10.9111	35.2868	22.5884	31.0954	27.5158	31.6052	19.1317	26.4662	12.7036	9.7971	6.5552	13.9908	6.53982	25.187	8.47319	11.3222	8.23714	13.2809	15.0755	27.0021
ENSBTAG00000002046	509.695	400.48	522.187	277.028	382.865	292.431	347.72	333.328	590.631	182.814	519.051	215.495	345.93	196.339	209.64	174.528	263.974	294.928	399.801	435.666	498.704	462.762	335.779	344.107	123.663	219.727	408.331	298.974	345.282	321.197
ENSBTAG00000002048	0	0	0	0	0	0	2.06289	2.54199	1.91382	11.579	1.42366	8.86898	2.93914	11.3599	12.9722	5.70823	2.80886	1.63393	0	0	0	0	0	0	0	0	0	0	0	0
ENSBTAG00000002049	41.2291	127.405	70.1502	169.579	102.24	141.521	136.814	137.686	47.1265	140.07	83.0442	187.23	126.869	99.6506	136.723	109.19	108.683	115.676	30.391	49.746	36.1126	80.1728	44.4421	87.9349	36.4035	39.6772	43.1712	63.1947	54.6143	96.9672
ENSBTAG00000002050	0	0	0	0	0	0	4.92339	5.41028	1.99904	5.38755	1.43289	4.70219	6.25321	7.14515	5.47976	4.90086	6.31229	3.44244	0	0	0	0	0	0	0	0	0	0	0	0
ENSBTAG00000002051	0	0	0	0	0	0	1.58705	1.39676	1.83887	1.51209	1.83224	1.78633	1.95387	1.06869	1.38177	2.70457	1.22098	1.29005	1.69575	1.18108	1.17484	1.75839	1.22349	1.425	0	0	0	0	0	0
ENSBTAG00000002052	7.7554	6.08108	4.26465	5.3343	6.21288	5.51088	4.95111	6.35989	4.38529	5.601	7.73155	7.80714	9.50233	5.34679	14.5964	13.7119	15.4264	10.1387	5.9566	4.09834	4.94733	4.88604	4.52454	5.0724	2.51259	2.99992	7.08659	5.01007	4.86806	4.10437
ENSBTAG00000002055	0	0	0	0	0	0	1.40036	1.3186	2.25768	1.52266	2.08602	1.49388	0	0	0	0	0	0	2.40763	1.17618	1.99906	2.0474	2.13864	1.70267	0	0	0	0	0	0
ENSBTAG00000002058	7.02837	8.78327	8.90609	13.3549	9.08148	10.1055	10.0163	13.3067	11.9456	12.2238	11.1378	8.26935	13.3125	6.22426	11.5988	12.8523	14.5026	10.0223	5.63332	8.04082	6.30037	13.7957	5.5732	8.45338	1.33055	3.97047	11.0492	9.039	5.82741	9.44718
ENSBTAG00000002060	723.22	636.471	868.535	612.247	631.658	484.763	712.603	670.708	879.437	498.872	793.069	492.29	724.738	640.012	639.645	689.787	773.515	763.383	699.941	573.362	578.446	721.437	463.788	601.242	292.873	458.148	1163.72	684.47	755.854	513.598
ENSBTAG00000002068	28.6866	24.5266	24.5269	17.3241	31.4442	21.2562	33.0818	40.6849	41.2512	46.0894	44.1049	30.6621	41.9639	10.2057	23.177	61.046	23.4176	13.6035	21.0788	14.9104	14.9813	22.8269	14.995	13.5926	13.4064	9.35561	17.3759	26.4873	22.4787	15.3689
ENSBTAG00000002069	56.045	57.1207	81.1056	60.5177	60.6228	36.5504	119.777	51.313	121.438	79.3595	82.5839	39.9319	79.969	57.3722	48.6964	163.266	55.7625	9.09527	72.5725	60.4843	50.1278	66.4272	42.2007	49.3316	22.8768	35.4489	70.1796	85.5644	46.4386	29.6016
ENSBTAG00000002072	3.58808	5.74804	3.05327	4.67413	4.16618	4.40625	5.8324	3.75008	3.77827	6.00544	3.49534	4.06258	4.4463	4.19586	3.89284	5.66157	4.62906	4.60133	3.01594	2.452	1.62461	4.73115	2.4099	3.28235	1.74706	2.87502	1.97809	3.6939	3.15911	4.60806
ENSBTAG00000002073	2.70983	1.79753	2.09688	1.83752	1.73782	1.80219	2.28808	1.78652	2.31072	2.422	2.80067	2.41394	2.23031	1.65678	2.3499	2.53235	2.30142	1.54844	2.62507	1.71002	1.31645	2.0772	1.48893	1.80455	0	0	0	0	0	0
ENSBTAG00000002076	5.50456	8.88392	5.28511	16.3006	7.37817	15.9747	12.0408	14.2329	2.73144	22.8293	6.6782	24.4864	19.0643	22.395	29.0469	17.4008	18.9692	15.921	2.73013	2.71301	2.857	4.51479	2.72997	9.14161	0	0	0	0	0	0
ENSBTAG00000002078	4.92125	3.91601	3.63024	3.84026	3.15251	3.42764	3.72229	4.12008	5.48688	5.62389	4.73516	5.13427	3.93948	3.95387	6.16535	6.13358	3.48265	3.79989	3.46985	2.23988	3.75676	4.54698	3.58363	4.03365	0	0	0	0	0	0
ENSBTAG00000002080	6.14733	3.06875	3.80344	2.30262	3.36136	2.78146	6.4431	5.74563	5.62981	4.93381	4.70299	3.53189	7.07088	7.52206	6.95755	7.13726	7.40645	5.22375	4.10473	1.25796	2.25035	4.1695	1.34415	2.29628	0	0	0	0	0	0
ENSBTAG00000002082	6.21085	4.95523	4.20663	4.17316	7.29204	4.81943	6.88722	5.00724	4.14888	3.45698	7.97401	4.15921	7.7941	2.17952	3.21534	12.8523	4.99754	3.28068	5.36785	3.78823	4.0215	4.08363	2.36376	3.64337	1.84909	1.37699	3.90009	4.36522	2.244	3.49643
ENSBTAG00000002083	3.60101	3.13872	2.72825	4.95391	2.47946	4.92621	3.25836	4.35426	7.01258	4.96525	2.86974	3.22345	6.30118	4.90561	6.53336	4.59979	3.68867	7.21694	3.16298	2.50041	2.01825	5.69228	1.9209	4.34533	0	0	0	0	0	0
ENSBTAG00000002086	3.19271	3.70661	2.20749	5.08632	3.06569	3.96717	3.69274	4.33436	3.45835	7.55363	3.53527	6.2888	4.25955	4.31866	7.50915	5.88643	4.42858	3.65587	1.69517	1.30401	1.85167	2.55045	2.31734	3.89641	0	0	0	0	0	0
ENSBTAG00000002090	3.93246	4.67723	5.09116	5.96252	4.50047	3.52391	4.05383	2.70903	3.44444	5.89778	4.65228	4.86088	4.1578	3.49485	6.93816	6.50236	5.8475	2.75442	3.08623	2.49307	2.12873	7.75669	5.03565	4.50518	3.80206	4.86442	2.40526	5.75501	3.52192	4.20844
ENSBTAG00000002094	677.513	515.507	784.116	396.14	514.551	349.251	454.223	431.475	925.699	282.674	707.912	303.838	451.734	253.709	282.841	235.784	335.739	292.517	635.5	602.046	750.449	662.879	545.574	549.796	114.057	303.142	517.302	550.132	548.719	431.334
ENSBTAG00000002095	2.47778	1.87503	2.11965	2.56545	1.85556	1.65829	1.83327	2.40436	2.83327	2.92155	2.60126	2.23671	3.23482	1.92132	3.43238	3.89017	3.64205	2.33688	0	0	0	0	0	0	0	0	0	0	0	0
ENSBTAG00000002098	212.572	186.09	171.547	206.864	212.653	151.348	175.513	169.537	173.918	128.329	185.365	123.567	111.282	137.279	108.535	97.1773	151.673	129.759	226.092	186.461	137.088	235.892	290.505	250.932	183.975	301.45	182.131	336.286	239.033	255.414
ENSBTAG00000002101	17.7579	22.8881	17.6079	26.2904	22.5116	25.9904	31.2434	26.9052	21.9441	26.6926	23.4776	30.6931	28.2821	29.7642	26.6681	21.8275	31.2594	31.6647	12.8775	14.8756	9.57761	16.4805	15.8033	31.0528	11.6092	16.0614	20.1895	14.762	21.989	24.5285
ENSBTAG00000002105	7.96193	10.5922	8.94736	10.0344	9.96827	8.58676	11.1546	10.3472	10.3782	13.7066	9.48658	11.8509	12.5426	9.08924	14.6117	9.56779	9.73819	10.0751	7.69853	6.39177	5.66142	9.13814	8.49753	10.9149	7.7979	8.89257	7.33468	9.58459	11.1349	9.29617
ENSBTAG00000002108	3.10909	5.98278	3.45089	5.19945	5.35936	4.39979	8.19118	8.61162	6.95183	8.65997	7.32155	8.69424	8.52788	3.227	6.94186	17.566	5.6037	2.88435	4.31205	1.66859	4.42866	2.78859	1.52966	2.74146	1.13319	1.89195	3.78635	5.43721	3.45114	4.11094
ENSBTAG00000002112	0	0	0	0	0	0	2.86826	2.7689	1.27396	6.91898	1.38521	4.85503	3.36902	2.77581	3.72576	4.55642	3.55767	2.63163	0	0	0	0	0	0	0	0	0	0	0	0
ENSBTAG00000002121	11.4009	13.323	14.6786	24.4132	12.8953	10.4874	14.3667	20.192	13.0647	22.7852	14.7128	10.0719	15.7819	8.0129	9.53363	9.37232	12.6428	9.81727	7.99595	7.80946	6.68242	16.6167	6.57415	11.1397	5.7084	9.24993	10.9531	15.0656	12.5783	11.7376
ENSBTAG00000002126	5.68345	4.33468	5.2806	2.80682	2.12635	2.02646	3.55678	3.50391	9.25599	5.15656	7.74871	6.34706	4.06082	2.4663	7.41946	4.53439	3.01732	3.24231	4.67322	1.98083	5.00195	2.94862	2.15886	2.34941	0	0	0	0	0	0
ENSBTAG00000002127	2.92852	3.95158	1.93303	3.63738	2.82047	3.7435	4.57188	3.51942	2.91201	6.02735	3.06009	5.44732	5.99224	3.22076	8.22365	7.13167	6.76009	5.33518	1.63464	1.44893	1.56598	3.41947	1.85095	3.04306	1.243	1.3218	2.40857	1.7133	2.1285	2.11859
ENSBTAG00000002128	4.52194	3.09043	2.24454	3.179	2.58005	2.81217	1.89468	3.08234	3.48843	3.49267	2.6104	3.32755	3.276	2.08289	2.82124	4.064	4.05903	3.66161	3.19186	1.67928	1.0154	2.17675	3.71098	3.31304	1.19454	1.55883	1.62249	2.91977	3.22277	2.16331
ENSBTAG00000002129	0	0	0	0	0	0	0	0	0	0	0	0	1.51322	1.04503	1.82652	2.17949	1.05049	2.06068	0	0	0	0	0	0	0	0	0	0	0	0
ENSBTAG00000002130	9.17379	6.68498	7.0179	8.02731	6.38029	6.20863	6.24297	6.19881	11.0042	9.12476	7.26536	6.97692	7.06173	6.73465	8.68216	9.41922	7.43087	5.85689	8.52843	4.72536	7.41566	9.21654	7.51854	7.01524	4.49022	7.13814	7.52801	6.81189	7.52916	6.51169
ENSBTAG00000002137	22.4051	40.1715	31.1717	55.2156	32.9627	33.3041	35.3723	43.869	39.5006	48.6665	32.4318	47.3588	41.1209	41.421	72.7435	57.0114	66.1959	44.7298	25.8059	29.5818	23.8543	35.7213	14.4256	31.5638	3.3858	13.6624	42.9817	26.8205	25.2643	40.3815
ENSBTAG00000002144	4.09411	5.74109	2.90177	10.5893	5.1286	6.97533	10.1744	12.0388	7.08043	30.978	6.93549	5.31864	10.6147	7.14723	9.63895	14.3724	14.4838	5.18574	4.98267	3.40264	2.77388	4.74911	3.5506	5.81212	2.3851	2.4538	11.9634	3.7022	7.76487	4.63724
ENSBTAG00000002147	0	0	0	0	0	0	2.40708	2.78644	1.33518	7.6811	1.86493	5.98821	2.9211	4.37585	5.76441	4.22343	2.97312	2.88445	0	0	0	0	0	0	0	0	0	0	0	0
ENSBTAG00000002148	3.51092	8.36097	3.85543	5.39604	3.93	4.65952	3.28289	4.08524	3.69272	5.29774	3.92264	7.55772	4.67195	3.91673	7.5036	13.8715	4.74159	4.88255	2.3984	2.91804	2.74084	5.01442	3.67578	5.95808	3.08525	3.78636	1.9934	3.28667	3.15321	4.0188
ENSBTAG00000002157	122.151	386.301	162.758	513.116	189.324	541.761	444.563	560.319	195.071	780.031	228.717	545.09	788.4	698.019	1368.32	782.169	753.151	857.363	61.129	79.8919	69.7077	70.5801	34.8971	207.516	47.2256	71.4509	366.616	82.576	168.442	279.884
ENSBTAG00000002175	0	0	0	0	0	0	1.11446	1.56162	1.34367	3.21434	1.16057	2.4339	2.02108	1.64274	4.01665	3.63326	2.16139	1.27529	0	0	0	0	0	0	0	0	0	0	0	0
ENSBTAG00000002176	40.1045	43.1094	46.2729	58.3986	41.6157	47.5883	52.9328	45.505	49.8704	41.6672	46.6162	38.6815	56.9473	49.9728	51.6923	65.4438	62.4243	61.9676	40.6433	34.7009	31.3947	50.7654	23.536	42.2087	13.7085	20.5905	60.0462	44.5964	48.698	40.8398
ENSBTAG00000002179	2.09246	3.74065	2.15879	3.54344	2.73942	2.5172	0	0	0	0	0	0	4.55461	3.8861	9.02138	5.04883	4.25286	3.77608	1.88121	2.06265	1.87261	1.98745	1.27676	3.30737	0	0	0	0	0	0
ENSBTAG00000002182	607.115	424.272	565.53	442.585	486.773	312.407	443.429	334.749	512.672	290.611	493.406	290.125	374.642	276.384	300.623	299.874	379.793	335.124	478.924	343.02	475	451.943	347.35	490.599	84.4591	183.698	392.783	536.467	353.682	436.375
ENSBTAG00000002185	24.4381	30.1924	31.0079	26.5461	25.6239	23.9368	35.3064	36.3237	34.9941	26.0746	28.5291	37.9023	28.8328	24.06	33.0106	22.9621	33.2865	31.8984	13.6326	21.564	18.7119	18.1447	19.0717	32.5593	12.8222	20.509	23.7045	22.6616	18.8913	24.4039
ENSBTAG00000002186	2.51115	4.8767	4.16815	6.56854	4.52122	4.33493	5.49916	4.79521	5.82167	6.92666	5.43083	7.05346	6.44369	4.3223	8.37537	11.1064	7.78538	4.70881	1.95381	2.87803	3.00959	6.07704	2.48021	3.92306	0	0	0	0	0	0
ENSBTAG00000002187	5.80826	9.74756	4.81729	10.1977	7.75603	9.53849	8.28647	7.88874	4.8546	16.4571	7.43835	13.5939	10.2732	9.57551	26.6783	28.4405	11.1937	9.14185	7.3882	5.50564	5.14851	5.81829	3.83773	5.75054	3.12358	4.07318	4.81341	5.2702	4.00371	7.82471
ENSBTAG00000002189	0	0	0	0	0	0	1.64462	1.51727	2.41432	1.43062	2.16235	1.03009	0	0	0	0	0	0	1.7799	1.01198	1.28027	2.02296	1.57627	1.62456	0	0	0	0	0	0
ENSBTAG00000002191	7.05218	14.1831	6.7328	22.1155	10.6933	17.7231	13.8078	12.8356	9.21887	29.9351	8.54472	20.338	11.9339	28.2907	21.5801	15.2396	12.5764	15.3277	7.55117	9.56308	5.64577	13.2967	5.40658	13.3385	6.34982	9.99698	6.99405	9.3088	9.63322	14.5197
ENSBTAG00000002194	0	0	0	0	0	0	2.26148	1.62998	1.52955	3.31385	2.89192	2.08654	0	0	0	0	0	0	0	0	0	0	0	0	0	0	0	0	0	0
ENSBTAG00000002203	110.002	300.484	210.354	304.739	234.437	340.93	316.427	337.372	159.284	343.035	166.554	370.48	277.632	293.069	246.943	169.562	187.459	186.945	124.615	165.625	100.267	130.131	40.2507	245.33	31.9187	55.9297	78.7434	72.4099	81.2919	247.697
ENSBTAG00000002209	2.71607	3.17888	2.54872	3.00207	1.76668	2.82891	3.72497	3.96269	4.02839	6.0977	3.41976	2.95274	5.15683	2.94536	5.0903	4.58914	3.82161	2.97922	1.07808	1.42189	2.16377	3.03923	2.01423	2.41769	1.24583	1.17116	4.69203	3.03492	3.02679	2.02881
ENSBTAG00000002210	17.7564	12.3151	14.7655	12.6242	9.4669	8.03379	13.3292	15.4198	33.441	14.0165	19.3878	11.5395	13.2997	9.65517	16.0042	14.9321	15.0577	10.0704	12.4141	8.99503	18.5783	19.3581	13.3818	10.3962	2.78264	5.88659	20.5277	11.8239	11.6815	7.01343
ENSBTAG00000002211	3.99649	3.09569	2.70944	3.21608	2.08327	2.09291	2.32375	3.50347	4.25751	2.96978	4.33139	3.12286	3.47209	1.81016	5.472	8.22121	5.53073	3.62213	2.39702	1.81146	2.59211	3.51567	3.13224	2.62491	0	0	0	0	0	0
ENSBTAG00000002216	10.9122	8.16372	10.2634	27.5879	16.6766	11.9015	6.11635	5.74291	5.49857	8.88951	3.07181	6.48073	6.44958	4.51616	1.78922	3.09693	4.72859	5.41849	10.6969	11.3989	7.43572	9.30062	5.79239	13.0317	8.13682	14.9824	4.89331	17.7836	6.16047	10.5648
ENSBTAG00000002219	1.50684	2.41913	2.36726	3.56774	2.08484	2.4398	3.14867	4.44573	4.99326	7.40706	2.21082	3.66772	4.19772	3.54234	6.13443	3.06373	3.39528	3.61073	2.20349	1.5061	1.42479	2.38637	1.65378	2.19883	1.43117	1.72097	2.40929	1.85253	3.54752	1.86561
ENSBTAG00000002220	3.18282	3.97615	3.17472	4.08428	3.50812	2.98223	3.30619	3.55612	4.33363	6.13765	3.7124	4.87082	3.8956	3.33245	6.51851	7.31819	3.35262	2.59365	3.89866	2.50552	2.79156	3.21831	2.24559	2.59176	1.29114	1.41048	2.82238	2.5448	2.56105	2.53472
ENSBTAG00000002223	2.73153	3.09116	3.76797	4.97191	2.98258	2.37425	3.73807	3.39763	4.42955	5.28526	4.52214	3.3394	4.04707	2.46616	5.78804	8.80929	4.74641	2.91607	2.92113	1.89272	3.25488	5.71718	2.19869	1.80082	1.12874	1.65126	3.43021	3.17413	2.95471	2.38167
ENSBTAG00000002226	9.6846	23.2594	10.2175	35.1392	13.9333	30.3572	14.6726	13.6381	6.22291	47.8988	6.9407	37.3118	19.5485	47.7343	44.3274	29.2872	24.9824	23.2633	6.39348	5.68025	3.9579	11.6973	6.95208	25.1356	10.2417	14.2153	5.26729	9.53598	10.6327	30.4829
ENSBTAG00000002233	0	0	0	0	0	0	0	0	0	0	0	0	0	0	0	0	0	0	0	0	0	0	0	0	0	0	0	0	0	0
ENSBTAG00000002236	10.5238	17.5321	11.1551	24.8535	16.1343	23.3479	16.8658	16.035	9.85087	31.9972	10.6691	25.7337	18.5475	26.388	24.9387	24.4649	17.6486	18.9447	8.95894	9.11078	5.13258	13.6951	8.40944	17.9186	8.70898	15.5257	9.79258	13.6379	14.3561	20.5119
ENSBTAG00000002238	38.483	65.2807	52.6495	55.9087	59.4313	60.9039	67.6594	67.7215	52.2081	49.9982	50.3961	50.0005	80.3701	58.798	72.1679	72.3645	79.919	82.29	32.1849	40.177	28.0784	44.5749	22.5342	43.7882	14.036	23.1311	72.1936	38.3546	46.3023	54.5105
ENSBTAG00000002242	6.54707	8.58001	6.33376	15.7865	8.255	9.56133	11.6573	17.295	10.5867	17.4729	7.61148	9.34193	13.8828	9.78674	13.9003	14.4192	18.1112	11.4473	5.14899	3.72447	4.36953	8.86497	2.17394	5.80929	1.29646	2.20505	14.8157	4.69673	4.70243	7.44746
ENSBTAG00000002243	6.68158	7.55453	6.20629	6.20765	7.9612	7.28512	7.18849	7.60269	5.80881	5.98499	6.25209	6.11905	10.3364	8.4277	8.09404	7.89607	9.53296	8.83549	6.74257	5.36266	3.44594	7.33215	4.98745	7.30164	3.064	6.30535	5.73792	5.86499	7.63278	7.45721
ENSBTAG00000002256	4.5265	3.49861	3.02428	5.84405	4.70698	3.28873	6.19393	4.88259	4.72987	7.91518	5.70085	4.92547	5.54026	2.00761	2.80347	3.21931	4.49488	2.69662	3.77577	1.88135	2.26553	4.39386	2.53348	3.17914	1.09435	1.41827	3.32793	4.06603	3.63517	3.19974
ENSBTAG00000002258	2.08188	5.76614	8.27522	2.17991	4.69655	2.24176	2.58059	3.49435	7.01724	1.89029	3.10717	1.04044	2.0814	1.68986	1.45455	6.22031	1.66659	1.29714	0	0	0	0	0	0	0	0	0	0	0	0
ENSBTAG00000002260	0	0	0	0	0	0	1.99393	2.26619	3.71312	2.58983	2.57082	2.42962	2.19656	1.85627	3.51847	2.53027	2.22358	2.60475	1.46652	1.52405	1.92682	2.61234	1.57982	1.79582	0	0	0	0	0	0
ENSBTAG00000002261	2.25287	6.27557	3.47704	10.1013	5.57744	11.1344	4.70547	5.49477	1.72809	7.45337	1.81111	5.9591	1.12701	1.43648	1.213	1.57911	1.94319	1.68581	1.40868	1.94745	1.18694	2.29318	2.21193	2.26486	3.18531	4.07792	1.74546	3.29859	2.6695	8.3552
ENSBTAG00000002267	11.2189	8.88602	4.96378	9.40624	9.32751	11.2105	6.95297	7.75378	5.3546	9.9759	7.81172	10.6376	9.64781	8.90975	10.612	8.84479	8.35682	12.4469	7.13313	6.37774	4.05134	5.76603	7.24795	13.6921	5.09612	9.5343	5.33412	6.87517	8.03461	9.94306
ENSBTAG00000002271	2.65512	5.59175	3.64081	8.17636	4.26167	8.78718	5.16819	6.76258	4.00163	14.0636	3.89565	16.0271	6.30284	12.5304	18.3398	9.82748	6.56396	6.64428	2.45895	2.54933	1.69966	2.24317	2.49144	5.20769	0	0	0	0	0	0
ENSBTAG00000002275	18.0452	24.7815	25.4304	25.3614	22.3904	22.005	25.6609	27.1226	23.9608	33.5559	15.6847	26.7548	22.2146	24.2607	39.6267	19.2475	20.4609	20.0348	15.8026	15.9959	13.0088	16.4414	11.6589	17.6256	6.79691	13.4188	22.7127	19.8895	14.4211	21.6859
ENSBTAG00000002277	4.28132	3.98547	3.70985	4.64551	3.4366	3.81044	3.86719	4.03284	4.50965	6.1129	4.23226	4.45961	5.48234	4.64085	6.47823	6.55018	5.36713	4.68649	3.39804	2.99927	2.77697	4.67517	4.12576	5.16449	3.29264	3.78925	4.84787	4.43913	5.39477	3.5946
ENSBTAG00000002278	0	0	0	0	0	0	1.94952	1.63786	2.37085	1.61476	2.24668	3.08178	0	0	0	0	0	0	0	0	0	0	0	0	0	0	0	0	0	0
ENSBTAG00000002279	17.5456	18.3036	14.3044	19.569	14.8678	15.3083	20.655	22.0541	22.6821	18.7177	27.777	17.6201	17.974	12.9484	13.6476	16.2324	16.6456	17.3134	15.0843	18.1127	21.051	22.2707	13.7656	18.7484	10.4703	9.02035	16.9538	12.629	9.34859	13.7527
ENSBTAG00000002280	0	0	0	0	0	0	4.77811	5.60437	4.89395	4.12069	4.03289	4.3366	6.03698	21.242	30.0107	11.8954	4.99575	5.30265	0	0	0	0	0	0	0	0	0	0	0	0
ENSBTAG00000002282	626.842	1115.89	820.186	1215.58	883.393	968.248	1202.52	1199.14	934.866	1283.5	727.411	1105.83	1145.51	911.405	1229.92	866.623	969.632	890.287	537.053	539.549	447.976	641.105	453.858	1125.62	524.682	685.414	668.876	737.548	828.39	1082
ENSBTAG00000002283	0	0	0	0	0	0	0	0	0	0	0	0	3.08886	8.2424	8.80757	3.65021	2.19785	2.82675	0	0	0	0	0	0	0	0	0	0	0	0
ENSBTAG00000002286	0	0	0	0	0	0	1.713	1.97023	1.54514	2.79026	1.87473	2.07371	2.23744	1.36876	2.72089	3.3033	2.09806	1.42082	1.53503	1.13848	1.23118	2.02145	1.22096	1.61307	0	0	0	0	0	0
ENSBTAG00000002287	0	0	0	0	0	0	1.36242	1.34559	1.47372	1.55158	1.64383	1.364	0	0	0	0	0	0	0	0	0	0	0	0	0	0	0	0	0	0
ENSBTAG00000002292	0	0	0	0	0	0	0	0	0	0	0	0	1.67111	2.43473	3.32253	3.02334	2.44376	1.32212	0	0	0	0	0	0	0	0	0	0	0	0
ENSBTAG00000002293	1.62038	2.33417	1.79265	1.82836	2.25425	3.06373	2.89409	1.88282	1.22493	4.78465	1.01405	5.27806	2.86	3.11436	4.9067	2.71558	2.71359	1.76357	0	0	0	0	0	0	0	0	0	0	0	0
ENSBTAG00000002295	0	0	0	0	0	0	1.75714	1.78146	1.11253	4.00544	1.67107	3.49393	2.32979	2.42473	3.20474	2.9108	1.87939	1.7301	0	0	0	0	0	0	0	0	0	0	0	0
ENSBTAG00000002299	7.91094	9.97472	4.93744	9.30195	12.5356	11.9277	7.74564	6.75994	4.90973	7.23615	7.0831	13.7422	7.14767	24.5406	9.79853	5.43621	10.6615	12.0901	7.63201	7.70817	5.31431	5.24636	9.02889	10.9375	5.04768	8.02577	6.87911	5.90479	8.73149	13.1825
ENSBTAG00000002302	9.02694	25.8679	10.4829	19.2139	22.3033	34.8331	28.8201	23.104	13.0008	32.4564	10.8532	41.6031	24.2483	19.4278	20.2094	21.1251	12.2268	19.9315	7.85938	10.0094	5.63877	7.00696	5.28572	24.4209	6.27414	7.74617	4.82061	12.4032	7.92984	29.6066
ENSBTAG00000002303	10.9094	7.89468	4.92404	7.38336	6.86128	6.3502	6.49007	7.78866	8.44053	10.3094	6.85454	6.93959	9.78508	9.10092	13.5025	17.5168	11.4395	9.36859	9.68487	4.79095	6.01278	6.11621	6.93893	6.47267	4.01426	5.36843	9.20642	6.12517	8.20101	4.56666
ENSBTAG00000002306	15.9274	23.6706	22.3086	32.2655	20.5195	21.9623	18.9612	23.6735	23.5189	31.7058	24.8314	21.6946	22.2262	27.0511	31.0581	38.2995	35.1449	30.6179	12.8574	15.3098	13.4899	27.3732	14.0281	21.231	4.67187	11.1854	23.3448	16.1467	17.4132	17.0096
ENSBTAG00000002315	9.24235	16.2669	15.5442	25.7084	15.1073	18.6159	20.1262	27.0645	18.9559	41.1954	1.08209	17.8773	19.7118	21.9237	35.4649	26.5909	26.3411	27.8749	7.18843	9.27078	6.87032	15.6866	7.59964	14.94	7.21783	9.76598	23.4749	11.2289	15.505	15.0623
ENSBTAG00000002319	0	0	0	0	0	0	0	0	0	0	0	0	2.12478	1.00805	1.44844	3.00789	1.68392	1.5291	2.56716	1.36185	1.13008	1.58057	1.55782	1.37968	0	0	0	0	0	0
ENSBTAG00000002321	20.6581	7.99007	8.76031	4.25611	8.85753	4.50475	5.75354	7.01269	19.8013	3.48217	17.0903	5.22384	7.36195	2.72804	3.53914	4.89476	6.86019	5.92221	17.748	8.36157	12.643	10.72	11.4318	6.96931	3.78728	6.70986	7.19362	10.6997	10.0304	3.94242
ENSBTAG00000002323	19.3716	12.2935	7.16215	19.1426	11.3906	16.2894	16.6826	14.3992	25.6371	22.5274	14.9926	21.5395	14.502	26.6334	23.262	13.2523	18.596	18.2453	9.12828	6.12893	8.2789	7.91034	7.70961	10.7853	2.49327	4.40352	22.2879	6.5156	10.4155	10.7297
ENSBTAG00000002326	2.82653	5.39105	6.61509	5.8772	3.4528	2.58273	4.56032	10.1443	7.29135	7.28613	4.18758	3.39145	8.59889	1.65617	10.5214	29.3745	14.7563	2.19005	3.40476	1.2145	2.79493	3.84202	1.49926	1.69582	0	0	0	0	0	0
ENSBTAG00000002327	10.6526	10.299	14.537	12.8482	11.6864	8.16753	10.5556	10.3114	17.421	12.0319	9.96411	5.73572	6.8464	7.5324	6.70352	9.48614	7.39214	7.40127	9.94203	10.6457	10.6697	18.8937	8.88123	8.39175	4.2839	11.3008	15.2136	16.9924	8.36521	12.082
ENSBTAG00000002332	16.7901	12.7122	19.2667	12.7989	18.0898	8.73836	13.8537	13.9068	18.7384	12.0187	14.7968	12.3423	12.105	7.93533	12.791	16.1793	12.9649	7.56884	10.4704	10.1265	10.107	14.8143	9.63188	11.7364	6.42783	13.1683	14.5659	19.3084	13.9859	13.1937
ENSBTAG00000002341	0	0	0	0	0	0	1.93744	2.43544	1.45183	4.13469	1.5604	3.11765	0	0	0	0	0	0	0	0	0	0	0	0	0	0	0	0	0	0
ENSBTAG00000002344	0	0	0	0	0	0	0	0	0	0	0	0	3.32146	1.47762	4.52377	4.45093	2.35672	2.4488	0	0	0	0	0	0	1.60593	2.52143	1.3337	1.57538	1.62085	1.37268
ENSBTAG00000002345	0	0	0	0	0	0	1.46528	1.19895	1.80312	2.51146	1.42695	1.5447	1.36728	1.68223	2.70103	1.91511	1.6775	1.62323	0	0	0	0	0	0	0	0	0	0	0	0
ENSBTAG00000002350	1.71841	1.84764	1.75698	2.04984	1.88361	2.60736	2.10751	1.94079	1.66569	2.02188	1.66068	2.63607	3.83873	4.53927	4.60494	3.81589	4.15876	4.52965	1.35852	1.11513	1.18617	1.682	1.25428	2.67727	1.2032	2.0304	1.71988	1.9457	1.99453	2.29441
ENSBTAG00000002352	3.03238	4.63481	3.46809	5.33837	4.22772	5.23201	6.01308	5.14176	5.17183	8.3125	4.06568	7.46006	7.08643	5.09077	12.4565	8.55806	8.29498	8.3806	2.99089	3.21263	1.99623	3.75864	2.46991	4.6422	3.12028	4.08304	4.52748	4.71166	3.94726	6.1821
ENSBTAG00000002362	0	0	0	0	0	0	11.8679	13.349	20.3053	9.85999	16.6281	4.52868	9.68872	9.7444	8.0883	9.02197	10.1285	9.85124	2.89728	3.1838	2.43629	7.12415	2.23325	1.12893	0	0	0	0	0	0
ENSBTAG00000002367	245.217	139.566	146.342	183.605	200.994	152.252	144.672	140.83	165.895	92.2183	179.316	114.588	178.512	164.691	126.302	140.182	183.261	125.444	158.446	125.645	81.567	154.611	109.209	158.409	65.9539	89.1915	253.782	219.144	175.607	116.474
ENSBTAG00000002374	0	0	0	0	0	0	1.22722	1.31028	1.0246	1.50943	1.22829	1.63139	1.9054	1.63688	1.97699	3.3396	2.34432	1.76995	0	0	0	0	0	0	0	0	0	0	0	0
ENSBTAG00000002376	3.70455	6.11285	7.44312	9.3693	6.40457	6.63186	8.57313	9.67095	6.44945	8.24212	7.29197	6.51549	7.18423	5.0942	7.1502	8.01264	7.11679	4.99052	4.07755	3.97167	3.51177	4.90951	2.6608	6.42554	2.32409	2.87463	8.08974	5.73091	5.30103	6.5508
ENSBTAG00000002377	27.5273	59.6743	49.3801	87.3257	45.924	46.0224	56.089	73.7906	57.2748	66.9301	47.8619	55.3998	62.5399	60.5514	90.5957	99.7307	91.2327	57.1739	22.542	34.7484	27.5671	78.6606	16.2802	37.4809	4.4586	15.9987	53.9612	41.3197	36.6167	47.1756
ENSBTAG00000002378	23.1393	29.1164	19.349	30.9566	27.9439	29.8075	26.0231	23.5031	23.2901	35.6542	23.8451	29.7626	30.9111	27.8414	34.6812	41.5779	25.9264	33.3111	21.7586	16.7523	15.8234	26.6932	16.4158	25.0114	15.2209	17.2344	15.2677	25.4503	20.9738	33.8312
ENSBTAG00000002381	5.80975	6.28251	5.21196	8.90447	6.23982	6.83045	7.34088	8.81603	7.93467	12.3561	5.54781	7.00006	9.62072	8.42963	9.47009	8.1026	7.9226	8.16452	4.25221	4.26384	3.39838	6.03859	5.01236	7.3088	5.01832	6.29556	5.75064	7.14652	6.94035	5.87659
ENSBTAG00000002385	2.05563	3.06311	2.97759	5.18874	3.63721	2.79977	3.24387	5.63853	3.10706	4.51755	2.86283	2.56291	4.75508	5.76943	6.81578	4.44096	8.60673	4.21294	1.88956	2.47969	2.43332	4.72924	3.85772	3.61018	1.23396	2.23034	8.27944	3.0713	4.11819	2.72235
ENSBTAG00000002389	8.47729	12.6916	9.32958	10.3648	8.99235	7.40609	9.65136	10.8493	11.4689	7.11847	9.49659	9.90961	12.6728	6.56969	14.1123	16.2466	13.5126	10.538	9.17968	6.54299	7.09836	9.29957	8.395	9.84991	7.45744	6.69026	10.5221	9.35165	10.8811	7.22605
ENSBTAG00000002391	4.06882	3.47964	5.15315	2.35525	4.79598	2.5138	3.61453	4.99188	5.51821	3.40819	5.2943	2.5725	4.28797	1.38609	2.34164	6.53527	1.96176	1.18764	3.19148	1.75093	2.03959	2.71649	2.07024	1.62776	1.53528	1.53069	2.46781	3.17314	2.66257	1.90507
ENSBTAG00000002393	3.94839	3.94273	3.56616	4.06812	3.33149	2.81785	4.6357	5.49845	5.87111	9.54609	3.73646	4.50355	5.33374	2.69403	6.70146	4.37677	4.83565	2.68453	3.64905	1.85462	2.69807	3.2303	2.26343	2.68878	1.09218	1.43857	5.13306	3.64753	4.41671	2.89171
ENSBTAG00000002394	0	0	0	0	0	0	1.39147	1.3745	3.35643	1.62946	3.03177	1.15454	0	0	0	0	0	0	3.23509	1.3694	2.3084	2.54473	3.51352	1.03853	0	0	0	0	0	0
ENSBTAG00000002395	0	0	0	0	0	0	1.4044	1.50884	1.37888	2.19843	1.06283	2.82603	1.23504	1.34453	2.2799	1.9028	1.20692	1.57545	0	0	0	0	0	0	0	0	0	0	0	0
ENSBTAG00000002402	3.75149	5.26672	3.13898	8.97242	4.45903	4.48139	4.33865	4.24275	5.54473	11.7201	3.39617	6.66582	5.83993	7.4828	12.1835	10.3664	7.02357	5.39376	3.34467	2.69122	2.44859	5.47695	3.77089	4.76706	3.71947	5.55094	3.70517	5.78593	4.05344	3.98678
ENSBTAG00000002404	10.0083	15.3637	11.7565	22.0659	14.7544	14.5395	17.781	27.9269	19.0944	38.7722	13.9278	19.5617	23.8352	17.6333	24.1342	28.2617	19.7123	18.5183	14.14	8.7126	6.92102	18.44	10.9589	13.8787	9.68802	13.7773	12.7784	15.2886	20.666	18.796
ENSBTAG00000002411	8.54359	6.94181	6.20896	5.07312	6.47778	5.57343	6.64765	6.90802	7.88179	6.34202	10.6302	5.88251	7.74435	3.6018	6.36991	11.1704	6.11042	4.2891	6.04245	4.35872	5.11012	6.35943	5.1244	4.76687	2.37273	2.91785	6.63368	4.73383	4.62672	3.94617
ENSBTAG00000002412	3.08626	3.47681	4.10814	5.2707	3.11742	2.81013	4.05497	6.53048	6.2313	10.1087	3.20108	4.26247	4.59547	4.47539	6.79614	8.54877	4.52938	2.57626	2.94501	2.44999	2.53454	4.13506	2.28401	3.63225	1.28418	1.40386	5.61414	2.72851	2.96698	1.82727
ENSBTAG00000002413	17.2349	18.2252	16.4732	20.5681	20.7243	15.7424	17.6624	16.0729	18.5452	19.4424	15.6724	17.4174	16.8613	21.6277	19.3455	14.5794	19.033	16.4143	18.4008	13.0697	10.0306	17.8364	29.022	24.6654	19.1544	24.3658	19.138	21.6687	26.0642	16.7821
ENSBTAG00000002415	41.5627	52.709	23.4875	58.3348	52.7954	69.4392	56.624	45.0424	35.0544	62.4846	33.0524	78.231	49.6923	94.8389	61.3451	42.5954	37.9587	63.2527	40.412	27.4724	18.0441	28.0305	25.4826	53.1047	25.3485	44.7371	50.4973	45.8952	76.2771	62.1268
ENSBTAG00000002422	0	0	0	0	0	0	0	0	0	0	0	0	1.68278	1.10104	2.80301	3.49142	1.8879	1.82402	0	0	0	0	0	0	0	0	0	0	0	0
ENSBTAG00000002423	8.11933	15.1472	9.67593	25.9283	11.6646	15.3886	14.2693	16.7277	12.3744	41.7215	9.19583	27.6576	15.1432	22.5486	34.3512	23.1364	18.021	14.4881	8.30496	8.73919	6.30177	17.4754	6.05156	10.3561	2.1401	4.58078	7.66888	11.1902	6.93288	14.0964
ENSBTAG00000002428	12.4595	24.6569	16.6324	35.8584	18.4056	25.0625	32.6101	42.9675	18.7424	35.7433	23.0897	36.846	36.0423	23.5239	53.4469	39.98	42.8388	27.8732	12.5232	9.1844	9.59845	16.1058	5.76908	16.8745	3.99281	5.88806	22.1078	11.5575	17.6147	18.03
ENSBTAG00000002431	2.38826	2.78649	1.87792	4.62396	2.40976	4.63392	3.14274	3.75749	2.19941	9.70799	2.71907	5.03	4.20388	5.2104	11.6335	8.94369	6.45712	4.91026	1.58128	1.25942	1.44709	1.82896	1.06222	2.85138	0	0	0	0	0	0
ENSBTAG00000002434	5.7647	6.22914	5.07672	8.44901	5.33686	6.95895	6.95247	7.90795	7.98264	10.33	7.33003	7.45947	7.99825	6.39191	10.2442	8.48773	6.61411	6.45523	4.48829	4.00279	3.40667	6.73784	4.28513	6.44822	3.12841	4.33839	5.8309	6.96516	5.29902	6.69031
ENSBTAG00000002452	28.9299	25.0725	24.1389	32.0565	22.7679	20.498	24.089	28.2855	38.9311	27.5319	28.9196	24.4423	29.3935	27.7939	51.0883	40.941	45.4689	35.5383	23.3783	18.0342	19.4681	27.7298	15.1459	18.8933	8.23359	12.617	32.2634	22.6584	25.616	17.4856
ENSBTAG00000002454	0	0	0	0	0	0	2.55809	2.76161	1.85144	3.20415	1.5897	1.82977	2.64198	1.90225	3.45323	4.93548	4.08702	2.58419	0	0	0	0	0	0	0	0	0	0	0	0
ENSBTAG00000002457	15.53	15.8153	25.8095	21.8304	17.2688	11.2982	18.7021	20.4572	27.6968	18.2843	19.5281	12.8387	19.8988	11.1444	14.4434	27.7631	22.9927	13.7888	14.9885	10.6605	13.0809	21.3756	12.0544	11.0758	8.05582	11.1378	22.8693	23.5673	21.7972	13.2109
ENSBTAG00000002458	0	0	0	0	0	0	1.93359	1.84423	2.21806	3.25624	1.5004	2.30226	1.97987	1.71393	2.8118	2.1046	1.78241	1.71751	0	0	0	0	0	0	0	0	0	0	0	0
ENSBTAG00000002460	0	0	0	0	0	0	3.34244	3.11608	3.50582	5.20997	2.38808	3.40392	3.98066	2.6895	3.92139	3.88265	3.29478	2.39739	1.50032	1.51543	1.38107	1.86056	1.1906	2.38459	0	0	0	0	0	0
ENSBTAG00000002462	9.46217	11.6732	14.6401	12.4798	10.4387	12.3772	11.9493	14.0231	16.8622	13.7616	14.0121	13.1675	12.9548	8.83641	16.1403	12.8371	13.594	11.8257	8.87007	8.81885	11.2797	13.3369	7.89435	11.543	1.75297	6.08116	14.7761	11.7357	8.70923	10.7871
ENSBTAG00000002463	61.4448	129.326	78.7849	105.154	95.2746	122.448	147.902	154.881	111.586	143.285	99.4953	156.175	143.557	107.573	133.728	83.472	103.612	92.8692	73.1908	79.0549	53.0406	74.965	46.77	105.202	16.7199	37.9282	43.2733	57.7851	56.1742	93.5241
ENSBTAG00000002468	1345.51	1103.25	1543.83	1044.48	1164.28	678.144	1004.69	967.238	1282.8	721.955	1187.87	592.54	1340.81	925.334	790.909	1271.86	1198.11	1012.36	1495.87	987.73	1184.67	1462.18	884.186	987.591	497.674	726.014	1806.65	1359.82	1312.12	836.821
ENSBTAG00000002469	12.3848	8.60363	9.55659	3.78614	9.33196	4.07512	6.44739	6.41255	13.1591	5.56691	12.6584	3.95088	7.84456	2.18862	3.72237	12.5185	6.61154	3.37047	7.92789	6.23121	8.39787	7.53976	9.14998	5.94107	3.12349	3.43976	6.7525	8.14394	5.9162	3.60909
ENSBTAG00000002473	11.6793	11.3494	8.83563	23.9488	18.4981	11.1161	14.0696	25.0705	7.12787	26.6957	11.0059	6.99974	9.39787	20.012	8.05079	22.7855	16.5378	14.6668	24.335	12.281	7.57897	24.1817	9.83707	16.8039	5.82608	9.32353	5.04427	22.9541	21.4501	15.4065
ENSBTAG00000002474	0	0	0	0	0	0	0	0	0	0	0	0	2.4043	1.68571	2.74823	2.75292	1.85377	1.80488	0	0	0	0	0	0	0	0	0	0	0	0
ENSBTAG00000002475	16.8938	25.388	20.7422	36.8543	24.4434	32.4507	32.2897	32.3024	23.4214	36.1933	25.29	26.4437	37.5968	26.2243	39.4003	37.3686	34.5837	32.7209	13.132	15.4496	11.7863	22.9244	12.2046	23.219	14.1571	18.2108	21.3259	22.9234	23.5585	30.4717
ENSBTAG00000002476	0	0	0	0	0	0	1.22891	1.20214	1.22272	2.55021	1.12566	2.28184	1.42093	1.67134	2.95394	1.87704	1.47005	1.48754	0	0	0	0	0	0	0	0	0	0	0	0
ENSBTAG00000002477	5.3819	5.40515	3.0764	3.83654	3.37523	3.0668	4.70579	5.50537	3.77649	3.55286	3.55746	3.43775	3.81966	2.62889	3.25508	2.99442	1.71463	2.52483	4.48447	2.62042	4.14086	4.72849	3.59761	3.84271	0	0	0	0	0	0
ENSBTAG00000002479	14.2474	12.5686	10.4556	11.0889	10.2386	10.953	12.4592	13.3259	18.3542	12.8217	12.1121	12.6998	12.5444	12.6227	12.2294	10.1171	9.86088	10.2934	12.6712	8.72365	9.32951	9.76676	7.33176	10.3145	2.84378	5.50227	7.35848	9.02393	6.79938	9.56702
ENSBTAG00000002480	8.06448	8.88054	8.49029	7.7521	8.38584	7.26562	7.1682	7.76715	10.6176	6.59796	8.09019	6.36712	8.36617	7.35433	6.14322	7.48695	8.40709	7.66448	9.29855	8.1701	8.5686	8.61632	6.12052	8.18483	4.82792	7.91298	10.6472	9.97753	10.8084	9.04775
ENSBTAG00000002481	8.13606	8.31173	6.03804	6.28603	8.89376	7.3979	8.55402	10.2413	9.68354	5.08586	6.81787	8.69872	12.9549	6.77834	9.59023	10.698	11.877	12.0541	7.35603	6.011	5.00276	6.28256	11.0822	12.2639	4.25772	6.3776	7.15567	6.17819	8.65814	5.5924
ENSBTAG00000002484	6.40936	4.81624	4.95151	5.44886	4.88752	4.45597	5.60995	3.70052	5.7277	4.65789	6.03401	3.33269	5.21713	3.41512	3.39502	4.02111	4.72301	4.3795	7.21865	4.15287	3.54104	7.76009	5.54343	6.14266	3.52938	3.58089	4.70179	6.38742	5.7013	5.12189
ENSBTAG00000002485	13.5248	19.9647	18.976	21.6747	12.2436	13.893	15.1381	18.9205	28.5462	36.317	18.3336	36.9614	20.3719	18.7644	40.2653	37.7492	21.3857	21.3765	9.5263	10.4153	10.6875	15.6222	10.9034	15.5317	6.14694	14.2108	14.7991	15.8994	12.601	10.6355
ENSBTAG00000002487	29.3793	28.4653	17.4681	37.0574	29.4843	34.5678	30.2043	26.8438	25.5737	36.6543	18.1572	34.6281	26.8907	34.5282	34.5669	26.4283	26.3302	31.7698	18.8391	17.7263	15.3685	21.3227	21.9551	34.7809	8.37074	14.1568	18.612	20.85	17.3605	25.445
ENSBTAG00000002490	14.9545	23.6456	14.2932	18.545	23.6494	46.2302	34.4187	29.8186	15.1234	19.5602	23.992	38.0014	32.5633	23.8318	38.4741	17.9452	33.8456	50.389	10.336	10.7223	6.49881	7.64983	10.5797	39.5263	5.73566	8.70841	9.91433	8.50005	14.2537	34.7083
ENSBTAG00000002492	0	0	0	0	0	0	0	0	0	0	0	0	1.78342	1.22486	2.24138	1.39382	1.91978	2.46364	0	0	0	0	0	0	0	0	0	0	0	0
ENSBTAG00000002493	8.82968	13.3131	10.4057	21.1676	11.3193	15.7425	13.7498	14.8076	9.86849	25.2639	9.88166	22.4038	17.0111	17.3553	22.1234	22.3547	17.2311	16.0705	5.84144	7.76873	5.67803	10.8086	4.66869	12.1142	3.11132	5.68131	7.80631	10.7139	6.2429	14.0619
ENSBTAG00000002495	0	0	0	0	0	0	2.37028	2.93596	2.70961	11.7567	1.71175	6.29911	3.38655	6.7678	10.8696	5.52918	3.81546	2.98245	2.16319	1.67068	1.94389	2.00153	2.77957	3.29559	1.58437	1.77532	1.93111	1.18531	1.63624	2.4834
ENSBTAG00000002500	8.81655	7.83853	9.52249	6.91605	8.07506	6.13773	7.38258	4.70905	8.1018	3.62596	9.83856	4.635	7.1102	4.22936	5.79894	6.53047	7.19205	8.12757	8.96879	7.89227	6.30309	8.95935	8.35821	10.1836	3.64889	6.41397	5.31646	8.87463	7.13464	8.52941
ENSBTAG00000002501	57.5451	77.199	63.6581	86.4265	72.6583	59.9872	65.6252	65.8664	82.4708	59.37	65.5408	53.8862	67.5595	73.8798	65.7051	58.2244	65.3435	73.4377	48.2201	61.316	48.9574	91.0713	45.3806	65.1953	25.7402	47.3436	71.3723	77.0286	59.5652	71.0541
ENSBTAG00000002503	7.77129	9.22666	8.13713	9.37002	8.66923	10.435	10.5366	7.38685	10.3872	9.00281	8.62344	11.0214	10.1681	10.025	12.5498	11.5053	10.8863	10.0455	6.30209	6.69324	6.46335	8.51515	4.73459	9.08428	3.32794	6.61161	7.97546	8.07757	6.41081	10.0055
ENSBTAG00000002507	159.376	474.72	277.564	519.553	339.937	562.834	589.102	738.457	279.599	773.16	264.548	690.955	506.857	467.682	527.48	287.936	312.598	337.144	162.606	223.653	148.249	216.773	82.5553	331.863	47.4741	87.7274	196.505	164.408	153.735	405.256
ENSBTAG00000002510	13.7891	24.2887	15.4368	32.5424	19.9603	22.5495	22.4051	23.2487	15.7261	48.4769	14.124	25.5899	29.0603	26.7114	34.764	41.8738	24.0443	26.3621	9.83786	13.701	8.73444	22.6626	8.9497	24.2577	7.40934	13.4495	10.3984	17.1374	14.4573	21.2779
ENSBTAG00000002512	0	0	0	0	0	0	1.37708	1.59317	1.39165	2.44948	2.01308	1.2133	1.84144	1.12045	1.77327	2.96707	2.17596	1.77753	0	0	0	0	0	0	0	0	0	0	0	0
ENSBTAG00000002516	11.7162	14.8663	15.0812	19.3563	12.1503	10.9606	15.0107	15.9001	21.5753	15.8138	15.9915	13.6783	21.3191	12.2986	25.65	31.9561	28.7421	21.5128	12.4888	11.0499	11.4942	22.2066	8.58424	11.4978	4.42902	6.29689	16.5499	15.0784	11.8543	11.206
ENSBTAG00000002520	4.79943	6.96056	4.25139	10.7695	4.93412	10.2422	6.16277	7.68618	4.48332	18.2948	4.27616	11.8784	7.88434	12.1073	16.8267	12.1239	8.49289	8.71951	3.55325	3.44067	3.13482	6.01496	3.72629	6.9967	1.76158	3.10662	4.71188	4.35882	3.37969	7.44441
ENSBTAG00000002524	5.19287	8.1473	6.379	9.60088	6.61827	5.94728	6.86761	8.45781	5.84084	9.62548	6.20314	4.59612	10.4189	7.67735	9.858	14.0925	11.8212	9.13731	5.77408	4.2042	3.92677	8.7414	2.35642	5.47123	1.50082	2.76056	10.0618	5.53561	4.46254	5.2311
ENSBTAG00000002525	18.9744	22.1607	26.3539	19.0176	16.7341	16.3711	22.2312	21.8894	19.5373	18.0471	18.1517	20.072	29.2071	18.4294	32.9305	31.1231	29.3286	22.9603	17.2275	15.6952	12.905	19.3005	15.6364	21.7662	15.7044	16.9199	19.4632	19.7224	22.6157	15.0846
ENSBTAG00000002526	15.6036	23.6368	25.0049	29.852	25.1857	26.6142	31.4087	25.4449	25.8245	32.3348	26.2561	36.7644	26.6616	30.6836	37.665	26.0373	41.6209	32.6589	14.3302	13.5874	10.5723	17.2378	13.0084	25.0988	9.24192	11.6575	15.0556	17.9685	24.6748	27.387
ENSBTAG00000002527	0	0	0	0	0	0	0	0	0	0	0	0	1.96808	1.06983	1.9926	1.54308	2.67933	1.17219	0	0	0	0	0	0	0	0	0	0	0	0
ENSBTAG00000002528	5.72911	17.0439	8.13895	32.2016	10.2674	21.8253	21.2898	24.8759	10.0108	51.3822	10.2401	39.2382	26.727	39.4084	67.5884	50.2752	39.872	33.0801	4.83531	5.22228	5.14143	11.0394	4.87861	16.9332	4.58478	5.89757	7.75781	7.54078	7.65803	17.3987
ENSBTAG00000002531	9.67039	10.9969	8.15226	17.0597	7.70488	6.77878	9.14646	6.15393	7.08661	17.9782	6.02832	6.5529	10.3947	5.50231	7.77568	13.017	7.81781	9.31112	7.56251	5.64377	6.11813	13.8805	7.86196	5.97967	7.23379	4.49794	7.18765	9.99859	9.1734	7.72117
ENSBTAG00000002534	6.56247	7.09936	7.40854	13.9342	7.74315	6.81508	9.25587	9.94305	10.1169	11.9214	7.21871	7.40475	6.79233	4.87519	9.24647	9.64317	9.18844	6.25676	4.87557	5.70256	5.88249	10.3432	4.46513	7.59434	3.14204	5.69752	9.44305	10.8776	5.43323	10.652
ENSBTAG00000002539	4.55132	5.55353	4.84128	5.49383	6.18113	4.69608	5.83785	5.43649	5.75491	11.8384	6.4479	5.69707	5.33949	2.50542	3.74237	7.8197	4.26393	4.91859	2.96182	2.65218	2.66441	6.88471	3.70539	4.23185	2.58653	2.65745	2.6555	5.0341	3.92893	4.1547
ENSBTAG00000002542	15.3512	13.1492	12.2124	17.9005	11.2459	10.4758	16.8345	14.5427	17.3941	20.6311	14.3688	15.1225	14.6429	9.12242	20.0595	17.9134	22.5431	12.9152	7.73076	6.32601	6.27837	10.6483	6.6913	11.1186	4.00609	6.50534	11.6246	11.739	10.5683	9.25375
ENSBTAG00000002549	57.3548	53.5611	67.4476	35.5773	56.6748	30.064	55.2834	65.3655	79.5132	47.7005	71.8455	30.6165	80.1994	14.1554	34.9137	120.539	58.6614	32.4901	46.1631	38.2167	37.1283	38.8729	29.4615	23.9473	17.1444	15.2865	47.8322	39.5742	33.3059	23.6643
ENSBTAG00000002551	5.64797	6.7479	3.87489	4.02723	5.15938	2.56113	6.49113	7.81015	7.0487	3.31904	8.49153	5.30448	8.1524	4.28929	6.33578	9.07345	7.24579	3.64353	4.71476	4.43847	3.37089	7.54841	4.99397	2.96991	1.64934	2.97113	3.27197	4.80912	3.2126	2.61118
ENSBTAG00000002554	3.62068	3.81928	3.23124	3.94044	3.30529	3.38656	4.31265	5.78507	4.12737	6.19229	5.40036	6.86093	7.65595	5.49285	12.225	8.12384	8.50126	5.73367	1.59429	1.91887	1.85	2.83997	1.79994	3.00285	0	0	0	0	0	0
ENSBTAG00000002557	13.9118	19.8622	18.9485	24.1432	15.8069	15.1416	18.2073	21.9723	20.5484	19.5328	19.7788	19.5973	20.5464	16.0565	19.5906	21.0492	19.9725	17.1596	10.5182	13.779	13.1635	24.7904	10.649	15.0133	3.12021	7.03833	18.9474	16.326	11.7701	16.9696
ENSBTAG00000002562	4.47673	5.27759	12.2978	11.9893	10.626	4.04833	3.98224	3.93152	4.06437	6.14213	4.67463	2.61335	5.6515	3.57924	5.37859	9.46232	5.45036	5.08022	3.43421	11.6663	3.22429	5.63535	3.48573	4.02474	2.09857	3.47649	3.57208	4.97751	10.5182	4.28831
ENSBTAG00000002563	26.0721	32.8828	16.3518	31.4943	18.9543	26.0056	25.1172	43.5241	30.5386	46.0564	28.1111	24.7215	21.8983	19.3741	36.7971	31.8018	34.9072	27.7933	29.0815	14.2192	24.9651	41.181	32.5618	43.1894	11.5122	18.3638	23.7127	28.8009	15.7102	26.1946
ENSBTAG00000002566	7.4665	9.39218	2.56667	8.66318	5.64674	5.35111	7.66264	10.6607	2.24345	12.9943	4.40454	10.7211	8.61643	6.71196	13.4366	12.0038	8.59651	8.94649	5.98984	4.88821	6.12484	7.32501	2.45275	7.75171	1.25985	2.07406	6.58156	4.1892	2.63139	3.59345
ENSBTAG00000002568	7.55394	9.7609	7.58449	11.7344	8.71639	8.5399	10.1251	8.77402	7.6812	11.8507	5.34924	8.62821	8.75413	8.32873	9.94917	10.9374	9.47117	8.73566	6.3386	5.99763	5.02495	8.95346	4.77245	8.85536	2.67095	4.31707	7.80295	8.07454	6.41843	9.72954
ENSBTAG00000002570	0	0	0	0	0	0	1.70475	1.26332	1.52444	2.71654	1.48382	1.79738	2.01487	1.25246	2.47897	2.14402	1.53877	1.37416	0	0	0	0	0	0	0	0	0	0	0	0
ENSBTAG00000002571	1.89132	2.05481	3.00619	3.46517	2.78165	2.62953	2.80291	2.3182	3.45484	3.46825	2.9193	2.12429	2.07825	2.16014	1.66552	2.74627	2.34233	2.38114	1.78537	2.0757	1.81504	3.88489	1.28445	2.99197	0	0	0	0	0	0
ENSBTAG00000002573	3.1989	3.09727	2.36493	4.17088	2.45813	3.30421	4.36727	4.03387	5.797	6.66188	3.3219	6.46621	3.91835	4.70766	7.46138	5.66938	4.13043	3.20166	2.81718	1.95528	2.71115	3.60688	2.13451	2.87866	0	0	0	0	0	0
ENSBTAG00000002574	220.486	514.972	694.176	750.204	493.951	642.047	820.369	1190.84	450.762	558.974	787.574	847.385	1661.78	585.892	1626.74	1244.24	2271.6	1152.33	129.14	197.512	176.369	138.776	54.3259	301.774	217.87	274.436	221.181	253.827	238.767	216.55
ENSBTAG00000002575	30.5631	38.5554	32.1332	56.1748	44.9349	41.387	44.4142	45.8283	30.3641	48.7011	31.126	42.0015	53.3616	45.2965	44.6709	54.6419	46.2886	39.8355	26.1302	26.7611	17.1826	39.06	18.218	41.0941	16.1563	29.9559	42.195	38.5443	41.4496	44.8008
ENSBTAG00000002578	9.40809	12.2475	9.08893	13.6228	9.93003	13.8593	13.2512	14.1526	10.8599	20.2104	12.1136	18.8094	15.6962	16.9394	24.45	19.9306	16.5092	14.7673	6.6209	6.71165	6.71663	9.18175	5.54881	12.3381	2.85564	6.02239	10.2989	7.64637	7.11586	10.3574
ENSBTAG00000002579	18.6918	26.2335	25.453	31.9368	21.5836	20	28.563	29.848	28.9853	28.6748	24.5266	18.8123	28.4638	24.3578	35.2341	35.676	37.2986	27.2774	23.4632	17.9387	15.362	26.9879	13.0134	21.0935	7.00026	13.61	50.963	22.0122	27.1023	22.6155
ENSBTAG00000002580	4.84934	20.9652	6.31947	31.8509	11.1355	27.4403	19.1841	24.3377	6.35116	47.4604	7.35094	48.6294	29.0953	43.4484	62.2477	52.8893	38.7334	40.6152	4.67207	5.43034	2.24408	6.91764	3.81441	15.6747	6.3319	9.70085	5.44074	6.22904	10.3544	17.8533
ENSBTAG00000002586	0	0	0	0	0	0	1.29751	1.42346	1.17862	6.75239	1.14323	3.90769	2.35186	3.21883	9.13135	5.90581	2.74633	1.33587	0	0	0	0	0	0	0	0	0	0	0	0
ENSBTAG00000002590	4.62496	6.22492	6.39836	9.24931	4.86755	5.57403	6.92097	7.61848	9.3539	11.7283	7.68845	7.68424	8.86365	7.41434	10.419	10.6573	9.97453	8.89671	3.39795	4.50112	4.49179	7.82511	3.3708	4.40401	0	0	0	0	0	0
ENSBTAG00000002591	2.82223	3.96855	3.63108	2.62512	2.71138	3.46715	3.72009	2.94745	3.52656	3.29481	2.22928	3.19958	3.95666	2.52339	5.25546	5.02978	3.28789	2.13996	2.15454	1.66519	1.28262	1.96251	1.1992	2.20579	1.29825	1.32394	2.50958	1.62271	1.7916	1.89809
ENSBTAG00000002599	2.88572	3.5713	1.52104	2.60927	2.19847	2.26069	2.47571	4.22515	2.1478	3.2622	5.03758	4.02535	3.57636	3.98828	4.87939	3.44129	4.12803	3.79517	2.53313	1.46032	2.69199	3.5555	2.36229	4.34485	0	0	0	0	0	0
ENSBTAG00000002603	5.88474	5.39655	4.87613	4.01385	2.66127	2.43465	4.5072	5.02843	14.3064	4.79654	7.2293	4.31324	3.58606	2.49685	6.51713	4.96406	5.2065	4.0135	4.95171	4.05569	5.82483	2.844	5.34641	3.88228	1.22006	3.03382	6.27617	4.49712	3.32341	1.95363
ENSBTAG00000002606	4.41144	3.43791	3.09604	2.63242	2.72043	4.09699	3.57168	2.7668	4.06068	4.32629	4.88761	6.4457	3.20386	3.39932	5.98088	3.34174	2.31176	2.70778	3.52762	2.58853	3.0357	2.41768	3.59003	4.74418	1.7443	2.88442	2.09327	2.65858	2.53596	3.315
ENSBTAG00000002608	7.28642	10.2394	8.45155	7.80692	8.67454	7.33522	11.0417	13.0467	10.5681	15.2847	11.7187	11.7308	11.6564	5.10579	11.3767	20.2921	8.75388	6.28511	5.98019	4.29009	5.16184	7.01751	4.87118	5.60058	4.07254	4.61137	8.36726	7.97423	7.57778	5.20623
ENSBTAG00000002610	51.218	158.521	102.088	138.475	98.5754	114.805	147.52	261.089	104.031	119.583	128.236	186.574	232.47	238.775	281.961	263.539	266.421	174.271	56.8501	85.2922	53.1999	49.4368	25.155	74.3421	8.31844	35.8946	154.577	51.6506	92.9078	80.5741
ENSBTAG00000002615	0	0	0	0	0	0	0	0	0	0	0	0	1.22015	1.27265	1.72007	1.79305	2.90563	1.31976	0	0	0	0	0	0	0	0	0	0	0	0
ENSBTAG00000002624	29.7601	48.0112	28.9434	69.2493	29.8992	42.7094	40.5774	25.1537	29.6627	64.0541	18.5451	45.3787	36.1809	34.4866	50.063	29.2686	31.6691	43.8688	16.9626	18.5694	18.45	42.7402	22.493	44.2296	22.5915	21.3946	10.7747	34.4673	17.8449	47.9737
ENSBTAG00000002625	0	0	0	0	0	0	2.64436	4.01416	2.64789	5.8831	2.67715	4.80466	3.62986	6.66652	9.7421	5.85913	4.91248	3.65905	1.29693	1.30992	1.44109	1.81268	1.08212	2.05417	0	0	0	0	0	0
ENSBTAG00000002626	0	0	0	0	0	0	1.43755	1.30332	2.36282	1.43431	1.67834	1.13373	0	0	0	0	0	0	0	0	0	0	0	0	0	0	0	0	0	0
ENSBTAG00000002627	5.99125	8.47063	6.96638	11.8865	6.45982	8.50411	9.15405	9.05643	8.09319	14.2001	9.71922	14.2978	10.4097	10.2005	15.1777	14.3121	9.63982	8.35456	2.98445	3.66533	4.16963	7.44317	2.64044	5.38059	0	0	0	0	0	0
ENSBTAG00000002628	20.6843	23.3074	12.9954	17.4487	22.0782	19.5452	21.1046	16.6484	21.6914	22.753	19.8837	26.7741	23.1151	18.1571	17.5383	26.1083	14.4189	20.1334	13.9355	15.0435	10.1036	13.4813	14.7248	21.901	13.5401	18.5321	9.61701	16.5452	14.6923	18.5247
ENSBTAG00000002630	4.43097	2.75188	2.22182	2.86228	4.22693	4.72172	3.0988	3.15593	4.06525	3.94027	3.489	5.53376	4.03233	5.17967	3.67074	2.80814	2.16185	3.77825	3.9273	2.87099	1.79989	2.29452	2.0927	3.40292	1.52111	2.81799	2.49211	3.94383	2.17652	4.82554
ENSBTAG00000002633	7.22782	8.04919	5.64039	7.99734	8.44201	7.20237	8.95544	10.0831	10.4922	10.837	10.0462	7.57027	14.0877	6.55251	16.5018	25.0396	17.1771	8.47778	4.07853	3.24559	3.39924	4.14368	3.34972	4.39845	2.48381	2.83819	10.9472	6.46324	5.30701	3.97767
ENSBTAG00000002639	16.3234	25.5392	14.8074	25.6682	21.1162	26.3526	28.8907	37.5215	20.8471	50.1436	19.0184	37.9282	33.2481	30.1096	40.2528	27.6819	33.9357	26.2761	16.7732	10.979	8.18613	13.6484	21.7777	38.1079	20.249	26.9027	15.9999	19.3925	32.5563	22.1538
ENSBTAG00000002643	7.82709	6.6307	7.01922	6.70349	5.99379	4.28234	5.91088	5.9413	12.494	7.05408	10.5407	5.64421	6.59494	4.12163	8.66746	10.2277	9.42134	4.97063	5.02381	5.83496	7.44146	12.709	10.0571	6.56855	1.44743	3.2484	6.83868	7.85004	5.71394	3.74305
ENSBTAG00000002644	33.403	24.2532	23.1554	11.9456	19.693	9.49846	21.1046	25.0961	40.1881	11.9716	79.2209	13.3252	16.5167	5.77834	8.3447	3.5619	7.34977	10.3206	28.8334	21.4444	29.3592	39.8144	20.3155	17.7338	1.506	4.41114	23.7148	30.3504	24.5129	12.7541
ENSBTAG00000002645	4.38969	7.05565	4.71768	7.2204	6.24092	5.93564	6.31911	5.392	5.12146	8.72027	5.36957	7.03758	5.58292	5.64745	7.73028	6.9471	5.52689	4.77984	3.536	3.58557	3.7598	5.87095	4.96904	8.42497	3.32145	6.42516	3.89623	5.84044	5.30757	7.12494
ENSBTAG00000002646	6.17424	8.62428	6.62911	13.755	7.26671	9.4634	10.3661	10.9414	8.54337	16.1633	9.28366	13.8265	13.0096	9.75025	16.0371	19.6359	14.4856	9.27247	5.21624	5.34645	5.82727	8.80602	5.3449	7.15957	2.94453	4.01617	9.22671	8.05498	6.77605	7.81438
ENSBTAG00000002648	965.132	702.447	1052.76	699.402	735.406	519.643	742.623	693.371	978.007	462.106	1049.67	463.361	938.88	764.621	540.428	715.179	858.547	817.966	812.953	706.215	857.801	947.152	579.339	641.946	305.094	485.502	1801.48	930	1156.69	596.972
ENSBTAG00000002650	5.78706	7.40582	7.978	11.406	6.78118	6.08472	9.90615	10.6165	9.92482	13.6301	6.746	7.51471	10.8724	9.84727	14.454	16.9241	13.898	8.8269	5.93384	4.37916	5.47275	8.74454	4.77253	7.31521	2.20212	3.77745	11.4459	7.64267	7.20254	6.5354
ENSBTAG00000002654	18.8347	25.4857	18.8507	25.6966	22.5365	27.1304	31.8127	40.2062	37.8994	36.8328	23.0983	36.1285	27.7916	20.3309	34.3739	22.8061	27.3485	24.5216	13.2142	16.5391	13.0691	20.1985	9.98413	23.9629	5.65923	11.6923	18.0349	17.198	12.1525	29.9086
ENSBTAG00000002657	8.85831	15.4009	11.9501	14.7034	14.1575	13.462	13.4162	11.8748	10.1856	14.8323	8.77983	15.4361	12.2243	13.1035	18.8734	13.911	9.77718	12.2985	7.16513	8.18987	7.22989	12.5848	18.6377	19.1809	17.3361	21.1382	6.71102	15.2172	18.0474	14.4583
ENSBTAG00000002663	0	0	0	0	0	0	0	0	0	0	0	0	2.58099	5.37697	7.91263	5.05359	4.21638	3.82257	0	0	0	0	0	0	0	0	0	0	0	0
ENSBTAG00000002670	5.63509	10.7082	9.42168	6.45272	5.79833	4.35695	6.03848	6.63088	15.752	13.2697	8.24982	5.20137	12.6573	1.16776	7.00502	38.7866	16.0195	9.76788	4.34483	2.52747	5.04199	13.6266	5.66685	4.74129	2.68189	1.47689	3.66627	3.85015	3.29931	3.59741
ENSBTAG00000002676	11.1657	17.7812	11.8289	22.1505	13.4446	12.2034	19.3554	25.4962	14.1154	30.0231	11.3458	15.4333	18.7248	15.6513	20.1299	24.4336	17.4564	14.9243	7.89075	9.84224	6.97107	14.658	9.19213	14.541	12.3173	19.6216	10.0894	16.6078	12.3297	14.8937
ENSBTAG00000002678	2.57873	3.8727	1.96895	3.79393	3.16123	3.42068	3.28518	2.4769	2.55622	4.08722	2.49234	2.7433	3.33454	2.69575	3.94841	6.01675	3.24833	3.50634	2.57329	2.36337	2.50257	4.9603	1.59137	2.88188	0	0	0	0	0	0
ENSBTAG00000002682	0	0	0	0	0	0	2.03058	2.51316	1.56936	4.06464	1.6168	2.71615	2.98963	2.00072	4.0341	3.94651	4.33377	2.46953	0	0	0	0	0	0	1.41765	1.27406	1.55072	2.03436	1.93379	2.35962
ENSBTAG00000002683	0	0	0	0	0	0	1.89225	2.28985	2.42063	2.66554	2.27425	1.95617	0	0	0	0	0	0	0	0	0	0	0	0	0	0	0	0	0	0
ENSBTAG00000002685	5.66458	9.61143	5.16293	12.081	7.14027	11.5636	10.4633	15.727	8.53019	15.3444	8.19477	14.4112	13.0831	9.9119	17.2777	14.1358	16.6592	12.9865	5.07792	4.22783	4.83903	6.46963	3.38972	7.88299	1.58576	2.31009	7.497	4.39696	5.54623	8.98468
ENSBTAG00000002688	25.1028	42.1607	17.7961	87.199	34.8371	56.8938	73.9028	79.3685	34.5284	224.409	33.7702	133.146	85.1378	72.425	151.755	74.4666	91.5209	58.2413	32.6907	14.7235	15.0644	21.1129	14.0385	29.4295	9.27319	9.11288	34.7986	20.0775	37.1824	40.2879
ENSBTAG00000002689	12.551	9.89175	14.4723	16.9266	10.8108	8.08698	17.1373	14.9982	30.7335	16.774	17.8615	11.537	13.3547	6.71816	12.1891	13.108	13.7416	9.1406	10.666	7.13972	9.26965	14.7035	8.76917	6.35539	8.70937	7.07901	18.4939	19.464	15.3578	8.55634
ENSBTAG00000002690	1.60131	6.34948	3.8036	12.5009	4.5432	8.98907	7.86048	8.57387	2.65348	22.4808	2.75314	17.6208	9.99575	12.0198	20.5141	12.807	10.8693	6.81099	1.45155	1.68008	1.40217	2.88427	1.12826	4.33245	0	0	0	0	0	0
ENSBTAG00000002693	8.06088	5.56663	4.42422	5.3485	4.32375	3.85265	5.57641	6.09401	8.06265	5.64032	6.51015	5.7748	5.20746	3.5756	6.78095	6.45071	5.74458	5.1907	5.60857	4.05617	6.92567	7.47658	5.0264	4.38332	1.44558	2.38503	5.15025	5.46334	3.15643	3.06027
ENSBTAG00000002697	2.07587	2.41449	2.59985	1.94942	2.42958	1.72201	2.61302	2.50339	2.39847	3.81626	2.62519	2.31127	2.35325	1.13425	2.30488	5.00896	1.42427	1.45177	0	0	0	0	0	0	1.06794	1.20168	1.70655	1.91518	1.33655	1.51746
ENSBTAG00000002698	4.49989	6.0975	3.37744	9.83338	4.44104	6.14996	7.36309	6.47021	4.37917	12.1587	4.24035	9.82212	10.2118	8.12362	12.8043	13.6255	8.40435	6.37066	3.85193	2.95245	2.61989	5.6149	4.10857	7.2442	6.37435	5.35124	4.39425	5.92022	4.51146	5.51555
ENSBTAG00000002703	0	0	0	0	0	0	1.34883	1.35867	1.04529	2.0082	1.38541	1.7429	0	0	0	0	0	0	0	0	0	0	0	0	0	0	0	0	0	0
ENSBTAG00000002704	2.69405	2.93421	2.29108	3.53196	2.58814	2.9527	2.23837	3.0465	3.38556	5.10843	2.6225	3.09716	3.08787	3.99385	5.81107	5.25702	4.95505	4.1832	2.99606	2.74649	2.25842	3.37276	2.9071	3.25006	1.50133	2.79532	3.05291	3.13564	3.65761	3.2214
ENSBTAG00000002706	6.76439	10.4755	5.63088	11.8665	10.5181	9.70634	11.0379	10.6817	6.74891	9.85381	9.72862	9.34043	12.4254	11.9952	9.57336	9.18419	10.931	12.0139	5.34279	5.6249	4.11487	10.6874	6.00711	9.47853	5.27842	5.6593	6.586	9.23081	8.61218	9.62477
ENSBTAG00000002707	2.94569	4.37397	6.52779	8.52242	3.49196	6.73337	4.71823	5.15295	8.4155	8.5089	3.72435	6.5512	6.16955	16.1364	14.8119	10.5311	10.1537	10.366	2.19389	2.80291	2.21593	4.29041	2.26716	5.65363	0	0	0	0	0	0
ENSBTAG00000002708	14.3244	15.6496	18.0708	22.2588	14.9171	16.7413	17.8987	21.9616	19.7637	18.8568	17.9961	12.7576	17.6625	12.4601	15.9571	16.4728	18.236	16.2093	12.0014	11.7445	11.1928	15.6696	7.19181	16.4071	2.89713	6.46495	23.1186	15.1797	15.0302	14.7502
ENSBTAG00000002709	0	0	0	0	0	0	3.81866	3.52981	1.3102	6.36438	3.90323	5.29027	5.42687	4.22625	7.60683	8.97538	5.71329	5.69912	2.62944	2.12906	1.9029	2.81666	2.17973	1.53666	0	0	0	0	0	0
ENSBTAG00000002712	17.1117	17.0528	12.9901	15.1989	13.8533	9.96233	17.2007	16.373	20.0479	12.405	18.9106	13.718	17.728	10.462	10.7482	14.0348	14.5975	15.0128	12.7603	9.47628	8.06428	15.6881	10.9399	12.3216	3.71245	6.57838	12.2357	16.3592	12.1955	9.66831
ENSBTAG00000002715	3.48407	7.26575	4.42272	6.41176	6.08523	6.40946	5.90885	6.10855	7.38208	6.00525	5.92432	7.91714	5.29385	6.65116	8.59836	6.94854	5.90672	5.79394	3.16012	4.27888	3.6057	5.26441	2.47072	5.83147	0	0	0	0	0	0
ENSBTAG00000002716	2.2388	3.77383	2.55192	5.83855	4.00692	2.65924	4.34731	4.25913	2.7824	6.84604	2.88559	5.76955	4.50641	6.34384	7.90247	6.17627	4.71917	2.20463	2.40097	3.2407	2.01291	3.16567	3.12804	2.91662	2.40079	5.0565	2.47464	3.383	4.302	2.56964
ENSBTAG00000002718	4.57772	3.89702	4.17787	5.07517	3.91432	3.33327	3.86054	3.43348	5.66981	4.58525	3.8267	3.50906	3.54281	2.87984	4.49366	5.39966	3.58311	2.97084	3.41328	2.80901	3.20378	6.14813	3.32113	3.90677	1.29784	2.01599	3.88878	4.31781	2.74802	3.38194
ENSBTAG00000002720	1.59035	2.09495	1.86227	2.97107	1.93258	1.56301	2.48483	2.47348	2.80742	3.80642	2.30429	2.52443	2.53123	1.95219	3.75202	4.20561	2.65164	2.00758	0	0	0	0	0	0	0	0	0	0	0	0
ENSBTAG00000002721	3.34919	2.88212	1.95951	4.19341	2.75641	4.57451	2.88018	2.88134	2.45061	5.28339	3.19486	6.91794	2.18191	4.10488	4.62525	2.72698	2.40738	2.87164	2.06758	1.72405	2.02061	2.50897	2.58764	3.72503	0	0	0	0	0	0
ENSBTAG00000002725	0	0	0	0	0	0	2.06207	2.1535	1.55381	3.19621	1.35503	2.62384	1.81306	1.79263	3.37614	2.22295	1.4616	1.17176	0	0	0	0	0	0	0	0	0	0	0	0
ENSBTAG00000002726	2.01977	2.18219	1.60778	3.10044	1.74452	2.36168	2.51974	3.15872	2.46699	3.83256	2.23296	3.44189	2.58503	3.03048	3.7601	3.23907	3.20083	2.3037	0	0	0	0	0	0	0	0	0	0	0	0
ENSBTAG00000002727	8.12093	3.59682	3.81593	4.19193	2.91478	2.58009	2.58737	3.46269	4.53684	4.0462	5.19739	2.72309	4.3538	3.94044	4.51206	4.39603	5.92044	4.49858	6.32353	3.51032	6.42518	6.18631	4.77135	3.71605	0	0	0	0	0	0
ENSBTAG00000002728	4.69717	4.0931	3.25966	4.88288	3.11557	4.80549	3.66273	4.18341	4.55103	10.0642	3.87791	7.41338	4.40069	6.5884	8.36609	5.60137	4.7651	5.34887	3.45355	2.84482	3.02651	4.32829	2.85702	5.01222	1.23559	2.3185	3.87558	3.33371	3.40938	3.85372
ENSBTAG00000002730	1.97922	3.46514	2.29678	5.62781	3.49658	3.95895	3.79374	3.65915	2.71298	5.81707	3.25042	5.13124	4.93621	2.90798	7.42625	6.67473	6.32411	4.74045	1.36297	1.02131	1.28536	2.89398	1.51059	2.82527	0	0	0	0	0	0
ENSBTAG00000002734	85.0558	132.164	122.332	159.034	120.648	118.863	137.895	130.697	105.974	147.049	95.6001	103.411	140.42	152.227	152.299	152.073	135.827	144.457	70.9624	87.9617	66.1764	113.77	44.088	94.8034	30.6434	59.0188	118.38	109.942	94.9435	129.553
ENSBTAG00000002735	11.1899	11.6248	10.6398	11.5094	12.6148	9.50663	9.46741	8.40728	12.6566	6.69288	8.38356	7.90416	9.17984	7.79768	7.43395	8.42905	7.33046	10.7789	11.2917	9.69737	8.57403	12.2648	9.18681	11.3151	5.79748	6.73854	9.0003	11.8551	9.32886	13.0379
ENSBTAG00000002736	0	0	0	0	0	0	1.45622	1.78041	1.71306	2.3665	1.44905	1.76996	2.12173	1.47787	2.44655	2.58349	1.67502	1.27776	0	0	0	0	0	0	0	0	0	0	0	0
ENSBTAG00000002738	0	0	0	0	0	0	1.75026	1.39277	1.36476	1.12642	1.05049	1.27949	0	0	0	0	0	0	0	0	0	0	0	0	0	0	0	0	0	0
ENSBTAG00000002742	1.96655	2.47956	2.18915	3.68165	2.54271	4.04704	5.15429	3.73895	2.82266	4.59439	3.02768	4.78996	4.76907	3.71784	3.5158	3.76401	3.24212	1.77555	0	0	0	0	0	0	0	0	0	0	0	0
ENSBTAG00000002743	15.0614	12.7249	18.5442	15.564	12.3161	10.5443	12.3627	12.7429	22.9484	13.161	14.0129	11.4369	11.8939	15.2978	14.1917	14.3847	11.2851	12.4622	15.334	15.4176	16.5262	19.5399	11.1073	14.3609	3.9997	9.98379	16.2577	15.1627	10.5799	14.2114
ENSBTAG00000002745	15.9044	27.675	25.2247	42.4014	24.707	25.1527	32.6427	34.8247	29.1562	44.6797	22.0021	26.5423	31.8615	25.4387	41.5785	38.5184	39.0644	27.139	11.5722	17.7498	14.0102	29.4864	10.8823	22.952	4.97907	10.6532	36.577	24.7811	16.4305	28.7229
ENSBTAG00000002746	14.5653	11.6886	8.30895	9.93806	14.0949	7.81365	13.9326	13.6077	13.6876	11.5195	15.3237	9.42191	16.4609	9.46025	8.50508	18.3679	12.692	8.4048	9.29591	9.82474	6.60907	9.90917	5.55791	9.26274	3.42657	4.828	12.1613	7.8838	8.46605	10.4181
ENSBTAG00000002747	0	0	0	0	0	0	0	0	0	0	0	0	1.63221	3.62157	4.82446	3.23193	2.67103	3.30931	1.41201	1.94765	2.19027	2.39192	2.30634	2.18073	0	0	0	0	0	0
ENSBTAG00000002748	5.12001	5.42145	5.16459	5.19186	4.0574	2.7925	6.05433	4.29571	6.89392	6.51427	4.71899	4.61713	5.59099	2.35171	5.96881	8.88645	5.02888	3.83224	3.71078	3.27444	4.75751	6.25389	4.19666	4.8578	1.85555	2.73759	4.31008	3.71944	4.26686	3.18841
ENSBTAG00000002750	3.49432	2.72799	2.46426	4.30309	2.39961	3.01764	3.35282	3.72958	3.50982	4.98777	3.83665	3.99729	4.01325	3.62063	5.27132	4.58141	4.58272	3.40798	2.01837	1.60981	2.08712	3.03162	1.88462	2.50608	0	0	0	0	0	0
ENSBTAG00000002755	0	0	0	0	0	0	1.39976	1.68274	3.22575	2.35168	2.91541	2.62672	2.01021	1.48309	3.1624	1.69061	2.35174	1.23981	1.73465	1.30786	2.69624	2.0264	1.8994	1.95883	0	0	0	0	0	0
ENSBTAG00000002763	0	0	0	0	0	0	1.85536	1.76198	2.33343	3.64396	1.89195	2.67436	2.48479	2.60789	3.3748	3.41013	2.36466	2.06348	1.9073	1.1351	1.3691	1.84431	1.62481	1.68907	0	0	0	0	0	0
ENSBTAG00000002764	4.06069	2.983	2.77662	1.93575	2.64759	1.70222	1.47438	2.44133	3.39556	1.24626	4.74967	2.24181	1.08326	1.19149	1.28464	1.5918	2.09313	1.85641	1.69441	3.78157	4.77844	4.24454	2.88107	3.13228	0	0	0	0	0	0
ENSBTAG00000002768	0	0	0	0	0	0	1.67402	2.08384	1.90972	3.56878	1.80228	1.70893	2.16651	1.61938	4.4529	5.7616	2.86925	1.90366	0	0	0	0	0	0	0	0	0	0	0	0
ENSBTAG00000002769	3.11758	2.43162	2.48986	4.09452	2.23575	3.71305	3.52713	3.75825	6.15995	7.75811	3.58376	5.89762	3.48736	4.3794	7.14557	5.28711	3.93945	2.90555	2.22444	1.87935	2.23244	3.84606	2.26151	2.10341	0	0	0	0	0	0
ENSBTAG00000002770	12.5925	14.9548	13.1507	13.3382	17.2591	11.3249	16.7078	16.8221	15.6209	21.0605	20.9201	13.7454	20.7366	8.14521	14.4733	37.642	15.9169	9.81267	10.8545	8.42005	7.07825	13.1884	7.07663	8.47207	8.3817	6.7108	9.0887	14.5473	11.3789	9.55364
ENSBTAG00000002774	5.40508	3.45538	3.54752	3.60114	3.51186	2.88105	2.9202	3.39298	5.58743	2.90039	5.24371	3.78326	4.16266	3.2313	4.33533	5.33654	4.97813	4.03877	3.53737	1.61522	2.3625	4.42252	3.94895	2.89366	1.17528	1.81441	2.81325	2.87646	3.25556	2.66358
ENSBTAG00000002778	15.5036	20.346	16.8285	29.9954	17.3185	17.8312	19.4498	19.7077	21.438	28.6166	19.6516	19.2289	20.8261	19.5189	26.8572	37.6604	24.3154	20.4597	13.1569	13.9107	13.0403	25.9508	10.2554	15.5334	5.74112	9.61042	16.8607	18.0283	14.2893	18.7455
ENSBTAG00000002782	5.23484	4.69347	3.28668	5.29167	4.00096	4.36697	4.09225	4.7505	5.77492	6.88452	4.34863	5.90199	4.7846	4.48406	6.16453	5.03904	4.60286	4.57843	3.44709	2.95978	2.88635	4.34143	4.68173	6.09643	3.24274	4.192	3.53479	4.28648	4.02618	4.20388
ENSBTAG00000002783	0	0	0	0	0	0	2.50421	3.27271	1.74665	2.24554	2.22096	2.88153	3.68838	14.5362	16.4199	5.75768	3.73715	4.30368	7.95849	4.18762	7.95476	7.27786	3.5641	5.245	0	0	0	0	0	0
ENSBTAG00000002784	30.6525	54.0706	42.162	63.4723	46.3631	47.9955	58.627	55.2492	48.0312	52.5292	46.4853	64.1384	49.6484	55.6872	50.9548	42.6568	49.2682	47.3512	26.2317	35.7616	26.982	43.0531	16.8056	43.9595	6.52383	18.0683	38.9484	30.6733	27.2871	53.2531
ENSBTAG00000002791	7.13248	9.96788	7.08113	14.7877	6.88721	9.38648	9.55065	9.56649	8.46322	19.387	6.51148	14.8072	9.36762	14.2655	18.165	16.7147	10.7543	9.21665	6.70528	6.38567	5.48444	6.27809	5.16388	8.43069	6.26794	9.06615	7.24759	7.73327	8.04981	9.17271
ENSBTAG00000002795	0	0	0	0	0	0	2.09526	2.13731	3.74579	2.02936	4.01847	2.31291	2.78277	1.56519	2.36189	2.65984	3.04109	2.37129	3.87811	1.45545	3.39115	2.35594	2.47998	2.15966	0	0	0	0	0	0
ENSBTAG00000002798	6.67513	16.018	11.1633	22.7605	15.2262	14.8301	18.1336	27.63	12.0687	26.3222	5.65361	11.9715	17.1498	19.4679	22.8752	12.2744	13.0153	9.17161	9.37459	6.99961	4.98233	16.5934	2.69241	10.9847	1.99014	4.73623	14.5008	7.80772	8.04857	9.44459
ENSBTAG00000002804	7.55875	6.6732	6.71569	4.83035	6.30444	5.70348	6.26363	5.71841	9.21037	5.2553	7.67562	4.55949	8.11867	3.29182	7.01667	15.1858	5.41685	4.37287	4.62743	3.23442	3.87536	4.54247	4.46372	3.85248	1.08723	2.19581	4.05132	2.74243	3.09341	2.62783
ENSBTAG00000002808	52.366	74.0858	77.4606	99.5982	63.6042	54.8823	85.0566	98.9479	119.993	101.952	87.9181	74.0281	81.9946	67.9681	89.6601	89.6126	101.843	67.7314	43.3606	54.1447	48.1328	90.8413	30.0509	52.271	7.95762	24.5154	87.5796	64.2617	46.057	59.8749
ENSBTAG00000002809	2.5416	2.73698	2.12405	2.50899	2.30397	1.86612	1.84077	1.97882	2.6113	1.58894	2.79632	1.72434	2.09844	2.02263	2.22835	1.7549	2.76393	2.50149	2.36178	1.45562	2.06357	2.82383	3.51792	2.75667	1.61067	1.98592	1.61725	2.75127	2.38863	1.98168
ENSBTAG00000002810	2.55357	4.71207	2.48423	6.48737	3.73263	5.1998	5.48771	5.08841	4.4953	7.47267	3.10916	5.04744	6.37072	5.19232	7.24195	8.3329	7.59091	7.22651	2.74525	2.48481	2.06399	4.68766	1.94443	4.47446	1.80003	2.21349	3.27597	3.51313	2.89985	3.91525
ENSBTAG00000002813	11.5439	6.96008	4.24513	4.05096	4.64158	2.88808	0	0	0	0	0	0	6.34288	1.04487	5.63587	6.12692	4.89973	4.14197	0	0	0	0	0	0	0	0	0	0	0	0
ENSBTAG00000002820	12.6591	15.2173	12.2292	21.8314	13.8847	18.6515	22.0958	21.5352	21.2884	27.143	15.3563	27.2839	23.4021	28.9984	31.5857	29.7271	25.7942	21.8545	8.92597	9.2271	9.21252	11.6639	6.45386	12.9742	2.9505	6.14955	14.0426	10.4011	11.0447	15.1046
ENSBTAG00000002823	7.57435	4.03997	4.44677	3.88926	5.56055	3.01032	4.22654	4.47817	8.31978	4.8445	10.4403	3.69221	4.97111	2.22014	2.89786	7.50884	4.69836	3.06827	4.01106	3.84882	5.30141	7.27508	6.13618	2.81859	1.58129	2.72066	5.41945	6.19847	6.54136	2.39304
ENSBTAG00000002828	0	0	0	0	0	0	2.7981	3.46266	1.43264	10.7736	2.10151	10.8137	3.77263	8.99314	13.1959	8.41286	2.86774	2.50144	0	0	0	0	0	0	0	0	0	0	0	0
ENSBTAG00000002829	35.6641	53.5772	48.2796	83.566	46.8153	53.4831	55.9113	64.7354	57.9988	88.4724	45.4023	56.3895	63.2759	67.2125	84.3267	79.9954	75.1421	61.1754	38.0705	39.6529	30.7041	57.2402	17.8604	36.2707	6.54315	18.7323	78.9844	41.3997	43.7989	50.992
ENSBTAG00000002830	25.2148	26.1141	23.6867	38.2041	25.2677	25.4115	32.2395	31.0831	29.876	37.219	24.2717	30.0505	37.4834	28.7517	38.8671	46.7636	38.8731	35.3513	17.2812	16.8708	20.1147	31.781	17.1187	25.4096	8.54193	13.0096	23.3186	21.4984	17.628	23.7076
ENSBTAG00000002833	2.52809	3.26714	2.75409	4.4878	2.58564	3.32551	3.65251	3.48018	3.57784	4.45894	3.73406	3.72266	3.96038	2.89633	4.8746	5.09827	5.11	3.70006	1.93123	1.94039	1.78252	3.03458	1.8431	2.59586	0	0	0	0	0	0
ENSBTAG00000002834	10.4237	26.5654	9.50317	11.4594	12.911	27.3815	19.17	26.6057	8.8556	11.3321	14.7385	25.5112	19.7174	16.3198	16.7265	7.86107	13.455	24.0527	10.1019	9.26076	4.2754	7.76795	6.95851	28.2298	5.05512	9.33875	8.88854	6.07836	13.2816	16.8631
ENSBTAG00000002835	6.72662	7.80384	5.56906	10.0082	5.72661	8.23825	6.43822	5.95311	5.47279	11.6341	5.84166	7.95254	6.17307	6.80046	9.30479	12.8079	7.357	5.95424	4.94702	3.06331	3.95814	6.7679	3.77513	5.92895	2.41431	2.57196	5.26708	4.26969	3.58247	5.92127
ENSBTAG00000002836	1.5331	3.13201	1.91058	4.03312	2.17577	2.95515	3.50573	2.74306	2.02427	7.78341	2.20745	5.06712	4.00663	5.11783	6.63202	5.28672	3.95554	3.97597	1.46947	1.80802	1.86741	2.52829	2.63069	4.68862	0	0	0	0	0	0
ENSBTAG00000002837	3.80652	2.72231	2.16519	2.99635	2.59408	1.92096	2.19561	2.00329	2.31549	3.549	2.13452	2.47085	2.38428	1.83857	2.51004	3.47518	2.19584	1.61658	3.59695	1.59388	2.26714	3.15402	2.77223	2.57886	1.15283	1.96758	2.3724	2.59658	2.72815	1.87479
ENSBTAG00000002843	2.05676	5.89127	2.54127	4.22244	4.63912	7.54931	4.35794	5.83281	2.47286	3.63291	3.98696	5.53619	3.74224	4.57121	2.9723	3.30609	5.36903	6.17352	1.11016	2.31088	2.49312	2.74501	1.70966	5.22126	0	0	0	0	0	0
ENSBTAG00000002847	8.08948	9.75173	7.73605	10.5567	8.05109	9.44929	10.8499	11.6067	11.6839	11.914	8.17923	16.9	10.5972	10.5971	12.3559	7.9617	11.9459	10.0264	7.9207	6.55862	5.33285	8.197	7.18801	11.8348	5.08596	7.72858	6.66546	8.22945	9.93243	7.19687
ENSBTAG00000002853	152.886	195.989	91.2637	229.468	144.341	159.749	202.867	227.138	140.955	288.629	142.503	237.7	228.931	171.984	221.416	167.176	212.5	195.794	133.682	124.07	99.0419	161.575	90.7354	149.373	69.1918	84.3696	65.6907	140.903	80.6531	168.346
ENSBTAG00000002854	2.86953	3.10548	2.7057	4.14307	2.68449	2.3831	2.91184	4.30909	4.75167	8.06859	3.25339	4.81756	3.31002	2.64444	5.87606	5.602	4.03194	3.62565	2.17071	1.48791	1.98761	2.59878	1.5322	2.73437	1.08587	1.50729	2.07214	2.05634	2.04466	1.78967
ENSBTAG00000002863	62.7569	105.014	83.1938	118.927	83.8752	107.612	185.244	221.354	126.276	169.798	131.543	136.055	181.492	92.8998	137.888	119.184	140.427	110.461	43.8333	58.4658	43.2643	67.2893	21.2155	71.697	9.50544	19.6778	88.0649	47.087	52.7932	72.9008
ENSBTAG00000002866	3.0824	8.64832	4.0404	9.8966	6.52792	9.39429	7.23208	7.51856	2.12782	12.3079	2.57432	10.3344	5.50924	7.65546	7.34192	5.32598	5.3312	3.88583	1.96388	2.66885	1.18393	1.87197	2.80613	9.58234	3.76407	6.53301	2.19974	4.41429	4.4351	10.7263
ENSBTAG00000002869	3.46204	4.47435	5.64292	4.88739	4.50445	3.67111	2.62193	2.41187	5.20299	5.06972	3.5305	3.136	2.76646	2.39156	3.06797	6.53398	2.73458	3.13588	5.02098	2.93892	3.16571	3.7171	2.98823	3.513	1.45039	1.56457	1.86375	3.7447	2.30225	2.99077
ENSBTAG00000002871	60.093	78.844	92.3434	83.0939	73.1819	57.5215	79.7305	82.9377	96.8232	73.0072	73.6707	59.8628	87.2637	79.5899	93.1801	91.9877	103.546	83.1013	49.273	61.6705	61.7127	77.7905	37.9186	55.1235	17.488	33.0636	97.6466	68.0558	58.1398	68.392
ENSBTAG00000002874	4.15605	3.13524	3.60302	4.00241	3.38989	3.16263	3.60492	3.42389	3.49723	3.91508	3.29711	3.44482	4.38903	3.45191	4.59872	4.45201	4.05846	3.61907	3.75183	1.93142	2.14987	3.63521	2.2795	3.5951	1.44432	1.5313	3.14602	3.0863	2.8953	2.74145
ENSBTAG00000002878	0	0	0	0	0	0	1.83464	2.14585	6.2716	2.42463	7.28496	2.57013	3.21739	1.14071	2.82384	5.86838	4.85081	4.01026	2.94587	2.20946	2.78233	5.56126	4.3358	2.89686	0	0	0	0	0	0
ENSBTAG00000002879	0	0	0	0	0	0	1.55228	1.7142	2.58154	2.37694	1.69391	1.38298	2.45169	1.51428	2.16028	4.20371	2.3932	1.28237	1.53344	1.14384	1.09306	2.83904	1.04387	1.20784	0	0	0	0	0	0
ENSBTAG00000002880	16.1726	28.6153	16.8141	45.6686	14.1975	28.4803	24.1504	43.2475	23.0212	91.8804	17.4356	74.5733	23.7165	32.2851	85.8589	68.0236	49.146	35.1797	5.88176	9.36353	12.4408	24.2344	12.334	27.892	9.53541	13.9684	16.3765	17.5254	13.6076	23.7718
ENSBTAG00000002881	4.65847	2.80679	3.34439	3.49938	3.16878	2.44929	2.96739	2.55849	5.41237	2.96138	3.93943	2.59519	3.3417	1.99594	3.36406	4.47047	3.45111	3.45193	2.86726	2.59165	2.57989	4.33862	3.45992	2.4853	1.67747	1.96703	2.96215	3.74942	2.96188	2.27208
ENSBTAG00000002883	0	0	0	0	0	0	0	0	0	0	0	0	2.09346	2.79628	5.71074	3.71898	2.00158	1.78047	0	0	0	0	0	0	0	0	0	0	0	0
ENSBTAG00000002890	17.5908	11.5084	11.9019	16.0877	11.5971	9.20451	14.5571	19.0975	26.2861	25.4641	16.9567	11.9224	14.7061	10.8484	22.1493	26.5093	20.6486	13.2388	13.0363	11.0047	13.7058	18.6376	11.9387	11.3261	5.68985	8.91075	20.721	12.966	13.3514	8.53509
ENSBTAG00000002896	0	0	0	0	0	0	5.1608	5.97003	3.64721	15.7736	2.2939	8.35894	6.15655	6.86027	13.0678	8.49755	6.00039	3.92934	1.31628	1.62743	1.27091	4.86978	1.3671	3.51704	0	0	0	0	0	0
ENSBTAG00000002898	67.8566	80.8383	53.2626	100.18	62.0625	82.4458	68.4313	53.326	45.6176	55.4613	56.1401	112.081	82.3712	132.515	121.699	111.704	95.276	93.4908	88.5039	63.0505	79.2917	76.1558	48.9246	83.9732	24.0956	49.4943	69.8956	67.7038	56.8933	74.2341
ENSBTAG00000002904	10.3863	8.1877	10.8888	11.7419	11.42	8.91019	9.33514	7.30684	12.5437	8.41743	9.56068	6.14328	10.9252	7.51517	9.68334	9.91257	12.6653	9.39275	11.688	7.47374	7.37235	15.9961	13.7084	12.9724	9.53665	11.0461	12.8633	14.2649	14.5739	8.30746
ENSBTAG00000002907	0	0	0	0	0	0	1.08105	1.37008	2.01073	5.95434	1.40846	1.60555	1.56497	1.58211	2.09423	3.85999	2.35386	1.17153	0	0	0	0	0	0	0	0	0	0	0	0
ENSBTAG00000002910	6.29202	15.4782	13.0732	30.1389	18.0371	28.2022	18.2596	20.6239	13.0232	31.9421	13.912	29.2848	16.1961	20.0343	22.9483	25.6469	25.7174	19.6013	4.74898	7.23012	5.30739	7.88702	6.02754	15.8932	3.56844	5.19265	9.28028	7.87438	14.4219	12.926
ENSBTAG00000002914	4.44624	2.9199	2.04996	1.70129	3.46556	2.26989	3.19559	3.32582	3.12969	2.66357	5.15483	3.51643	4.1586	1.13308	2.82646	5.07591	3.05856	2.03978	2.11667	2.06559	1.30033	1.84402	2.18935	1.84013	0	0	0	0	0	0
ENSBTAG00000002917	5.56968	6.78453	3.58659	6.50171	5.73165	7.57279	10.7543	10.1674	10.7151	10.1624	13.1817	8.39236	7.65769	3.08274	4.02246	4.49813	7.03861	6.88067	4.0328	2.07246	1.2057	2.54305	2.01376	6.54996	2.0715	2.59244	2.65148	4.84863	2.58223	4.23053
ENSBTAG00000002921	2.16182	2.28054	1.97522	2.2126	2.15405	1.90065	2.21499	3.24742	3.74435	2.82222	2.09611	2.86129	3.06494	1.87306	4.18126	4.49496	3.03784	2.01676	1.72333	1.55015	1.08537	2.12539	1.7976	2.12207	1.08921	1.07461	2.40354	1.92125	1.94077	2.0757
ENSBTAG00000002922	0	0	0	0	0	0	3.99894	4.05851	4.02761	4.36369	4.6204	4.14401	9.82198	30.2876	53.6958	28.8669	17.5285	11.138	0	0	0	0	0	0	0	0	0	0	0	0
ENSBTAG00000002924	17.958	15.172	9.90342	16.3952	20.3506	19.1836	24.0731	26.5764	14.4651	13.1409	20.8617	24.1075	21.6453	15.7535	25.6778	16.5506	26.6753	23.7828	15.3702	18.6229	7.05122	7.45556	7.14901	22.3812	6.0094	15.2444	11.391	9.57403	13.5634	15.1154
ENSBTAG00000002931	4.55835	4.38767	4.67209	3.79387	4.33876	1.6334	2.73302	6.0498	9.9776	5.79807	7.08275	3.0227	2.54644	3.13958	6.53731	4.88458	4.43127	2.78558	4.27387	2.35321	6.74927	5.47144	3.91855	2.74262	0	0	0	0	0	0
ENSBTAG00000002935	5.31703	6.26915	5.23211	8.84999	5.41536	6.58781	7.34446	10.0265	5.97115	15.0613	7.02934	8.47	9.02721	7.77718	14.4452	14.814	9.073	7.51694	4.00417	3.42654	3.95851	5.87757	3.73016	6.12162	2.43303	3.40905	8.63553	3.85869	5.29571	5.30873
ENSBTAG00000002936	0	0	0	0	0	0	0	0	0	0	0	0	0	0	0	0	0	0	0	0	0	0	0	0	0	0	0	0	0	0
ENSBTAG00000002938	3.18383	2.77704	2.03632	3.00321	2.18671	3.00404	2.09306	4.09057	2.81026	2.44002	3.66325	3.84581	1.56264	4.40127	3.32403	1.49938	1.65172	2.29644	2.11217	1.5994	3.51876	2.43208	1.28549	2.00291	0	0	0	0	0	0
ENSBTAG00000002939	9.97527	15.7069	7.39319	17.8147	12.5314	13.8779	9.13202	9.1872	7.56587	21.2899	7.52591	12.6656	8.22168	11.2852	13.9297	14.2022	8.32369	8.89785	7.36479	8.60861	5.76809	15.9511	17.2486	23.0976	12.4356	20.9779	5.52085	12.1289	12.1477	17.3529
ENSBTAG00000002944	132.214	345.812	238.721	291.529	286.985	284.464	478.128	524.568	356.626	392.84	325.376	369.957	343.691	232.886	187.667	108.554	153.98	156.528	152.289	156.546	121.188	175.979	62.9718	233.738	41.9969	82.3203	164.33	162.485	134.879	259.623
ENSBTAG00000002948	0	0	0	0	0	0	2.11841	2.40321	1.64383	5.75886	1.7268	4.24394	2.77838	3.62702	5.35594	3.80577	3.34206	2.93591	1.6364	1.06556	1.00534	1.56237	1.45345	1.98314	0	0	0	0	0	0
ENSBTAG00000002949	1.72474	6.35571	5.71798	12.5539	6.00877	8.79153	9.63698	7.47613	4.18222	20.2386	3.10259	21.1275	11.1872	13.6286	13.6295	10.5289	6.9081	6.39944	1.87511	3.03296	2.55783	3.94946	1.88037	7.16526	0	0	0	0	0	0
ENSBTAG00000002953	63.4084	81.8194	81.8813	86.0235	76.9145	53.1046	85.421	99.531	107.663	79.4664	96.5055	67.8908	117.422	82.1479	77.136	98.5618	115.773	79.8552	49.1138	60.8412	32.0671	73.3398	30.3289	55.8092	9.09929	31.5976	102.179	62.9208	81.9398	56.0513
ENSBTAG00000002960	10.2554	12.6058	9.17052	14.2793	9.26731	11.476	12.0336	15.1427	10.4235	24.6181	10.6463	15.7667	20.2157	13.1827	25.4098	21.1539	15.6678	11.5601	7.66706	6.60626	6.61924	9.26058	7.53981	13.1764	5.84139	6.86351	10.3878	9.67097	10.2648	9.29031
ENSBTAG00000002962	2.77401	2.10902	2.76131	4.47121	2.47626	1.66435	1.99713	2.48946	3.11997	6.80158	2.61693	2.78611	2.73088	1.51498	2.96472	4.17695	3.44308	1.6759	1.87401	1.28368	1.42973	4.34218	1.94183	1.35118	1.27032	1.87772	1.55295	2.56157	2.02019	1.78806
ENSBTAG00000002964	21.3535	40.9682	23.3528	50.8546	25.2521	46.4045	28.9883	35.1502	25.6139	61.7261	25.3293	81.8489	30.7994	75.7354	74.3955	42.4834	44.3635	59.8548	15.0658	22.8768	20.89	32.765	16.9407	34.0536	6.02205	12.6035	19.0662	25.4346	20.1772	39.4217
ENSBTAG00000002966	0	0	0	0	0	0	1.95654	2.06798	2.57276	3.30222	1.78263	2.32303	1.98193	1.76493	3.31415	2.26208	2.25243	1.68643	1.42377	1.05693	1.19637	1.43235	1.37401	2.01288	0	0	0	0	0	0
ENSBTAG00000002970	0	0	0	0	0	0	2.34916	3.14008	2.21961	5.74235	2.59901	3.46121	3.99453	2.37073	4.74934	4.26103	3.66535	2.48957	1.40128	1.27992	1.31336	2.19389	1.44992	1.84623	0	0	0	0	0	0
ENSBTAG00000002971	46.2413	35.3239	35.0457	51.2148	43.3057	42.2523	50.7241	42.1136	39.1067	50.632	30.294	43.6653	44.3449	57.8991	41.6065	29.295	37.3307	49.4886	39.9107	24.4974	27.38	35.3304	15.5418	34.7326	6.42318	15.7581	40.7969	33.2364	21.4402	38.8406
ENSBTAG00000002973	8.53721	14.1265	11.618	18.5366	9.55587	11.197	14.2534	18.0558	14.7686	19.8251	10.8051	11.9405	12.3617	10.1286	12.9369	11.6817	10.2131	9.71146	5.27067	8.35693	8.07591	13.0673	4.96825	10.5211	1.6531	4.30367	11.7837	12.3001	6.58694	11.0697
ENSBTAG00000002977	9.95239	11.1371	8.63267	10.2119	10.1192	8.59863	10.125	11.5213	10.4696	16.642	12.4048	11.0914	11.3517	6.28203	10.8493	27.0008	10.8795	6.29695	9.17554	7.81274	6.45438	11.7969	8.59118	9.26957	6.75176	7.69389	5.42242	10.6713	8.57512	6.37411
ENSBTAG00000002980	0	0	0	0	0	0	5.28355	7.75402	5.41314	5.20055	5.14163	5.10041	6.57745	18.2821	20.5197	7.56686	5.56086	7.40615	0	0	0	0	0	0	0	0	0	0	0	0
ENSBTAG00000002983	0	0	0	0	0	0	0	0	0	0	0	0	1.13044	3.94832	3.81172	2.41252	1.75691	1.20417	0	0	0	0	0	0	0	0	0	0	0	0
ENSBTAG00000002988	4.80203	5.95876	3.5714	8.03119	4.28055	5.75313	6.29442	7.15811	4.93491	10.8318	4.92201	9.66181	7.79242	8.89123	14.4369	8.96164	10.5812	9.14867	4.38269	2.6713	3.10649	4.10172	3.45715	4.88533	1.56351	2.27045	5.06687	2.9598	3.45302	4.89446
ENSBTAG00000002993	16.1782	12.5061	14.4554	15.9649	13.5122	10.5677	17.3795	15.8823	19.5056	17.8384	14.3894	15.6677	15.2009	12.6826	14.0901	21.7608	13.7878	9.47347	13.948	10.8703	10.6233	11.8753	8.92683	10.198	4.67027	6.9342	13.8906	13.2468	13.1663	15.8726
ENSBTAG00000002995	14.4046	12.9685	10.8423	16.8444	10.5245	7.05055	12.644	11.8085	18.2443	11.1376	16.0181	10.7312	10.553	9.7188	7.24299	9.74464	11.2181	9.16126	8.2307	8.71975	10.1381	20.3503	11.4375	9.25008	3.06421	7.00438	12.9242	15.9059	10.7388	8.78061
ENSBTAG00000002996	0	0	0	0	0	0	1.77434	2.30269	1.99335	2.36982	3.08644	1.92587	0	0	0	0	0	0	0	0	0	0	0	0	0	0	0	0	0	0
ENSBTAG00000002999	59.0314	53.9393	60.0126	64.3001	62.5961	54.4091	76.3019	57.2223	66.3708	59.0162	72.0641	50.173	80.5396	50.4687	48.7661	59.1681	77.4143	77.7409	43.9206	42.8963	30.0385	56.999	35.7211	53.936	18.8463	25.4512	55.5771	67.2279	54.8633	67.2489
ENSBTAG00000003001	24.9172	46.8588	37.6829	45.5393	37.2457	46.4799	58.1445	62.6696	45.7157	53.6769	29.5515	57.9263	55.7869	38.608	56.1075	37.6421	43.0876	37.5678	27.0782	23.2277	19.0026	22.6688	30.8834	52.103	28.3316	34.1819	29.2615	41.2128	40.7823	41.8261
ENSBTAG00000003002	0	0	0	0	0	0	1.877	1.92185	2.10626	3.7168	2.48785	1.45306	1.96924	1.4424	3.11231	3.03207	2.27061	1.25618	0	0	0	0	0	0	0	0	0	0	0	0
ENSBTAG00000003012	3.46397	3.05422	2.1475	3.65279	2.78724	2.05472	4.07319	4.11966	2.5468	3.21741	4.73763	2.01377	3.65546	2.64563	3.74876	3.3914	5.06396	3.22404	2.64757	1.59083	1.55904	2.90279	3.62776	2.87162	1.98695	2.54218	2.85448	3.79588	3.32968	1.21809
ENSBTAG00000003015	12.4919	28.7626	27.334	53.5258	11.6071	16.0321	18.5197	12.4231	17.7374	61.9856	10.5412	17.3459	16.1063	21.597	30.3458	23.3447	4.41895	11.0676	8.87462	10.0723	19.396	29.0183	13.6548	15.1671	16.5688	11.8354	14.3929	24.1658	17.4491	13.8811
ENSBTAG00000003017	0	0	0	0	0	0	1.8093	3.31456	2.32234	4.31326	2.06102	2.65325	2.59024	1.47382	2.95797	2.82325	2.23856	1.43011	0	0	0	0	0	0	0	0	0	0	0	0
ENSBTAG00000003018	0	0	0	0	0	0	1.63591	3.41933	2.11509	2.64721	1.10189	1.09441	0	0	0	0	0	0	0	0	0	0	0	0	0	0	0	0	0	0
ENSBTAG00000003021	0	0	0	0	0	0	0	0	0	0	0	0	1.80451	2.11805	2.64656	2.33507	1.56974	1.4651	0	0	0	0	0	0	0	0	0	0	0	0
ENSBTAG00000003025	6.48271	12.7257	9.55516	12.6256	10.6332	11.9301	11.9659	10.9577	8.32616	10.9922	7.93613	13.8206	11.6162	10.4744	13.6293	12.2735	10.1492	8.99026	6.86092	6.53014	5.26057	10.166	4.48625	11.6889	4.21723	7.13014	5.22996	7.95368	7.63108	13.9208
ENSBTAG00000003033	15.0537	14.9348	20.4781	20.288	14.4987	6.90428	27.1082	24.5732	30.3111	22.0799	25.4551	21.5284	17.9836	17.3987	16.6795	22.9819	23.8679	18.2555	15.9174	15.5587	20.0027	37.0962	21.3062	12.6223	5.16498	8.82713	21.4605	18.1008	21.7896	10.467
ENSBTAG00000003034	7.50796	7.56293	6.32503	9.09162	6.62059	7.63013	9.10243	10.3519	7.65917	13.4837	7.1555	7.54849	9.8885	8.52489	14.4	11.0026	12.1303	9.34168	4.68138	5.08949	2.91059	5.79131	6.32108	10.9039	4.67135	7.34005	8.0408	6.79506	8.13363	7.67379
ENSBTAG00000003038	4.9827	6.76317	4.66733	5.76776	5.84729	3.80291	7.85911	7.58523	5.8592	9.59304	8.13301	6.23488	6.59987	2.84474	5.56241	14.764	5.19445	3.65399	3.38903	3.25865	3.0349	5.28515	2.7456	3.38792	1.05044	1.27	3.26802	4.45754	2.62045	3.5146
ENSBTAG00000003039	17.4216	14.7139	19.2869	9.23772	14.2952	7.15934	15.4042	17.3744	26.4349	12.8762	19.6753	7.92592	12.8726	3.68367	8.25732	24.8978	9.84122	6.99547	14.8248	9.08855	14.9351	13.0835	9.46429	7.37937	6.90883	4.86553	9.61607	12.7125	9.50897	7.31427
ENSBTAG00000003043	0	0	0	0	0	0	1.89859	1.79016	1.27249	1.71377	3.33245	2.19338	0	0	0	0	0	0	0	0	0	0	0	0	0	0	0	0	0	0
ENSBTAG00000003044	0	0	0	0	0	0	3.44741	3.32171	2.76756	3.9319	3.09441	3.05112	5.31115	3.39078	3.65601	4.93869	3.51716	5.07858	2.54839	1.87962	1.60958	2.23148	2.16035	3.42576	1.79038	2.61891	2.87047	2.98784	2.15592	3.06978
ENSBTAG00000003052	4.80024	3.5175	3.9028	4.14174	3.21888	2.58252	4.00705	4.25214	6.01502	4.95009	5.2428	3.29461	4.34809	3.93538	5.01883	5.88383	5.13656	3.28417	4.95811	3.08241	4.13636	5.47712	4.46038	3.37929	1.85265	3.2447	5.32965	4.74739	3.77004	3.10287
ENSBTAG00000003058	58.0427	79.5955	63.7525	103.831	67.1638	67.3581	68.0258	77.005	79.4849	109.472	55.8022	63.5032	67.2876	81.1769	81.3926	83.7233	74.4959	72.8967	55.8502	59.9147	44.2712	110.458	39.4211	71.5969	18.2971	40.3574	74.9029	72.4279	61.693	83.0291
ENSBTAG00000003059	17.4392	20.3198	15.8684	22.8499	19.6267	15.1287	22.2618	20.1578	24.5614	18.6583	23.6791	17.1545	27.4175	13.0606	24.8788	29.733	35.8359	19.5239	11.1501	13.8101	13.6294	20.3932	10.7441	17.5206	4.53286	7.32174	16.525	13.768	16.8185	16.6628
ENSBTAG00000003060	0	0	0	0	0	0	0	0	0	0	0	0	1.20804	1.35077	1.63288	1.99917	3.93559	1.74961	0	0	0	0	0	0	0	0	0	0	0	0
ENSBTAG00000003063	0	0	0	0	0	0	0	0	0	0	0	0	1.19756	1.62335	2.36198	1.84593	2.28202	1.78406	2.61249	1.39936	2.2956	1.96153	2.42116	1.76283	0	0	0	0	0	0
ENSBTAG00000003064	9.43173	4.27536	5.06361	3.83881	3.89422	2.46229	3.57602	3.57547	10.2969	3.54682	7.04558	3.07786	3.34031	1.66389	3.23766	3.90739	3.76722	3.68852	7.57173	4.65975	8.08084	7.35482	6.58665	3.38053	1.26605	2.44563	6.22854	4.63266	5.01671	2.10044
ENSBTAG00000003066	48.509	55.9605	54.2895	62.2453	56.363	54.0961	81.8672	70.976	57.9985	57.4946	59.6575	57.1195	82.9053	58.3073	65.1424	60.2098	70.8242	59.0465	33.8787	40.8169	32.2845	38.9092	21.5672	49.2447	8.25281	18.4626	55.9797	37.0604	33.9576	44.7805
ENSBTAG00000003067	107.25	137.724	107.201	158.92	114.508	105.571	133.817	153.869	132.553	129.819	133.4	123.077	116.847	125.014	100.214	115.306	116.201	101.189	100.729	125.588	90.8575	186.607	61.3172	107.17	18.7003	60.8351	149.257	125.4	95.9502	129.897
ENSBTAG00000003068	3.19377	2.26511	2.21718	3.90099	3.43616	2.80472	3.50582	3.07215	2.62903	3.9074	2.84822	3.47986	3.30141	1.92889	2.67686	5.70375	3.35958	2.59632	3.12869	2.00086	1.2827	2.73404	1.85264	2.23369	1.15011	1.8183	3.29581	3.1362	2.44499	2.5583
ENSBTAG00000003069	0	0	0	0	0	0	2.55186	2.03208	3.0796	2.06587	2.35639	1.43983	4.28979	1.13866	2.49047	8.76436	2.57022	1.52012	3.07545	1.73176	1.94736	2.29014	1.17322	1.20728	0	0	0	0	0	0
ENSBTAG00000003072	132.941	185.586	120.769	253.576	179.066	231.45	353.775	307.078	219.561	322.739	230.75	292.211	358.101	233.081	308.649	265.576	279.407	267.981	108.736	129.062	114.197	169.423	65.5236	148.045	23.1099	47.1977	202.176	122.307	155.12	164.19
ENSBTAG00000003073	2.65064	2.40913	2.35243	2.8972	1.63886	2.47813	2.88313	3.63112	2.67982	3.36342	2.91121	4.2254	2.79601	1.92729	4.76789	3.73924	2.82011	2.88431	1.80801	1.42163	1.72002	1.67042	2.05723	3.05622	1.12361	1.54181	2.05356	2.14874	1.95925	1.94341
ENSBTAG00000003074	6.25111	6.75349	7.19414	6.34712	7.85492	3.61691	17.6632	17.3524	14.0522	17.4208	19.6026	14.517	0	0	0	0	0	0	8.26317	15.1545	27.2765	22.0231	16.9862	6.93433	0	0	0	0	0	0
ENSBTAG00000003075	0	0	0	0	0	0	0	0	0	0	0	0	1.21104	1.06181	1.40366	1.788	1.45505	1.63057	0	0	0	0	0	0	0	0	0	0	0	0
ENSBTAG00000003077	10.2077	13.7055	10.4011	19.1323	11.5675	13.5294	11.6377	15.6619	14.1127	23.128	12.5886	18.2915	14.5174	14.7125	22.5591	19.9011	18.9941	15.3448	6.02218	10.392	7.66942	16.183	11.7943	16.4424	7.80051	13.8381	11.4897	10.8246	11.9574	12.793
ENSBTAG00000003081	1.57809	5.20057	4.06346	11.4589	4.04359	10.9933	6.20061	10.7868	5.0096	27.0759	3.21191	14.3994	6.82889	8.02597	14.501	6.24349	6.30135	4.62877	0	0	0	0	0	0	1.07612	1.48432	2.89284	2.66597	2.33584	7.84175
ENSBTAG00000003084	3.12225	2.71932	2.35609	3.85746	2.21559	2.18623	2.22074	2.37872	2.28857	3.62515	3.07115	3.13092	2.24056	3.69102	4.16282	2.96191	3.36313	2.76483	1.52759	1.55641	2.20455	2.7332	2.26705	2.52941	0	0	0	0	0	0
ENSBTAG00000003087	4.22567	7.56025	4.38717	8.74901	5.01271	6.86851	7.67178	6.8058	5.94864	10.0993	4.9889	10.6194	7.80856	6.60072	11.954	9.72445	9.57743	7.21254	3.85331	3.35856	2.8064	4.77115	3.44358	8.76918	2.88486	4.60644	2.83512	3.96352	4.34558	6.617
ENSBTAG00000003092	6.8977	5.62237	4.84524	6.98518	4.98492	4.61551	5.02171	4.36413	8.07621	6.61882	6.58403	6.29782	5.29757	4.31238	5.32123	5.41484	4.44104	4.65566	4.12787	4.48634	6.44883	7.3007	5.38315	4.87053	1.88247	3.00874	5.23158	6.12836	5.0847	4.73355
ENSBTAG00000003094	10.7277	14.5194	11.4644	18.4835	12.9698	12.7059	14.2491	13.5706	13.8187	19.9198	10.1412	14.3392	15.8601	18.1317	19.376	19.3171	15.8899	14.2643	10.2694	9.03181	6.41462	13.8982	8.10224	13.0813	5.08823	8.32559	10.2204	12.0605	12.1253	12.857
ENSBTAG00000003098	12.1316	14.0754	8.48952	17.278	9.72345	15.1994	15.1918	12.3326	12.354	28.7758	6.72847	17.1655	11.3048	14.1009	18.3752	11.1062	8.36687	9.70081	12.537	8.45573	9.2129	8.84512	8.65596	15.7823	6.29717	9.86122	8.02576	8.54983	8.8439	14.2506
ENSBTAG00000003100	51.6284	55.0147	59.3006	48.9418	59.77	75.3029	84.3073	84.1545	65.931	50.6229	73.3984	91.1379	98.254	94.446	79.3648	62.4912	101.234	130.486	40.0983	43.5424	28.6628	27.139	23.3159	48.0175	17.2441	26.8274	112.939	36.2651	66.9793	49.1501
ENSBTAG00000003109	54.4867	86.8686	76.7258	142.845	85.2438	91.3568	87.3341	86.5337	81.0251	152.825	87.0136	80.5263	95.8269	51.0996	105.053	136.558	81.4107	86.5682	39.9	29.9327	50.0423	126.355	38.5561	65.6491	14.0975	13.9452	44.5609	65.6788	42.6042	75.7864
ENSBTAG00000003112	1.98338	3.18929	3.0804	5.25687	2.98969	4.01648	3.73925	4.8576	3.57123	8.00518	3.38271	5.61128	4.21232	4.43562	6.48062	7.24164	5.37941	3.92907	1.85328	2.34411	2.06355	3.8263	1.73605	2.62687	0	0	0	0	0	0
ENSBTAG00000003114	0	0	0	0	0	0	1.7356	1.36686	1.85904	2.87126	1.18299	2.19722	0	0	0	0	0	0	0	0	0	0	0	0	0	0	0	0	0	0
ENSBTAG00000003115	5.50613	5.58459	3.17198	6.26977	5.13797	12.3599	5.39296	3.78093	2.68191	7.98757	4.29134	11.1761	3.85513	6.17236	4.47319	4.43313	2.61323	2.88981	5.19003	4.00592	3.80366	4.66746	3.38774	11.9251	1.30329	2.32007	3.00087	3.4424	2.67469	8.80858
ENSBTAG00000003116	4.1441	5.06765	4.38738	7.31781	4.36754	8.28279	7.03356	6.28605	5.43463	11.5229	4.06189	13.045	6.76227	8.20728	12.2286	8.93323	5.49864	6.92691	0	0	0	0	0	0	0	0	0	0	0	0
ENSBTAG00000003120	0	0	0	0	0	0	2.89646	15.3773	19.4138	5.69171	6.49683	4.42293	4.72288	4.86402	25.7516	10.7605	22.7746	5.69274	0	0	0	0	0	0	0	0	0	0	0	0
ENSBTAG00000003124	0	0	0	0	0	0	1.95066	1.35491	1.94865	1.64419	1.93099	2.17409	0	0	0	0	0	0	0	0	0	0	0	0	0	0	0	0	0	0
ENSBTAG00000003126	9.95623	14.8508	11.5185	11.1609	8.49412	9.62983	14.7154	15.761	16.9427	12.0366	13.3831	9.68382	10.4303	6.50225	9.45217	11.2722	9.63451	8.65807	8.62146	7.93708	7.5778	10.5907	8.41664	9.96885	4.32807	5.14232	10.0566	8.7895	8.7653	10.1654
ENSBTAG00000003147	8.13742	10.2014	7.48918	19.3528	8.96102	17.3162	14.0622	11.686	9.06396	26.3835	11.4935	26.2792	16.8358	17.7149	25.4587	25.2439	15.549	14.0174	5.95649	6.03153	5.34367	10.2506	5.04334	10.2457	2.37811	5.35912	6.20309	7.61592	6.09897	12.0426
ENSBTAG00000003148	3.22269	2.93521	2.42831	4.25946	2.72796	2.97726	2.60234	2.59437	3.81469	4.98282	2.87276	4.42305	3.25551	3.38667	4.41147	4.83084	3.65736	3.51418	3.00568	2.16329	2.68411	4.28992	3.18445	3.11648	0	0	0	0	0	0
ENSBTAG00000003151	4.95013	6.8424	5.44735	15.3834	6.44845	5.88151	8.7428	12.2271	9.28604	15.8309	5.75659	5.74022	9.04295	5.84356	12.0896	15.1264	14.1969	6.48559	5.44978	3.84167	4.99632	7.60958	3.78026	5.3805	2.08173	2.81999	11.6296	7.09589	5.68871	5.47659
ENSBTAG00000003152	1.90217	10.6558	6.78517	1.56149	3.76641	2.06832	7.83821	22.4106	22.9052	4.62984	9.52025	3.08691	4.77714	1.50932	1.16606	7.84106	2.22729	1.50248	2.42962	4.54739	3.13011	2.82178	2.58887	2.2971	1.1061	1.90146	5.26841	5.73008	3.7881	2.21848
ENSBTAG00000003155	0	0	0	0	0	0	3.1352	3.5447	5.00437	1.22215	2.83207	1.41558	4.3356	1.72002	3.96344	5.11706	3.58051	2.20548	0	0	0	0	0	0	0	0	0	0	0	0
ENSBTAG00000003160	3.43202	4.77278	3.24654	6.25637	3.27008	4.45416	5.15716	5.07666	4.27604	6.33503	3.98585	5.38779	5.51096	4.97277	7.67447	6.56991	5.93004	5.74351	2.42215	2.48194	1.59762	4.82985	2.38376	4.09477	2.00503	2.5802	3.0081	3.91581	2.34971	4.48334
ENSBTAG00000003161	9.05555	11.8199	18.3716	13.7943	10.9603	13.7491	14.5587	13.7939	17.1981	10.9853	7.67539	17.187	15.4197	16.8461	18.2767	13.6967	11.3725	13.8269	10.0481	13.2376	9.26086	7.91922	5.08054	12.8437	5.15733	9.77584	12.468	9.11956	9.49936	16.9878
ENSBTAG00000003162	7.79942	18.1291	9.07949	18.7105	10.7637	16.9734	16.9158	20.3535	12.4937	21.7867	12.7554	31.3474	20.5467	19.2426	28.3664	26.465	20.0678	20.3459	6.61142	6.98902	4.99492	8.48684	4.15985	13.6908	2.80141	5.77189	7.36005	6.74653	6.44605	11.3512
ENSBTAG00000003166	0	0	0	0	0	0	1.84566	2.43709	3.24742	2.09777	1.98661	2.03482	0	0	0	0	0	0	0	0	0	0	0	0	0	0	0	0	0	0
ENSBTAG00000003168	18.8858	24.8988	19.3505	34.2189	22.401	28.9989	28.8965	30.7991	24.4944	44.262	21.078	27.4303	38.9857	28.2583	39.8636	39.1048	35.0158	34.3384	14.5251	16.5922	12.1721	25.8342	13.2303	24.0981	8.14255	10.9237	20.798	13.1848	10.5555	24.0294
ENSBTAG00000003174	3.94025	4.92303	6.67227	6.95941	6.2429	5.13188	8.40613	6.89111	9.67271	10.1725	6.55944	4.38119	9.30119	6.19843	7.24933	4.563	4.2835	4.81895	4.46898	3.36106	3.40821	4.37399	2.9573	5.8959	2.1249	3.17337	6.02707	6.98583	6.05329	4.61093
ENSBTAG00000003176	9.87192	8.05704	6.01058	8.36401	6.35073	5.32203	6.15338	6.57887	8.16456	8.13606	8.34991	6.6738	8.50343	4.32174	8.41116	15.0013	11.3018	7.50468	6.35	4.63819	3.94291	7.52988	5.87131	5.13648	4.34674	4.91771	5.45509	5.77965	3.519	4.1014
ENSBTAG00000003177	2.05929	6.25021	5.03982	11.2106	3.2382	5.31313	5.37972	6.89398	8.60607	29.0376	10.3767	11.8916	6.17981	3.30775	7.00849	7.52645	6.04697	3.12043	3.09664	3.13898	4.45185	4.98106	4.32483	4.30408	2.15196	2.13551	1.89864	3.86311	2.70135	3.35851
ENSBTAG00000003186	0	0	0	0	0	0	1.04035	1.4202	1.59618	2.48256	1.15508	1.43225	1.65036	1.96019	2.91095	3.22826	2.05522	1.2658	0	0	0	0	0	0	0	0	0	0	0	0
ENSBTAG00000003189	0	0	0	0	0	0	8.50824	2.88459	2.47073	8.58912	1.37165	8.54094	2.96188	6.48879	3.9641	3.01043	2.20822	5.0748	0	0	0	0	0	0	0	0	0	0	0	0
ENSBTAG00000003191	4.35142	3.6967	2.59646	3.22436	5.56998	4.89149	5.593	5.73121	3.44096	4.32975	6.04633	5.55508	3.98466	2.42707	1.86103	5.81958	2.83689	3.03148	0	0	0	0	0	0	1.51641	1.16634	1.6884	1.72711	2.48108	2.63805
ENSBTAG00000003199	0	0	0	0	0	0	2.16548	1.42508	1.00427	3.52948	1.35515	2.32876	1.91432	2.28735	2.32313	2.12194	1.03266	1.57325	0	0	0	0	0	0	3.18093	2.26708	1.24324	1.90802	2.16739	2.33338
ENSBTAG00000003201	9.99786	15.1052	13.0093	17.5938	13.4595	13.1321	19.4668	23.1408	17.2964	24.5501	15.4398	18.5152	20.4322	12.38	22.7376	21.6941	24.9233	14.3055	7.88347	8.36002	8.07869	10.3861	6.55273	11.5593	3.40263	4.78029	18.4724	9.97546	12.0288	11.813
ENSBTAG00000003205	719.465	621.34	801.676	528.131	553.534	440.09	612.27	582.48	746.774	378.17	751.335	413.216	715.445	456.259	535.609	620.995	758.286	638.689	565.596	467.039	523.16	581.158	373.877	530.954	257.184	343.829	872.231	548.171	569.991	435.12
ENSBTAG00000003208	2.43368	3.23131	3.56449	4.40674	2.9114	5.17729	3.29553	5.18738	3.40052	5.78838	2.26767	5.06658	3.82269	4.68111	5.90922	6.77268	6.32326	5.13736	1.70914	1.76456	2.34521	3.50611	1.93786	3.78061	1.26713	1.32693	6.47242	2.36025	1.99256	3.13415
ENSBTAG00000003209	63.1378	160.315	103.052	150.492	94.9241	144.007	98.7312	146.499	90.6023	181.746	91.6253	194.361	47.6571	130.27	90.1848	56.9644	72.5913	126.907	66.8081	85.3988	65.8632	106.18	109.286	162.453	67.2262	185.895	81.4643	129.063	132.413	140.683
ENSBTAG00000003212	4.12897	7.38775	6.5914	8.36884	5.52487	7.28922	10.0864	8.62974	10.4315	10.6905	8.83688	6.78606	3.93345	2.55595	2.61597	2.10578	2.90929	5.14054	4.23074	4.2966	3.76017	5.04304	1.96616	3.88902	0	0	0	0	0	0
ENSBTAG00000003218	4.51283	5.85317	5.45653	6.90998	4.72709	6.72908	6.29944	5.89404	3.76227	7.04483	5.03433	7.92678	7.66361	7.87818	12.9648	10.0022	9.28482	7.81368	3.35229	3.28545	3.01674	3.86259	3.66954	6.39822	2.50215	3.32353	4.28864	3.90946	4.74395	4.34156
ENSBTAG00000003221	0	0	0	0	0	0	0	0	0	0	0	0	1.78885	3.51051	4.66366	3.78509	2.01252	2.55567	0	0	0	0	0	0	0	0	0	0	0	0
ENSBTAG00000003225	13.8847	23.5527	16.2686	22.8582	16.4981	16.8808	20.2684	25.6057	21.1451	21.2726	17.6554	16.2222	22.1406	12.3667	26.2458	22.411	21.598	16.0246	13.6621	11.7087	14.0898	21.3827	7.84648	16.2272	3.90732	5.27746	13.1139	14.1007	13.5225	15.2994
ENSBTAG00000003228	74.4232	49.8135	96.1536	85.2524	54.8892	40.7143	76.8655	106.61	125.967	75.6966	83.4953	38.3066	114.265	94.9559	58.509	137.676	54.8525	38.6168	80.7933	33.8629	46.1535	68.0074	31.6866	23.8017	30.4653	30.1418	37.5083	35.25	39.2379	39.6882
ENSBTAG00000003229	746.583	720.427	942.156	624.935	682.018	519.219	676.656	654.967	774.57	427.642	827.441	432.369	712.257	513.037	446.69	647.968	660.267	598.18	709.553	553.087	633.66	708.713	400.915	538.082	197.21	318.506	1010.18	714.927	621.833	525.442
ENSBTAG00000003235	0	0	0	0	0	0	1.65542	2.07328	1.79131	3.50725	1.3598	3.33407	1.75679	2.03028	3.45908	3.74718	2.26552	1.73793	0	0	0	0	0	0	0	0	0	0	0	0
ENSBTAG00000003237	4.95555	6.57997	4.08514	6.20402	6.41223	8.81819	5.19226	5.50049	4.13375	7.18215	4.82596	7.42023	7.84464	9.80874	8.66973	5.76033	7.95615	4.73494	3.1958	3.80961	2.10945	3.78742	4.73075	9.62951	4.13193	6.95777	3.94753	4.70959	5.9655	6.60117
ENSBTAG00000003238	8.26059	5.71882	6.95348	3.55753	6.93925	4.13968	6.73993	7.13089	8.10112	5.48458	9.58405	6.18586	8.71956	1.52344	4.71133	11.923	3.73043	3.31028	5.7706	4.22093	4.28754	5.34527	3.40223	2.12425	2.08228	2.30032	3.47712	4.78765	3.43157	2.86524
ENSBTAG00000003242	0	0	0	0	0	0	1.34066	1.44757	2.53048	1.10411	1.9366	1.80074	1.54655	1.52251	2.42603	1.46255	1.54804	1.51521	1.4327	1.19801	1.20069	1.20029	1.14594	1.05556	0	0	0	0	0	0
ENSBTAG00000003245	0	0	0	0	0	0	0	0	0	0	0	0	1.55314	1.38047	1.23694	1.57828	1.71276	1.68177	0	0	0	0	0	0	0	0	0	0	0	0
ENSBTAG00000003256	1.50454	1.84095	2.0149	3.12438	2.58496	3.26333	1.8119	1.84416	2.71996	2.54447	2.41959	2.45441	2.18881	2.77848	3.37815	4.45078	3.92198	2.86996	2.28439	1.58031	1.57638	2.52274	3.16607	3.50963	1.24021	2.52135	3.13685	2.82269	4.5958	2.49145
ENSBTAG00000003259	5.18002	3.39087	3.3166	4.11919	2.1494	3.06178	4.55244	4.781	9.84705	7.32058	5.6984	6.35216	4.12081	5.177	7.19899	4.61176	4.38748	3.57329	3.30867	2.32252	4.94928	3.56268	2.55491	2.24727	0	0	0	0	0	0
ENSBTAG00000003261	0	0	0	0	0	0	0	0	0	0	0	0	0	0	0	0	0	0	2.8008	1.24631	2.72611	2.45191	3.08803	1.7238	0	0	0	0	0	0
ENSBTAG00000003263	15.6088	21.0245	21.8012	23.2209	14.9308	12.9886	20.1062	29.9838	26.9055	19.9486	22.0386	12.0488	26.6631	10.6412	22.6504	31.6516	30.632	15.5659	14.8099	11.4862	15.1681	16.7675	9.46546	14.8196	5.7763	7.11161	23.1214	17.2736	13.3406	11.672
ENSBTAG00000003264	24.2579	25.0551	24.8414	31.1642	24.2897	21.0839	25.2103	22.1329	35.1349	29.6193	20.6177	20.402	23.1388	18.7866	25.1797	31.4627	27.8069	21.4034	18.6167	18.8997	14.0473	30.6405	20.2535	23.6291	16.9305	28.7759	19.8281	34.2644	22.4368	32.198
ENSBTAG00000003265	2.27837	2.13927	1.98293	2.02924	1.81134	1.57909	2.17583	2.26287	2.76543	3.13018	3.3442	2.62659	2.77269	1.11644	1.78605	3.70011	1.8897	1.11747	2.45559	1.13349	1.83167	1.7627	1.25976	1.76355	0	0	0	0	0	0
ENSBTAG00000003268	7.7647	10.2464	7.61387	16.8048	7.84245	9.09538	9.45647	9.51327	7.05374	14.8087	10.1557	13.7706	9.96868	10.4147	19.201	22.7711	14.4807	10.7884	7.63232	7.1645	6.35487	13.8586	6.11446	8.30545	1.90299	3.17071	8.04577	5.84654	5.56416	8.37334
ENSBTAG00000003276	0	0	0	0	0	0	1.97669	1.72194	1.86917	2.61611	1.6681	1.69474	0	0	0	0	0	0	0	0	0	0	0	0	0	0	0	0	0	0
ENSBTAG00000003278	0	0	0	0	0	0	0	0	0	0	0	0	0	0	0	0	0	0	11.8377	17.4905	9.65162	26.0041	12.8319	37.017	8.08643	13.6058	9.30224	20.0397	15.4562	34.136
ENSBTAG00000003279	65.4296	128.09	104.743	110.308	96.0552	101.271	134.111	161.261	131.99	110.718	115.657	117.012	122.791	83.0643	98.0466	54.8679	80.5787	78.2569	75.6799	85.7634	68.2871	89.7685	42.9213	100.716	20.241	38.5382	71.1974	58.3582	69.5403	88.0376
ENSBTAG00000003280	5.87981	3.0942	4.33653	3.67696	2.98976	1.98856	5.15375	1.48512	3.20175	1.96682	3.14149	1.97207	3.20407	3.52514	2.79893	1.0968	3.29243	2.47777	2.89488	3.08693	4.19155	4.79219	2.51608	2.80196	2.60296	2.74601	2.62177	4.59239	1.94142	2.87993
ENSBTAG00000003288	6.52516	6.79357	6.14804	8.43163	6.38621	5.66116	8.26523	6.47106	6.7207	9.05171	5.63397	8.46009	6.53906	6.35193	7.86639	9.90419	6.99948	6.4281	5.20647	4.00321	4.81849	5.76184	3.83365	5.52428	2.87971	4.81977	6.02342	6.2293	5.38302	7.3608
ENSBTAG00000003294	15.795	28.1931	21.8066	28.8662	25.3677	20.5014	31.3352	29.8384	29.5719	32.1531	26.2482	24.1956	30.2874	21.4843	29.1832	21.6549	24.9639	21.5409	17.7002	16.5764	13.2523	25.9863	17.2158	27.0123	9.84895	15.139	20.1675	23.8281	24.2968	22.4055
ENSBTAG00000003295	0	0	0	0	0	0	1.65365	1.6748	1.93327	1.43413	1.70349	1.44432	0	0	0	0	0	0	0	0	0	0	0	0	0	0	0	0	0	0
ENSBTAG00000003296	4.34629	4.59033	4.168	4.99645	4.69767	5.46443	5.97934	4.21925	5.98858	6.49528	4.29732	6.77002	5.98297	5.11684	6.81737	4.89126	5.43352	4.92964	5.36008	3.95525	4.18943	4.31771	3.07643	6.07085	1.59815	3.79259	3.71888	3.61731	4.1088	4.84961
ENSBTAG00000003298	11.8992	11.2941	10.0515	8.88143	9.8989	10.1833	10.8392	11.0452	10.7704	10.359	9.38612	9.39901	13.4145	7.37556	15.1912	16.2767	12.7359	11.7673	7.51851	6.24439	7.47347	9.59533	8.25361	11.0566	5.42645	6.74028	6.00253	9.57422	8.61573	9.42748
ENSBTAG00000003300	18.7467	30.9492	23.9091	20.4176	25.3389	18.1907	22.9163	18.3617	18.7816	20.9335	22.1182	12.8952	33.6223	14.3249	24.4305	61.9355	58.682	19.0364	12.6717	11.9007	11.7503	11.5117	10.5517	10.4898	5.35101	8.32064	14.7226	10.8764	15.2748	9.60332
ENSBTAG00000003303	32.6692	45.7563	49.2451	51.8853	41.9947	39.5054	52.0594	46.7938	52.9716	41.9369	38.6018	41.5998	49.191	47.1539	47.6821	47.072	54.7388	51.664	36.0294	37.0324	28.849	46.387	23.8903	41.1377	15.5632	28.6597	51.0519	49.1449	43.8172	44.6209
ENSBTAG00000003307	21.3829	39.338	22.5833	43.1753	29.7127	47.4314	52.3934	64.8045	29.5214	68.0578	26.9528	63.8785	47.0149	41.1162	61.0948	37.2587	37.7554	32.3052	16.8554	20.26	15.543	22.8603	10.4045	32.1272	4.40194	9.5674	23.7795	16.6554	18.8333	33.9107
ENSBTAG00000003315	25.6246	30.0857	37.078	32.1678	29.839	22.3069	30.5776	29.5176	38.2822	16.072	39.7668	23.6964	37.6697	25.396	39.0421	38.7089	42.0461	31.6877	23.8125	25.5821	21.977	28.3153	19.2303	25.3906	8.59925	15.2761	45.1241	34.5691	35.246	25.7379
ENSBTAG00000003316	14.7405	15.9855	16.1202	20.058	16.0234	14.3013	19.4683	19.3661	23.4478	17.5693	19.004	16.938	18.9444	15.5658	21.7965	22.9522	22.3675	19.0693	11.947	14.2648	12.9593	18.5532	9.76883	14.6602	2.66542	7.63335	17.4556	15.8728	12.5782	15.2933
ENSBTAG00000003325	2.39214	2.50204	1.65404	3.72876	2.07654	1.80673	3.60277	4.70453	3.17981	6.97967	4.46077	5.53738	4.26096	2.49989	3.77522	8.20267	3.22326	1.94471	0	0	0	0	0	0	0	0	0	0	0	0
ENSBTAG00000003328	0	0	0	0	0	0	2.49589	4.63487	2.68701	3.31794	2.8218	2.65813	3.89512	3.05281	3.14046	4.51152	3.3955	2.28331	0	0	0	0	0	0	0	0	0	0	0	0
ENSBTAG00000003330	0	0	0	0	0	0	2.54768	2.75232	2.2475	2.52639	3.3166	2.39962	0	0	0	0	0	0	2.37083	2.09488	3.16637	3.02921	1.71148	2.15391	0	0	0	0	0	0
ENSBTAG00000003338	4.42209	3.30046	3.38954	5.49833	3.40562	3.74061	5.92782	4.60351	5.89225	6.5453	4.28537	7.7008	4.34329	2.03166	4.50002	4.47558	3.66616	3.86499	3.29663	1.62864	3.1393	3.37443	2.21633	3.67843	0	0	0	0	0	0
ENSBTAG00000003340	7.75617	11.0029	13.9334	11.2591	8.91571	9.89309	12.7512	12.1099	15.3869	9.64292	8.61132	10.0178	10.8526	12.3708	16.4215	10.5497	12.907	14.201	9.06653	6.45204	6.94648	9.07114	6.32198	14.0008	3.33364	5.5917	10.9945	9.60318	15.9203	11.7484
ENSBTAG00000003342	3.04682	2.71982	2.69667	6.12074	2.56656	3.7002	2.96608	7.7705	3.49272	12.807	3.57485	3.25881	6.23287	5.95599	7.98251	7.15678	8.81758	3.02674	3.06985	1.18626	2.00462	3.67378	1.4164	2.13944	0	0	0	0	0	0
ENSBTAG00000003354	0	0	0	0	0	0	1.52029	1.63992	1.34442	3.52801	1.12829	2.76316	2.02285	1.85644	3.62977	3.4043	1.98138	1.80206	0	0	0	0	0	0	0	0	0	0	0	0
ENSBTAG00000003358	18.9708	41.7132	34.0121	46.7706	22.0251	28.8656	30.8549	29.0056	11.0659	55.647	20.3484	49.0861	29.5408	30.7385	63.0663	36.2814	32.1665	24.0043	15.1892	6.49273	8.11885	10.8193	3.99627	27.0373	2.56795	13.6126	6.59181	8.55745	11.9675	23.5055
ENSBTAG00000003361	2.2787	2.36748	2.19519	3.02099	2.70094	2.18528	2.72033	2.81902	3.38761	3.34359	3.42145	2.7886	3.00892	1.88858	2.60297	2.45122	2.1653	1.59675	2.29608	1.81339	1.67578	2.54151	2.55014	1.9478	0	0	0	0	0	0
ENSBTAG00000003362	25.0213	17.4771	11.7274	37.9684	15.1108	12.648	28.358	46.7219	22.7412	49.4555	19.3592	20.6303	33.322	14.3511	30.8505	27.9317	41.9903	13.5614	31.0695	12.3346	14.7049	13.2705	7.53864	12.2419	5.53561	4.61526	23.5892	12.8594	10.086	12.1558
ENSBTAG00000003365	0	0	0	0	0	0	0	0	0	0	0	0	1.61781	2.25766	2.80928	2.84227	1.79614	1.56026	0	0	0	0	0	0	0	0	0	0	0	0
ENSBTAG00000003371	0	0	0	0	0	0	2.67602	2.23384	2.32417	3.56455	2.61925	3.64247	3.1278	1.28945	3.54422	3.82167	2.77699	1.64096	1.88347	1.4617	1.85875	2.08642	2.02802	1.76177	0	0	0	0	0	0
ENSBTAG00000003381	7.32609	4.63004	3.45123	4.29494	3.91224	4.1033	3.40146	4.35803	6.39339	5.56739	4.47943	4.45375	4.62133	4.92989	6.6546	5.45855	5.55628	5.08143	6.21644	3.21196	4.74716	5.19273	5.07873	7.88402	1.51902	4.40835	6.01357	5.34248	5.28481	3.90464
ENSBTAG00000003388	7.71096	12.3171	13.5173	11.3703	8.31605	10.1416	10.4029	15.1422	14.7697	13.68	10.2227	8.61849	16.9172	11.7116	23.8166	23.0572	17.8325	13.1513	9.22615	6.78553	7.42497	14.2884	7.01302	10.5484	5.15202	8.19451	16.3892	10.0922	15.7563	12.5115
ENSBTAG00000003390	6.39518	12.1412	7.40926	15.1684	11.4351	13.7018	11.7885	12.8342	8.06611	17.4581	8.94509	12.8016	14.1871	15.965	16.3766	24.8169	15.3447	15.6995	4.79751	6.48077	4.73665	9.66065	4.597	10.0836	1.83748	4.29909	7.25139	7.21237	5.13242	12.3026
ENSBTAG00000003394	3.20306	5.09758	2.09243	2.43764	3.13849	2.03049	2.4281	3.38678	4.35244	3.0757	3.12393	2.79299	3.4673	1.44232	3.00613	5.06444	3.6491	2.6899	2.11084	1.72654	1.96339	2.95628	3.45811	3.33154	1.75397	3.08644	1.85346	3.49839	2.89966	2.4307
ENSBTAG00000003395	7.5316	8.68137	5.8411	13.9946	8.36621	10.4358	10.9326	9.0237	8.21093	28.7727	5.59367	15.4591	8.87305	13.3443	11.1176	9.85472	7.35381	10.0988	10.2068	6.4221	2.10335	11.9807	7.2861	14.2957	4.99696	7.03098	4.70621	10.0489	5.82592	9.98789
ENSBTAG00000003396	0	0	0	0	0	0	5.96045	3.5194	2.32364	16.9876	1.63443	7.2565	6.9752	4.07357	9.93946	8.19449	2.31514	3.46347	0	0	0	0	0	0	1.01874	2.38608	1.88805	4.55225	2.12742	6.87461
ENSBTAG00000003397	9.33778	7.22656	5.02322	8.9937	4.36	6.60065	9.84176	5.49144	8.07312	14.283	7.0969	9.52775	10.0473	5.67028	5.53932	7.58757	7.40102	5.11294	4.52189	4.38769	3.80219	8.57665	5.71954	9.19648	3.32071	5.52089	4.65328	8.61641	5.69588	7.97664
ENSBTAG00000003399	2.06306	5.68771	3.23242	9.82145	3.55971	9.97244	7.75906	9.92778	3.58628	21.6709	4.23439	15.4044	9.37406	13.1575	31.4582	16.0213	15.154	7.7116	1.48089	1.54106	1.29883	2.42119	1.46236	5.97385	0	0	0	0	0	0
ENSBTAG00000003401	6.65272	6.49029	6.94277	10.0806	7.93628	6.55066	8.6159	8.97412	8.26568	13.4782	8.12068	9.62407	9.95057	5.91183	9.86736	14.1052	8.07257	6.20563	5.09822	4.92074	4.37671	6.5095	3.36468	6.18275	1.59867	3.08245	7.70988	7.30912	3.68953	6.57908
ENSBTAG00000003407	21.5677	30.0338	34.9778	59.3309	25.5961	23.1392	32.0819	36.9097	45.7433	45.805	31.6165	28.9775	34.892	26.9829	37.1346	47.3875	45.0384	29.4408	19.1141	23.7069	27.6897	63.8378	14.2538	24.838	4.84344	11.3921	39.3187	38.8328	20.5488	26.7304
ENSBTAG00000003410	4.15347	8.45026	5.28337	11.5658	5.67113	8.6445	7.17057	6.90395	5.537	12.6027	4.67296	10.4836	7.78626	9.84709	15.0192	13.8514	10.6661	7.97875	4.43984	4.87042	4.22122	7.27867	2.47085	5.96933	1.46136	3.45433	4.42698	5.11838	4.14656	7.77965
ENSBTAG00000003415	17.3505	23.0944	18.3935	20.4078	17.2488	13.4798	20.3164	20.3963	26.2605	15.648	21.9937	17.779	22.7038	14.3168	16.3717	24.0173	22.4435	16.4953	13.065	13.4461	13.1763	16.1119	10.2672	13.0835	3.50482	5.76627	18.5071	20.5487	12.1382	12.1784
ENSBTAG00000003417	8.32117	6.65887	7.63436	8.0272	4.77685	3.23627	6.09455	6.69707	15.2642	7.51224	8.70533	3.49048	6.60534	2.94466	6.0876	9.76331	6.65854	3.98418	5.84738	4.5485	5.31412	11.3448	5.86466	4.11448	2.18964	2.64733	8.18107	7.16538	7.38559	3.13728
ENSBTAG00000003418	10.3952	11.43	9.77509	10.352	13.265	10.5641	11.3008	15.4575	14.0973	18.1291	14.707	12.359	18.7676	5.82177	15.1554	32.5878	13.901	9.15537	6.82613	6.16704	5.73852	9.60113	4.13893	6.39787	2.88828	3.8535	12.0058	8.56671	8.58491	7.63298
ENSBTAG00000003419	0	0	0	0	0	0	1.37833	1.63493	1.42473	2.86299	1.05595	1.7794	1.67874	1.57511	2.91666	3.05122	2.01937	1.46764	0	0	0	0	0	0	0	0	0	0	0	0
ENSBTAG00000003421	0	0	0	0	0	0	2.27335	2.28014	2.33329	4.82107	1.88416	4.38815	3.00156	3.09516	4.96805	5.12765	2.8886	2.38826	0	0	0	0	0	0	0	0	0	0	0	0
ENSBTAG00000003422	12.1903	21.1655	18.5177	31.6951	21.3943	24.8985	24.5806	20.6145	18.9207	35.4653	14.8363	22.0245	20.7158	25.0153	23.4207	22.3828	17.1014	16.657	13.036	12.1058	10.8791	18.9752	8.19273	21.547	6.20868	13.0599	10.4698	17.8056	12.9477	27.148
ENSBTAG00000003423	6.97466	12.4748	10.6688	23.9586	11.807	17.0122	14.8292	18.388	11.1897	27.9676	11.8865	20.2561	17.5771	21.3675	32.3317	32.6165	24.0893	20.4261	6.5858	7.821	5.36577	13.6027	6.60173	13.472	3.75224	7.38347	12.6329	10.6048	9.91963	17.2065
ENSBTAG00000003424	3.83852	4.00069	4.9372	4.11094	3.74208	2.63938	3.61633	3.27095	5.08821	4.176	4.49949	2.78728	2.86161	1.65185	2.73385	4.19761	3.10866	2.91549	2.89523	2.41074	2.87442	5.05395	3.44485	2.97229	1.33355	1.80364	2.86742	3.51951	3.01249	2.02544
ENSBTAG00000003425	0	0	0	0	0	0	2.18934	1.50914	1.97873	2.17957	1.0717	1.49607	0	0	0	0	0	0	0	0	0	0	0	0	0	0	0	0	0	0
ENSBTAG00000003436	0	0	0	0	0	0	1.84129	2.17762	4.95472	1.77652	1.98482	1.82953	2.30128	2.31003	2.60948	3.05839	3.34028	2.98925	1.5491	1.39772	1.20509	1.49696	1.29504	1.321	0	0	0	0	0	0
ENSBTAG00000003438	0	0	0	0	0	0	1.17586	2.03096	1.49677	2.32778	1.5894	1.31837	0	0	0	0	0	0	0	0	0	0	0	0	0	0	0	0	0	0
ENSBTAG00000003439	0	0	0	0	0	0	2.48738	2.51711	2.15276	3.71633	1.07662	3.76733	3.03314	1.94004	4.90057	2.54102	1.36605	1.26145	0	0	0	0	0	0	0	0	0	0	0	0
ENSBTAG00000003446	0	0	0	0	0	0	2.86089	3.41163	3.27916	4.22935	2.23504	3.4385	3.68076	1.14428	4.32342	9.80526	5.53266	1.80375	0	0	0	0	0	0	0	0	0	0	0	0
ENSBTAG00000003450	2.72278	4.90946	3.99188	7.88234	5.21882	5.50219	7.10185	5.76702	5.51027	8.45848	5.07626	6.57358	7.11056	4.73374	6.90642	8.50345	6.57865	5.36217	2.61241	4.15701	1.79284	5.95786	1.65086	4.00728	0	0	0	0	0	0
ENSBTAG00000003455	4.46046	2.14921	2.5985	3.76309	2.47535	2.98023	2.19893	1.2796	3.27581	2.8965	1.78929	4.50685	0	0	0	0	0	0	1.89278	2.46137	3.28963	2.54587	1.59363	3.63646	0	0	0	0	0	0
ENSBTAG00000003457	10.1998	8.03012	6.11533	4.97327	6.64749	5.40616	8.27658	11.2103	9.89378	5.84951	10.7241	9.33447	11.3443	3.98624	10.5878	7.9308	11.0395	8.50934	8.57914	3.19927	2.99786	4.854	3.97913	3.55221	3.44005	3.92956	5.62946	4.69896	4.62421	4.27276
ENSBTAG00000003460	4.32024	6.12244	6.86438	10.7941	5.90877	7.35509	7.58503	8.28157	8.41802	16.2181	5.88781	7.04186	11.4872	6.84022	16.2717	16.8564	13.6552	8.63267	3.78246	4.19828	3.86014	8.33537	3.0795	5.1982	2.40682	3.22148	7.8201	5.15505	5.82458	5.42143
ENSBTAG00000003465	0	0	0	0	0	0	1.63741	1.83108	2.38498	2.42327	1.6738	2.21056	1.89463	1.89315	1.96648	2.31902	2.00999	1.58135	3.06288	1.8176	1.97829	2.40442	2.34985	1.70764	0	0	0	0	0	0
ENSBTAG00000003469	11.447	10.2091	11.7515	11.8108	10.2884	14.2341	16.29	13.5427	11.8186	15.4265	9.61318	16.7346	17.2456	18.6728	17.9654	11.751	11.4766	10.1919	13.124	8.20041	6.57613	8.37479	4.98092	10.0657	3.54613	6.15226	15.875	8.76806	13.1344	11.2316
ENSBTAG00000003470	0	0	0	0	0	0	0	0	0	0	0	0	2.16111	1.68196	1.8855	1.42359	1.48203	1.6822	1.40961	2.22585	1.78049	3.10405	1.49186	1.82462	0	0	0	0	0	0
ENSBTAG00000003476	231.36	377.843	177.119	470.03	323.752	429	327.554	292.131	198.082	604.248	211.958	446.123	384.509	507.362	491.133	350.736	366.244	497.642	180.187	191.23	114.769	268.14	435.089	640.523	451.357	479.857	157.178	345.671	405.018	368.263
ENSBTAG00000003481	3.26576	10.3831	5.11019	12.3583	4.25173	8.80489	6.64523	8.38284	3.53156	24.1633	2.6483	16.0337	5.32637	5.62401	14.9763	6.09055	6.40383	5.28706	2.075	2.62793	3.36275	5.95481	2.10691	9.75572	1.43733	1.95047	2.96317	3.14377	2.2622	1.51513
ENSBTAG00000003483	0	0	0	0	0	0	2.00738	2.54598	1.70469	3.63798	1.37421	1.74824	2.2675	1.60062	3.64783	3.35694	2.55422	2.22176	0	0	0	0	0	0	0	0	0	0	0	0
ENSBTAG00000003484	18.503	21.0571	22.0439	21.7149	22.3156	19.2331	21.4093	22.0132	23.8954	16.2987	21.1674	17.7477	26.1918	17.4294	22.2144	22.7764	25.5698	24.262	15.7916	17.0267	15.651	20.3385	13.0815	22.5723	6.6023	12.999	24.2834	20.0744	20.0863	20.7985
ENSBTAG00000003485	9.3988	15.7655	16.4931	23.5773	12.9892	10.4985	21.4222	20.4853	24.5303	22.318	18.4156	14.8719	21.1523	12.3464	21.6043	30.5365	22.6567	13.4722	10.5719	9.88627	10.8599	24.9322	4.82467	10.0149	1.61499	5.38533	19.2115	13.2384	8.92949	10.7495
ENSBTAG00000003491	3.7987	6.62807	2.51	6.87948	4.94376	6.29166	4.93544	6.54831	2.28234	7.29156	4.40895	5.52304	6.21618	6.87702	7.41807	6.45192	6.37962	6.07672	1.65372	2.11085	1.79432	4.60995	5.8444	7.59271	3.84384	5.14564	7.40409	3.16215	4.42399	4.67723
ENSBTAG00000003496	3.26505	4.15181	4.64431	5.66935	3.08117	3.18432	3.88034	5.1977	4.94558	3.75882	3.95802	4.86107	9.62548	5.15924	13.6476	16.3694	9.99903	10.8172	2.37746	2.6981	3.47779	2.80704	1.08627	3.18359	0	0	0	0	0	0
ENSBTAG00000003499	0	0	0	0	0	0	0	0	0	0	0	0	1.78794	1.41493	2.25459	3.36411	1.24763	1.04137	0	0	0	0	0	0	0	0	0	0	0	0
ENSBTAG00000003500	3.94431	4.65523	3.69695	5.039	3.87835	3.80502	4.91189	5.0699	4.52857	7.32109	4.56501	5.11258	7.06248	3.99726	7.41598	9.08556	6.45349	5.12469	3.07213	2.25328	2.50197	3.75021	2.73289	3.7257	2.15195	2.26884	5.12331	3.5871	3.70115	3.14285
ENSBTAG00000003501	0	0	0	0	0	0	1.97738	1.88374	2.97226	2.09015	2.7453	2.13776	2.53656	1.40454	2.93153	3.0323	2.30132	1.36665	2.7239	1.32475	2.71593	1.79451	1.81525	1.52963	0	0	0	0	0	0
ENSBTAG00000003503	0	0	0	0	0	0	1.41322	1.67635	1.23544	1.59206	1.25583	2.58949	1.83808	1.2606	2.16388	2.02692	1.75503	1.99923	0	0	0	0	0	0	0	0	0	0	0	0
ENSBTAG00000003504	0	0	0	0	0	0	2.52679	4.49925	3.83322	3.25182	2.55672	1.93556	1.8203	1.52293	2.08579	3.03404	4.35907	1.66051	1.67387	1.2731	2.24075	2.1173	1.22863	1.39379	0	0	0	0	0	0
ENSBTAG00000003505	23.9584	16.8065	19.195	14.9895	27.2733	11.656	25.6861	20.4246	24.6349	16.696	29.9488	35.8087	71.0604	10.0644	29.49	132.787	36.2044	29.9788	19.5274	13.3422	13.2897	14.6738	11.5197	6.90603	8.7537	11.9029	23.0372	19.9569	8.32246	11.26
ENSBTAG00000003512	196.323	102.882	91.4579	71.4141	64.6878	47.7798	55.9533	95.5728	156.958	38.6848	201.511	59.8969	93.3072	39.8845	102.802	176.048	189.658	65.7888	129.664	108.72	194.039	99.1773	96.6704	68.9949	42.2318	41.7894	48.2501	60.2671	43.8954	24.3826
ENSBTAG00000003514	54.5008	27.81	38.1901	21.8194	18.8939	9.81886	21.5885	23.687	105.541	17.5072	48.2493	14.8479	17.8168	9.16439	15.0809	28.0043	24.0673	18.1505	32.2122	24.1949	42.5177	65.0824	29.7281	20.3638	5.69074	17.118	30.899	42.1899	24.1167	9.72053
ENSBTAG00000003516	4.18012	9.46435	10.1663	23.9069	11.5168	9.37959	7.73177	9.48644	25.1971	32.5137	5.56156	8.95247	6.60144	5.94743	8.67451	7.71321	5.09537	4.56127	3.05664	2.98786	3.36657	5.14154	2.42419	4.30425	2.02106	5.28459	3.37213	5.12353	3.87332	5.43282
ENSBTAG00000003519	83.4527	75.395	89.6179	84.5809	68.175	61.9993	70.5932	62.3536	78.7243	46.466	72.3618	62.9768	87.3238	85.3801	102.642	117.802	121.268	77.6965	87.9798	70.256	59.1346	86.5223	71.7613	85.6529	53.0657	73.2133	93.5862	111.567	105.736	68.9037
ENSBTAG00000003525	0	0	0	0	0	0	1.43156	1.63177	2.89006	1.49219	2.56799	1.48599	0	0	0	0	0	0	0	0	0	0	0	0	0	0	0	0	0	0
ENSBTAG00000003530	3.20542	10.7711	5.98207	23.4894	8.83402	15.6829	15.5671	16.7717	13.5054	26.2711	11.4366	15.7137	13.9149	13.1934	25.0004	28.9116	14.542	15.5727	2.50644	4.25212	5.01658	6.49602	1.94821	6.3019	1.07337	5.63945	8.72163	4.84035	7.22516	14.9808
ENSBTAG00000003532	0	0	0	0	0	0	0	0	0	0	0	0	1.84781	1.22375	3.1413	1.09567	1.61477	2.18685	0	0	0	0	0	0	0	0	0	0	0	0
ENSBTAG00000003535	25.3078	19.6419	34.9925	20.9345	24.337	16.1293	21.1565	22.9113	43.865	9.86818	23.5939	14.2309	34.2017	13.1064	23.2655	32.3948	33.0413	26.5514	29.1347	25.0419	23.4519	29.5258	18.2213	17.6879	8.08152	13.9462	36.0383	31.3425	26.0977	19.8531
ENSBTAG00000003536	2.95263	5.31526	2.32677	5.81986	3.90413	8.00964	4.39719	3.80872	2.59105	15.6347	2.86559	14.7404	5.64573	12.5729	15.4288	7.69063	5.86431	7.69961	1.93621	2.52577	1.40109	3.43392	2.66748	6.73035	2.5421	3.74977	1.71446	3.10291	2.38776	7.03114
ENSBTAG00000003543	45.812	62.4517	48.6364	80.3522	55.6287	58.1393	59.8962	50.6308	51.7504	87.6884	37.3706	63.9966	54.5747	64.7544	65.5904	45.8843	55.8392	52.5687	45.2528	40.9426	30.9708	60.9542	49.9552	78.938	48.707	58.2991	31.3416	60.9801	51.9518	78.8938
ENSBTAG00000003545	2.72349	2.5716	2.77368	1.78932	2.36801	1.56574	2.39186	2.80637	5.24221	2.37805	4.32719	2.9792	3.11986	1.37418	3.87051	3.18281	4.52372	2.74578	1.42436	1.56075	1.59315	2.26842	1.41453	1.45474	0	0	0	0	0	0
ENSBTAG00000003550	1.73171	2.78359	1.84455	4.25901	2.41403	2.8195	3.27586	4.76958	2.35543	6.1817	2.78605	3.779	3.19932	3.34182	4.22704	4.14403	3.73476	2.25845	1.66993	1.93451	1.43158	1.97804	1.19127	2.42321	1.01809	1.36104	2.37657	1.81157	1.73898	1.44728
ENSBTAG00000003552	1.61416	2.15673	1.99479	4.42629	2.23927	3.10494	2.34486	2.87751	2.06541	4.62557	1.95568	3.04524	3.41479	3.32581	5.30944	5.05225	3.76193	3.67775	1.34128	1.54288	1.32766	2.27334	1.22482	2.22199	0	0	0	0	0	0
ENSBTAG00000003553	12.3693	13.1471	10.4506	13.5864	11.6229	15.1066	12.0552	15.7564	12.5825	16.028	12.6069	9.78047	18.1433	10.7251	20.2026	39.7501	22.6151	20.4662	9.9558	6.36539	6.67907	10.5432	10.5741	10.2336	4.85309	5.45718	15.353	7.34635	11.1006	7.43264
ENSBTAG00000003556	12.8553	17.373	13.4829	17.9409	10.5688	11.3798	14.518	21.5376	18.1877	21.2693	13.1162	15.4853	19.7883	10.9149	29.2212	21.8184	20.0527	15.1145	17.2304	7.34848	9.03946	15.4853	11.541	12.9555	6.81399	12.0507	17.6133	15.547	17.82	8.00949
ENSBTAG00000003557	2.02199	2.72706	2.20101	4.24442	2.94936	3.33073	2.27689	3.15596	1.84499	5.0989	2.24399	4.79028	4.02177	3.34241	5.96071	6.61607	5.24505	3.5768	1.9656	1.79458	1.44278	3.13321	3.76723	5.22583	1.23343	2.30134	3.47351	2.33526	2.57895	2.34926
ENSBTAG00000003559	0	0	0	0	0	0	1.75096	2.06292	1.82891	5.39225	1.21301	3.18703	3.72678	2.98476	3.8588	3.92878	2.88464	3.19644	0	0	0	0	0	0	0	0	0	0	0	0
ENSBTAG00000003560	6.09681	4.37355	6.40956	6.93962	4.66197	5.68723	5.09278	6.09986	9.26889	5.54695	6.67493	3.05498	7.71762	7.57498	5.92486	5.72616	5.42985	4.48928	11.8689	4.19473	6.5091	6.97722	5.03474	5.43951	3.77977	3.34859	14.0026	5.29021	11.1094	3.70536
ENSBTAG00000003561	0	0	0	0	0	0	1.38011	1.26038	1.27609	1.23233	1.36376	1.05098	1.49508	1.16396	1.68796	2.94414	1.22532	1.17708	0	0	0	0	0	0	0	0	0	0	0	0
ENSBTAG00000003565	5.91683	5.24691	4.29201	5.61628	4.59359	4.6917	4.79029	4.63044	5.53361	6.4349	4.76541	5.10121	5.48855	4.12718	5.76398	8.02469	7.02565	5.36927	4.19839	3.38494	3.53078	5.41866	4.10116	4.18952	2.32828	2.83606	2.99279	4.05575	3.55684	4.84851
ENSBTAG00000003566	2.61688	2.39003	2.25843	2.14112	2.55368	1.67911	2.38186	2.79389	4.56596	2.51514	3.91515	1.7707	3.1452	1.40218	2.82026	4.14581	3.02715	2.00033	2.37752	1.53715	2.13385	2.7541	2.65803	2.45401	1.26501	1.62039	1.263	1.96172	1.92929	1.59459
ENSBTAG00000003567	0	0	0	0	0	0	1.88751	1.74178	1.58388	1.47133	1.95413	1.27123	2.26089	1.53359	2.21501	2.43705	2.09276	1.56165	0	0	0	0	0	0	0	0	0	0	0	0
ENSBTAG00000003570	7.78994	10.1126	7.50368	14.7892	9.92276	9.25861	9.01985	7.35001	9.0278	14.234	6.98875	10.8974	8.0334	11.2795	9.2799	10.4317	7.47996	6.59732	7.17674	6.07404	4.85789	14.8244	5.40555	7.87375	5.05617	6.59303	6.27236	12.2304	5.33915	9.95221
ENSBTAG00000003576	1.88359	2.88079	1.84387	3.99911	2.3894	2.58626	2.12107	2.52929	2.11729	4.08249	1.53167	2.82402	2.08893	3.40481	3.49823	4.44269	2.5147	3.0233	1.7554	1.75446	1.81614	2.93338	1.90636	2.57839	1.41282	1.70199	2.13647	2.85105	2.1327	2.87481
ENSBTAG00000003577	12.6429	20.6458	12.9965	33.7454	16.6416	28.299	23.8458	28.2158	18.6448	38.4008	18.7998	31.0592	30.0724	29.513	44.8768	38.3223	36.5771	24.8223	11.2884	9.6508	8.01845	17.0866	5.05183	17.9726	3.47768	6.0381	25.2221	13.1342	15.1584	18.0164
ENSBTAG00000003578	9.58978	13.2283	14.9237	14.3899	17.8164	10.4819	15.4353	15.1094	18.1338	10.7335	18.0402	11.9156	13.0524	6.51771	13.9513	13.1026	19.9935	12.9883	9.64401	10.2383	10.3807	15.2964	10.2215	11.6587	3.34793	6.75956	18.2961	12.6812	13.8094	12.8387
ENSBTAG00000003579	19.7512	20.7013	13.7225	24.3923	17.5246	18.1065	22.0706	18.888	17.2937	32.5704	15.5109	16.8706	19.3598	28.166	22.8719	22.5304	23.9758	23.9347	15.0666	12.8622	8.96454	24.2957	14.5606	24.4456	18.8783	21.4447	19.2187	23.0383	24.1076	23.826
ENSBTAG00000003581	3.0582	5.40317	4.65223	6.46607	2.17715	12.8303	2.38755	2.96337	2.82714	2.21428	2.21697	2.93938	5.54075	29.6678	46.4238	17.4606	6.40092	6.84275	2.35109	1.75613	2.50807	3.94761	1.84971	5.60295	0	0	0	0	0	0
ENSBTAG00000003585	3.87198	5.7285	3.6339	5.16443	6.10137	5.7641	5.79062	8.15151	4.83543	8.69172	9.08921	7.08869	7.18143	3.58941	7.7317	12.4611	7.24602	5.20069	4.29925	3.10854	2.92263	4.11928	2.6322	3.98976	1.70753	1.80666	6.167	3.64177	3.55349	4.84042
ENSBTAG00000003587	4.02783	3.03306	2.85086	5.04425	2.77321	3.36253	3.2582	3.96022	4.86851	6.2099	3.6338	4.01912	3.56415	5.14922	7.1965	5.59521	6.52975	4.08213	2.72655	1.77096	2.39851	3.55294	2.77438	3.46404	0	0	0	0	0	0
ENSBTAG00000003588	0	0	0	0	0	0	1.67239	3.12665	1.89211	4.89434	1.90931	3.66776	2.39672	2.08037	5.48536	4.54674	3.00217	2.28904	0	0	0	0	0	0	0	0	0	0	0	0
ENSBTAG00000003589	31.7364	39.4864	43.4444	47.9465	40.488	32.0751	52.193	46.0901	51.7791	46.6946	43.0062	43.4918	49.8995	41.0627	52.6753	35.7684	46.0408	37.078	27.7224	31.0471	30.1013	39.1336	20.9741	29.7331	10.6282	20.6971	49.8311	33.5242	30.3351	33.0398
ENSBTAG00000003598	0	0	0	0	0	0	1.15264	1.463	2.43934	1.25872	2.30382	1.06387	0	0	0	0	0	0	0	0	0	0	0	0	0	0	0	0	0	0
ENSBTAG00000003602	1.98911	1.96253	1.5263	2.35954	1.75048	1.80502	2.10726	1.88483	1.7861	2.80344	1.47281	1.90655	2.32721	1.60353	3.61223	3.08741	1.99228	1.96819	0	0	0	0	0	0	0	0	0	0	0	0
ENSBTAG00000003604	13.4489	6.08291	4.76041	9.5125	8.6495	6.85295	12.7586	19.9086	24.6485	26.5793	16.0453	16.1266	12.9604	4.67382	10.5112	28.3087	17.8241	10.6019	4.41033	2.18103	3.46584	11.6212	6.7008	4.832	2.72063	2.66178	14.4764	13.5437	12.1452	5.27057
ENSBTAG00000003606	4.55317	5.18167	5.75831	5.97303	4.85494	3.62401	5.72236	3.68805	7.06491	4.54612	5.81768	4.36915	5.61924	3.17463	5.25133	6.31572	5.03903	4.06596	5.67183	3.13915	3.41395	6.29093	5.94961	4.61384	3.41099	4.53469	5.24331	7.22379	6.96579	3.83028
ENSBTAG00000003607	7.38949	10.0506	6.74243	12.0587	7.26858	8.29955	7.57826	8.25961	7.93165	12.0051	6.9747	7.64251	12.1778	6.70971	13.3827	23	12.5027	10.8786	9.68952	7.86039	6.5062	13.2904	10.4422	13.5104	7.85431	12.3226	6.93554	10.6917	9.62697	8.0455
ENSBTAG00000003609	7.68258	9.05193	6.99551	11.4156	8.78124	8.13799	12.0584	14.6738	13.8889	16.6416	7.246	8.04476	12.3065	7.05608	15.1925	13.7005	15.5257	10.2665	7.26413	5.1318	4.43003	9.38338	4.498	7.30407	1.58173	2.78979	10.4922	8.00634	6.68747	7.23315
ENSBTAG00000003610	1.92022	2.88505	2.04278	3.43263	2.47801	3.61513	2.74511	2.92174	2.65596	4.88998	2.13388	3.8508	2.76148	4.81689	5.49603	4.15111	3.4113	4.07037	1.594	1.7366	1.19984	2.93256	2.11227	3.64124	2.09598	3.35023	2.49361	2.02979	2.44579	3.6235
ENSBTAG00000003617	13.0574	22.4844	21.2774	19.7258	19.5043	15.9315	18.4894	24.2457	20.6402	17.9764	15.9158	14.1302	19.759	18.7778	18.51	17.7989	19.4009	22.091	14.9822	12.8521	11.2786	16.2035	20.3985	22.7059	9.0611	15.6022	20.1785	19.8783	19.5966	18.5824
ENSBTAG00000003624	0	0	0	0	0	0	0	0	0	0	0	0	3.31913	2.30833	3.66803	1.75892	4.05431	5.01889	0	0	0	0	0	0	0	0	0	0	0	0
ENSBTAG00000003634	42.6513	54.1757	40.9312	39.5512	55.1911	45.04	67.9773	51.37	50.9016	38.9986	58.903	52.4626	48.2837	34.4786	25.1637	12.8673	26.3893	30.7244	27.0602	35.2642	24.7686	32.3698	26.5018	53.2344	10.5608	18.6646	18.9244	36.8249	20.6784	51.8426
ENSBTAG00000003635	8.30331	7.79251	9.0126	5.45661	6.56976	7.26091	7.81783	7.25806	10.508	6.11103	7.6771	7.98573	9.78955	7.47452	10.2324	8.91569	7.50856	8.87814	6.74092	5.47351	4.74776	7.25879	2.78635	8.3801	2.65842	7.703	8.14004	7.55761	11.2369	6.53719
ENSBTAG00000003639	5.33704	4.24308	3.75229	4.73722	3.01593	4.08389	3.70911	4.00157	5.57385	6.01529	4.74404	6.34146	5.97716	5.29984	7.48844	6.694	4.27881	4.26208	4.08437	2.883	3.88048	4.49129	3.2479	3.66349	1.80337	2.36518	2.3359	3.51456	3.03746	2.78648
ENSBTAG00000003642	78.0631	138.807	103.182	143.693	109.175	118.133	122.797	165.73	117.837	123.433	128.167	134.982	139.252	123.922	148.25	138.837	157.5	128.883	90.2267	99.6544	86.6555	135.637	55.1789	113.263	25.3679	58.1682	166.899	81.6611	129.777	109.207
ENSBTAG00000003644	13.3123	14.0159	12.2051	18.3678	15.9194	11.6309	14.9342	14.3317	13.0094	16.3074	13.1063	10.3772	16.6121	13.5393	15.6365	16.9249	17.0561	12.5511	13.7435	9.35872	8.17382	16.5516	13.4857	15.1493	8.3323	13.1244	20.1473	18.5668	21.4188	13.9657
ENSBTAG00000003649	3.76348	3.64515	2.28636	3.6114	3.11705	2.76979	4.44427	3.60405	3.2449	2.99691	2.68908	3.98767	4.10283	3.18904	3.76054	4.96598	3.34379	2.71681	3.27223	1.96414	1.87918	2.39491	1.6794	3.12191	1.12935	1.63703	2.94884	2.95994	2.73063	2.76401
ENSBTAG00000003652	3.31664	5.7382	4.63835	7.68614	5.05417	4.50683	6.3043	7.0026	4.86615	7.47447	5.54338	7.36199	6.73616	5.00974	7.25093	10.1565	8.85073	5.47229	3.36465	3.72666	3.08843	4.87983	2.26181	4.78907	1.0799	1.97629	4.78369	4.73201	3.38592	5.2437
ENSBTAG00000003653	3.4197	4.12025	3.63197	4.64968	4.04959	4.519	5.54249	6.41873	5.06919	4.35713	4.11697	5.45899	5.45366	5.21018	5.18762	3.62796	4.83882	4.47059	2.84211	2.78491	2.1594	2.77704	1.66232	3.88378	0	0	0	0	0	0
ENSBTAG00000003667	0	0	0	0	0	0	6.0468	5.9849	1.44129	13.806	1.802	12.8755	6.12795	7.23441	9.29886	5.01196	4.5756	4.07026	0	0	0	0	0	0	0	0	0	0	0	0
ENSBTAG00000003679	2.12461	5.22021	4.84097	6.82414	4.1759	2.12827	6.02188	5.81053	5.30183	8.81566	4.85806	2.85052	5.69686	3.37569	4.88781	8.59372	6.07417	2.45704	2.435	2.52406	2.95712	4.61618	3.43779	2.41695	1.25307	2.24337	4.42822	5.30051	4.11235	3.55413
ENSBTAG00000003687	0	0	0	0	0	0	3.72213	4.46908	1.30259	14.0941	1.23544	7.39468	4.84425	9.02065	17.0913	10.1523	8.23673	5.59983	0	0	0	0	0	0	1.0481	1.47947	1.75882	1.40989	1.74893	3.72812
ENSBTAG00000003690	0	0	0	0	0	0	0	0	0	0	0	0	2.51807	1.22576	3.69116	4.38038	2.17257	1.40546	0	0	0	0	0	0	0	0	0	0	0	0
ENSBTAG00000003692	10.5862	9.85467	16.3136	24.36	10.6705	10.4304	15.5989	12.1515	18.9726	24.5869	10.3145	11.213	16.8373	28.5091	24.9563	36.0321	18.7748	29.7504	6.94696	9.1795	4.88513	13.8629	4.64731	8.61749	4.97166	6.73831	19.3125	11.176	14.871	9.20782
ENSBTAG00000003693	9.63653	13.8173	8.69246	11.797	9.05324	11.4357	10.1401	13.5824	13.1477	15.6491	9.83034	20.5149	11.2171	15.4865	26.6619	19.94	11.3521	12.7075	8.53421	8.06559	8.33425	10.6925	9.2903	12.6896	6.45836	12.085	10.8922	9.1758	10.6011	11.5248
ENSBTAG00000003695	4.33431	4.07074	3.4742	4.0522	2.60214	2.88741	3.37614	4.16312	4.89281	4.95459	3.19621	3.49225	4.06764	2.7049	7.07321	7.76919	5.28368	3.38751	2.18885	1.66138	2.35938	3.42585	2.32309	2.25161	0	0	0	0	0	0
ENSBTAG00000003697	4.40652	7.13933	6.16179	15.4914	6.81286	9.01445	10.3834	14.8976	8.32812	27.2569	11.608	15.4024	7.03129	16.7022	19.3559	13.4824	11.3989	11.5952	3.28327	5.59753	4.92978	8.33105	2.93374	8.17728	0	0	0	0	0	0
ENSBTAG00000003702	4.18017	2.94675	2.7548	3.75668	2.30599	2.75678	1.90405	2.43201	3.47153	4.48751	3.62087	2.99433	2.93506	2.34808	3.50741	4.32203	3.17985	2.51904	1.68198	1.68087	2.49004	2.49809	2.86928	3.03784	0	0	0	0	0	0
ENSBTAG00000003708	0	0	0	0	0	0	2.9656	3.14477	1.43207	6.71964	1.77655	8.26935	3.40904	5.24708	5.93973	3.7242	2.75687	2.65438	0	0	0	0	0	0	0	0	0	0	0	0
ENSBTAG00000003710	4.44046	8.73589	6.0807	10.4121	6.3723	11.6732	11.309	17.2749	8.58175	10.2049	10.057	12.4414	9.52393	5.77406	9.37004	10.5265	9.12538	7.27746	3.88336	3.99595	4.59066	4.72676	3.07782	4.63324	0	0	0	0	0	0
ENSBTAG00000003711	15.5064	23.6883	15.6788	17.0703	20.1714	25.1096	22.0344	38.5748	21.2593	46.8787	24.8471	19.7325	20.3604	11.7091	18.1892	41.846	13.9714	12.3052	9.81246	9.92751	9.90925	12.8187	8.51006	29.403	6.33939	7.22566	12.1532	13.4532	12.9049	11.6288
ENSBTAG00000003712	15.5644	21.162	17.2116	22.8361	24.3379	22.7767	17.084	15.4738	17.1569	19.2343	16.5444	15.867	16.8749	17.6101	15.7234	15.9513	19.6202	18.1992	15.7014	17.1704	11.4361	24.4092	26.2902	27.6946	24.0779	35.1117	11.6344	29.8284	24.235	32.3595
ENSBTAG00000003713	8.32444	11.9745	11.1654	11.5725	10.9579	9.83714	10.8266	9.52085	11.2272	10.2431	8.03083	8.56196	9.62525	12.7075	10.3487	10.1592	10.8322	9.88947	9.04665	7.96335	8.1888	11.7713	7.88317	9.62228	2.96968	7.33733	14.9237	12.759	12.3183	11.3856
ENSBTAG00000003718	12.0833	17.9616	15.5624	30.5375	9.68114	8.60752	13.6535	13.2646	32.6275	29.0646	19.1816	16.3107	9.8557	8.91324	12.7414	23.8715	19.0429	11.2001	5.57153	9.21382	11.6459	21.5743	7.14462	6.17654	1.24898	4.39682	9.23027	20.9279	6.70847	7.25297
ENSBTAG00000003719	1.73523	2.87901	1.73885	3.52259	3.71597	4.31657	3.02812	2.66595	3.35863	4.79851	2.22804	6.05259	2.97392	3.50513	4.91974	4.97364	3.28125	3.18786	0	0	0	0	0	0	0	0	0	0	0	0
ENSBTAG00000003721	9.58185	5.47522	3.80901	6.05369	6.16085	3.52396	2.96679	4.22871	10.9972	5.38697	7.01886	2.68605	3.037	1.5853	1.92797	4.18112	2.74416	1.17306	5.72825	8.81489	10.6921	21.4324	10.2899	4.11017	3.88102	10.9194	4.3699	16.601	2.62905	4.94045
ENSBTAG00000003727	6.59001	16.5518	10.1271	9.36619	7.17933	6.2968	6.61605	8.60289	15.8384	5.34866	4.62366	5.25562	3.80854	2.4828	4.97199	2.75048	2.23211	1.86085	0	0	0	0	0	0	3.55246	9.6222	7.05657	9.34225	1.94897	10.328
ENSBTAG00000003728	118.825	206.629	188.736	175.016	194.713	150.734	228.701	222.622	232.762	156.196	211.669	169.435	198.667	135.851	125.387	100.975	146.623	156.936	116.809	142.993	101.628	175.172	58.9243	143.585	22.9883	59.451	146.608	145.578	115.828	156.304
ENSBTAG00000003740	0	0	0	0	0	0	2.01708	2.47972	2.89162	4.887	3.04947	4.08068	2.48432	2.58421	4.53621	3.1041	2.65311	1.74074	2.11458	1.24794	1.60108	2.41441	2.00865	2.19354	0	0	0	0	0	0
ENSBTAG00000003741	25.3139	45.8094	25.7129	43.1117	41.3479	13.9557	37.7248	32.0134	22.9171	55.5355	29.824	59.3125	39.1244	59.4763	51.1212	42.7855	34.0735	46.3457	22.8498	30.3897	20.6204	34.3536	41.5802	80.8327	45.47	72.8533	14.329	42.7392	37.4575	63.2959
ENSBTAG00000003745	2.79531	3.05869	2.81877	3.18769	2.75228	2.55168	2.68633	3.18346	3.69357	3.98828	3.49154	4.06513	4.52215	2.72252	5.71573	6.33203	4.76301	4.0179	1.87829	2.08506	1.95698	3.14132	3.09088	2.79847	1.38374	1.90506	1.52659	2.50234	2.67905	1.97219
ENSBTAG00000003746	25.785	35.4818	30.9589	40.2694	32.8636	42.051	53.4781	50.4129	31.4474	52.0851	41.9448	69.4538	52.74	52.8021	62.6311	77.3364	65.0385	54.2359	18.0356	20.7565	14.398	18.8286	11.0144	34.1844	2.71897	6.61741	19.5754	16.4137	12.4429	27.269
ENSBTAG00000003747	8.24964	17.2416	11.8734	25.2818	14.3121	25.0153	25.5256	30.298	14.4753	34.6379	14.3354	31.3971	24.2375	23.8288	30.642	22.2398	21.6093	20.8658	5.3529	7.22806	6.05388	8.43491	2.79375	11.8198	1.26312	3.23908	13.2826	7.88185	6.95125	16.5406
ENSBTAG00000003748	5.79065	6.4601	5.83052	10.0657	7.67881	7.06189	8.09753	8.24643	8.19349	10.3929	9.04867	9.15753	8.51549	7.20662	11.7562	11.087	11.3802	8.29648	4.61404	5.01321	2.37651	8.43481	2.78783	6.09356	0	0	0	0	0	0
ENSBTAG00000003757	26.2334	46.2474	35.5055	70.1723	34.636	49.5488	52.7576	66.7321	32.751	86.0256	30.659	72.3031	59.5224	74.6691	109.494	76.3206	72.1457	51.0495	21.3706	22.04	18.9949	34.5059	16.4147	38.7014	14.6113	26.1533	39.8814	36.6836	34.5166	40.8179
ENSBTAG00000003758	8.23092	6.19256	7.56421	4.37273	6.16537	5.1845	5.25226	9.28749	11.0566	5.54875	9.04439	5.38161	5.35081	2.46728	3.44075	10.7146	4.25424	4.15031	5.89116	4.02758	4.68498	11.127	7.0868	4.81319	2.02241	3.72524	4.01369	7.94262	4.9129	4.00632
ENSBTAG00000003759	0	0	0	0	0	0	1.71182	1.80661	2.37202	1.86563	1.8439	1.71111	2.01053	1.33901	2.75976	3.3388	2.21666	1.75855	2.11787	1.23521	1.69514	1.99686	2.0441	1.64251	0	0	0	0	0	0
ENSBTAG00000003764	20.394	22.1682	19.1218	42.9451	23.2959	34.3067	29.8926	36.6832	22.7869	49.5581	19.6789	25.0757	43.0687	33.7193	38.6906	37.1483	52.0154	37.6834	32.8515	15.4759	18.7153	35.6376	11.0353	23.6373	5.5459	7.79146	33.6489	17.9186	16.577	23.4541
ENSBTAG00000003766	0	0	0	0	0	0	0	0	0	0	0	0	1.47699	1.24605	1.73594	1.56541	1.03066	1.09545	0	0	0	0	0	0	0	0	0	0	0	0
ENSBTAG00000003773	4.49493	7.19116	6.25981	8.63314	3.82427	4.63149	7.51064	26.3054	12.3238	39.653	10.061	9.90416	10.8283	3.93353	15.9065	10.9547	9.90651	4.1026	2.68301	2.48081	4.01163	5.37278	3.22774	4.21668	0	0	0	0	0	0
ENSBTAG00000003777	5.78632	4.03254	3.29611	2.0522	4.06623	2.51834	4.16021	4.25751	7.72833	4.14868	4.78838	3.09344	3.9327	1.46363	2.87818	7.12514	3.04434	1.7245	3.46467	2.44228	3.01372	2.86564	2.60986	2.60041	1.59329	1.44003	1.93741	3.23295	2.28678	1.88421
ENSBTAG00000003784	23.5884	20.4539	19.6139	24.955	17.8254	18.158	23.6161	26.3963	29.2745	23.4799	20.209	20.5925	21.8878	19.9493	26.5621	20.7919	26.2352	20.088	17.138	18.2578	15.6021	20.4962	13.1154	20.4829	5.02939	10.4869	22.1843	19.6269	18.2869	16.4486
ENSBTAG00000003788	0	0	0	0	0	0	0	0	0	0	0	0	2.26028	2.7362	2.68377	2.05683	1.8319	1.80577	0	0	0	0	0	0	0	0	0	0	0	0
ENSBTAG00000003789	3.77471	2.17558	2.13226	2.54647	2.08394	2.00538	2.35736	2.12775	3.88568	3.69141	3.4434	3.10473	3.18533	2.24921	4.44608	4.9019	3.32043	2.57929	2.97096	1.57921	2.11897	2.74226	2.55404	1.8696	0	0	0	0	0	0
ENSBTAG00000003793	6.0588	9.39222	5.60238	11.936	6.06411	11.7248	11.1199	13.2018	6.93932	14.847	7.86009	14.3994	15.5303	12.9787	17.7148	18.6718	15.6141	13.306	4.31148	4.75221	3.65996	4.57427	2.1374	6.47884	0	0	0	0	0	0
ENSBTAG00000003798	26.9498	47.6287	19.2048	54.2156	35.5408	60.0931	46.4445	56.4637	28.3724	92.925	27.0064	82.1225	58.7869	86.4269	82.0875	60.6162	51.7477	65.7524	30.8639	32.9231	14.0615	19.5397	20.3764	58.4956	25.0888	47.3818	16.9436	23.2175	29.7741	56.885
ENSBTAG00000003799	11.6234	12.5528	9.45416	16.0753	9.48938	12.6983	14.3409	14.4787	18.3133	17.7099	11.2211	18.3796	15.2112	12.3191	20.0058	14.2653	12.591	11.8112	7.60858	8.79543	8.36069	13.1602	3.36482	11.0635	2.89354	5.35805	9.15965	9.10933	8.47227	11.2024
ENSBTAG00000003801	4.33256	3.76132	3.62982	4.57074	2.91526	2.49918	3.82257	3.27183	5.26771	5.15468	3.51243	3.34284	3.3278	4.25692	5.425	4.71294	3.56475	2.87618	3.21291	2.6747	3.40566	4.44808	2.3598	3.42495	1.21357	2.18215	3.40604	3.82638	2.78402	3.14893
ENSBTAG00000003804	3.70041	8.0748	5.41202	15.7084	7.63586	10.1085	11.9012	12.2824	7.13257	14.9414	7.14912	15.4035	13.7927	15.4854	22.1896	22.4928	13.714	10.4083	3.12692	4.99013	3.48111	5.00181	2.37971	5.97826	1.55546	3.64451	5.38831	5.39881	6.47028	7.42434
ENSBTAG00000003806	0	0	0	0	0	0	2.48398	5.67359	5.86994	2.28452	1.66304	2.79833	2.90607	1.57746	1.13472	2.28008	1.76561	1.59882	1.62641	1.58012	2.14194	1.72398	1.20957	1.43722	0	0	0	0	0	0
ENSBTAG00000003807	8.04845	6.16298	6.68682	8.13415	6.64305	5.41582	6.33597	7.68826	7.96745	8.39784	8.09174	6.45522	7.00261	5.89062	8.03696	7.59009	7.93048	6.09104	7.19772	5.99166	7.46382	8.57724	8.69456	7.58217	2.8603	5.20655	8.68267	6.5391	7.00733	5.54585
ENSBTAG00000003809	30.0246	15.2961	20.0709	22.8935	16.3005	17.3003	9.33898	13.6012	26.8512	21.9515	13.692	13.2654	4.95456	14.5931	7.4129	4.0208	5.036	25.5786	21.1987	28.1042	37.8018	49.896	28.2136	23.2713	5.43032	9.96408	11.1026	15.0749	13.4104	14.1948
ENSBTAG00000003813	11.6742	12.8402	10.5826	14.0191	11.9596	12.8508	14.3996	10.8916	8.38779	9.90108	14.1001	12.7567	14.803	15.6259	12.5617	11.2818	14.2239	13.1568	9.03797	9.30221	7.89953	10.4593	8.7702	12.0043	5.28467	9.50139	13.1266	13.5225	12.7868	15.8928
ENSBTAG00000003815	0	0	0	0	0	0	2.02192	2.09961	1.6643	2.58238	1.39265	1.3454	0	0	0	0	0	0	0	0	0	0	0	0	0	0	0	0	0	0
ENSBTAG00000003817	6.68583	8.84056	7.36085	9.35609	7.18354	6.44592	7.56634	6.47418	7.12122	6.77484	7.79539	7.00672	7.15625	7.05891	9.66211	12.6989	10.4886	7.44249	5.92258	5.68853	7.40507	8.99475	6.10371	6.69561	2.10694	3.71614	8.72799	6.85668	5.70094	6.91198
ENSBTAG00000003820	8.47526	6.845	6.41658	6.52431	6.24119	5.97164	7.29074	8.61746	11.6784	8.70283	12.3585	9.88615	10.0324	7.96987	11.1654	11.3421	12.3972	9.0657	6.2004	5.37046	5.76424	6.76162	5.57846	5.66839	2.94964	5.45456	5.63386	7.21801	7.82994	5.50737
ENSBTAG00000003822	0	0	0	0	0	0	1.71249	1.7576	6.73516	1.38467	4.11851	1.20905	0	0	0	0	0	0	3.24434	1.49707	2.79033	3.32334	2.80015	1.50066	0	0	0	0	0	0
ENSBTAG00000003825	0	0	0	0	0	0	1.95508	1.85258	2.80075	2.44624	2.39029	1.83938	0	0	0	0	0	0	0	0	0	0	0	0	0	0	0	0	0	0
ENSBTAG00000003826	53.7637	81.9946	46.1038	83.2956	93.7966	110.169	86.4972	76.101	58.8058	102.503	57.7152	104.243	102.734	138.482	119.351	73.7184	89.1283	117.773	46.1661	55.373	25.608	51.1178	63.2754	108.968	66.8223	86.1541	31.671	66.5048	87.6355	109.757
ENSBTAG00000003830	58.3502	102.079	97.2693	115.352	79.1748	72.6362	111.996	132.973	155.703	126.24	93.9176	108.167	114.525	103.556	140.651	152.437	162.658	98.2454	63.6051	80.924	59.3585	131.992	37.3675	74.1154	11.8422	33.23	119.622	78.8588	76.9402	87.1343
ENSBTAG00000003832	0	0	0	0	0	0	0	0	0	0	0	0	0	0	0	0	0	0	0	0	0	0	0	0	0	0	0	0	0	0
ENSBTAG00000003835	0	0	0	0	0	0	2.87196	2.86317	3.54189	1.02438	3.31197	2.75747	5.77976	1.63113	4.16502	8.14529	5.28058	4.3358	1.42374	2.10135	1.77496	1.64312	1.41033	2.32601	0	0	0	0	0	0
ENSBTAG00000003840	7.59578	5.03287	6.00592	2.63191	4.12326	2.7024	3.98633	5.74699	11.8405	3.29601	7.15506	3.15311	5.69373	1.37128	3.01022	9.0743	3.77165	2.61162	5.03234	3.23442	4.44672	4.02509	3.47512	3.06451	1.38958	2.87784	2.89709	2.87505	2.42259	1.48028
ENSBTAG00000003842	3.74614	2.35154	2.04354	9.76462	4.98112	6.36758	7.37493	10.1173	7.66395	12.1357	3.4465	10.0406	8.02296	6.23088	13.9437	17.4424	17.8261	8.13269	1.33671	1.79367	2.74197	6.23057	2.65362	4.56077	1.4002	1.37239	6.09066	1.64912	1.61776	5.5653
ENSBTAG00000003843	7.59061	6.48116	4.65771	8.90832	4.85402	5.90229	5.70073	6.50203	6.8296	9.58792	4.03953	7.12343	6.71917	6.22505	8.41256	10.3457	7.67494	6.38068	4.91555	3.52635	4.24944	7.24304	4.92097	5.95825	2.05933	3.64663	4.81654	5.05082	4.11407	5.12425
ENSBTAG00000003845	0	0	0	0	0	0	3.09422	3.92417	5.06547	14.1255	7.81494	4.07048	4.72498	2.26597	5.17737	14.3197	6.3338	1.82105	0	0	0	0	0	0	1.24737	2.12266	2.64208	2.92441	4.22224	1.13788
ENSBTAG00000003849	3.58947	4.4996	4.90069	6.75608	3.69973	2.86382	5.30159	5.88122	8.27557	8.05452	4.63406	4.60607	5.73872	3.94914	7.61184	8.65307	8.10277	4.00851	2.47976	2.34391	3.13695	5.89644	2.88287	2.31227	0	0	0	0	0	0
ENSBTAG00000003851	8.6387	4.70071	4.09804	3.87011	3.56308	1.70458	4.72794	5.85572	13.1255	4.0165	9.95982	4.5072	4.18327	1.94376	3.76311	5.94623	4.22401	2.8273	5.44866	3.19709	4.66932	5.34654	3.95433	2.62656	0	0	0	0	0	0
ENSBTAG00000003857	4.48724	6.57946	4.63014	6.90804	5.30016	5.44512	5.27279	5.61261	4.49277	11.5836	6.04436	8.96336	9.72301	5.85377	17.0609	21.1749	9.50422	8.23514	4.29177	2.87869	2.42317	4.64714	3.61962	5.14449	2.93857	3.84921	3.76537	4.34129	5.12086	3.98088
ENSBTAG00000003861	2.32762	3.04894	2.53855	3.94699	3.13024	2.59218	2.34218	3.00475	2.16442	3.11455	3.19621	2.86281	2.77514	1.97892	2.08223	3.43737	2.79894	3.14609	3.38242	2.7222	3.41316	4.73932	2.26488	3.706	0	0	0	0	0	0
ENSBTAG00000003863	0	0	0	0	0	0	1.85748	2.02693	2.62204	1.71263	2.35765	1.81366	1.94873	1.19519	1.62965	1.91613	1.58984	1.31311	1.89352	1.19771	2.06715	2.45537	3.00194	1.76641	1.88362	1.88718	1.62871	3.59699	2.23549	1.37197
ENSBTAG00000003866	2.57411	3.64156	3.22803	5.45104	3.13516	3.66253	4.85869	4.22623	3.71773	6.99134	3.50309	5.84331	5.0023	4.74434	6.6245	6.60389	4.63608	4.01819	1.88503	1.9359	1.79805	3.71499	2.16757	4.13604	1.56549	2.22565	2.91519	2.76637	2.74235	3.30267
ENSBTAG00000003872	0	0	0	0	0	0	2.26633	3.25583	2.18476	5.61148	1.96192	4.5969	3.03769	3.55035	6.76593	4.56244	3.18341	2.18594	0	0	0	0	0	0	0	0	0	0	0	0
ENSBTAG00000003876	0	0	0	0	0	0	9.12595	16.8081	1.69988	27.9861	2.20447	24.2311	18.9582	20.6235	31.554	19.5159	14.8222	6.86539	0	0	0	0	0	0	0	0	0	0	0	0
ENSBTAG00000003877	1.67012	6.42497	3.61757	8.70492	3.65386	12.7937	0	0	0	0	0	0	4.82533	12.9419	8.72372	5.2938	2.4958	3.98197	1.06811	1.08342	1.0393	2.086	2.30716	2.27231	0	0	0	0	0	0
ENSBTAG00000003878	0	0	0	0	0	0	1.84846	1.65538	2.69474	2.45055	1.87316	2.40261	2.07554	2.10522	2.15196	1.91395	1.90955	1.45791	0	0	0	0	0	0	0	0	0	0	0	0
ENSBTAG00000003882	67.9779	122.98	141.013	152.807	93.874	103.073	112.549	128.697	119.832	166.148	90.868	127.406	116.307	123.961	239.357	177.255	161.553	139.6	62.6712	63.6864	68.7247	98.5699	46.4369	89.0956	30.4874	47.9559	93.3356	74.3987	108.536	87.3818
ENSBTAG00000003884	0	0	0	0	0	0	1.22117	1.509	2.12591	2.69089	1.48229	1.39397	1.86946	1.26288	2.63053	2.96089	1.57732	1.58441	0	0	0	0	0	0	0	0	0	0	0	0
ENSBTAG00000003885	4.03438	4.3356	3.51887	6.10517	3.5647	3.48603	4.73904	5.33259	4.61256	6.79565	3.01153	4.1875	5.54976	2.91018	6.0544	7.06668	5.29675	4.75722	3.54437	2.31507	3.20383	4.27788	1.99891	3.80475	1.1102	2.18679	4.98821	2.99024	2.8186	3.75199
ENSBTAG00000003887	5.67028	9.11138	8.39225	9.02301	7.77121	11.1735	12.2318	12.4396	7.34006	13.2519	8.29999	13.0644	10.8194	9.59737	13.165	8.13946	9.45069	10.1736	4.81381	4.1039	3.12979	4.42263	2.66832	8.72066	1.79867	2.78722	5.36754	3.96047	4.19446	9.9714
ENSBTAG00000003889	14.398	10.7926	17.4526	19.8646	12.385	9.33315	13.2515	10.1873	49.8953	30.4766	33.6721	33.5452	13.1304	7.34222	19.4479	20.0142	15.8671	12.2257	9.38525	10.3449	15.6588	18.7094	8.21691	10.456	1.19003	10.1058	11.8869	22.4672	6.9568	7.92336
ENSBTAG00000003894	0	0	0	0	0	0	0	0	0	0	0	0	1.86166	1.00481	1.84271	4.87062	1.28658	2.5212	0	0	0	0	0	0	0	0	0	0	0	0
ENSBTAG00000003897	21.9917	31.2032	29.0003	21.0206	29.1034	26.0805	37.8862	31.4245	25.168	19.5103	30.6697	33.2265	29.0369	20.4193	24.5711	23.0968	28.1852	34.2397	19.7068	17.0275	13.8292	17.0959	15.436	32.9535	7.37235	12.8033	16.9628	15.1151	24.5789	21.1844
ENSBTAG00000003902	0	0	0	0	0	0	1.33362	1.40494	1.45011	1.89726	1.25603	1.14326	0	0	0	0	0	0	0	0	0	0	0	0	0	0	0	0	0	0
ENSBTAG00000003904	3.64446	4.38813	2.94452	5.86587	5.19455	3.08588	3.88049	3.90295	4.45142	6.87701	4.79416	3.27361	3.97959	2.93941	4.3941	5.73347	5.48709	2.9792	3.0435	3.03592	2.91814	4.73134	3.81436	3.01498	1.68132	2.86894	3.74381	4.27658	4.44769	2.8699
ENSBTAG00000003906	0	0	0	0	0	0	0	0	0	0	0	0	1.79043	1.81172	2.99981	3.46064	1.99974	1.3458	0	0	0	0	0	0	0	0	0	0	0	0
ENSBTAG00000003907	0	0	0	0	0	0	3.62364	3.36858	2.1914	6.59584	2.82084	4.42098	4.05583	2.52509	4.25881	6.99039	2.58766	1.42445	0	0	0	0	0	0	0	0	0	0	0	0
ENSBTAG00000003908	5.66855	7.39082	6.08019	10.6482	8.4634	8.23126	9.78804	12.1578	8.38396	14.8071	7.92159	9.71931	12.5193	10.1018	14.6488	15.5807	13.3226	8.89265	4.9172	4.60129	3.55232	6.43591	3.07465	6.5254	2.00284	3.37057	9.41346	8.046	6.8958	7.66678
ENSBTAG00000003914	26.9589	29.9739	19.8691	33.5954	27.3547	27.376	31.7262	24.1639	23.2302	23.1015	22.7326	19.155	31.0175	31.5858	22.1739	26.5632	24.9386	27.3946	23.8213	25.7496	13.7567	31.1934	20.2031	28.2002	16.5783	27.7422	15.6167	27.7592	24.698	35.8168
ENSBTAG00000003915	0	0	0	0	0	0	3.7961	3.79461	2.61022	3.92595	2.50068	3.92217	7.29089	1.36496	7.59923	11.4348	4.17134	1.9719	0	0	0	0	0	0	0	0	0	0	0	0
ENSBTAG00000003916	6.5742	8.54675	8.375	12.2194	8.12667	9.6349	9.77591	10.1124	8.21085	17.7625	7.68012	11.8455	9.97813	9.10068	12.6697	9.3762	9.06686	8.31686	5.31747	5.10878	4.62042	7.69196	6.06115	10.4589	3.54415	5.40746	8.07487	6.93044	7.52095	9.38743
ENSBTAG00000003919	2.11611	3.34265	1.53791	2.41798	2.18395	2.78308	3.29345	1.98398	1.61682	4.34668	2.76302	4.90019	3.80825	2.61714	5.56036	2.67266	2.51087	3.64464	0	0	0	0	0	0	0	0	0	0	0	0
ENSBTAG00000003922	0	0	0	0	0	0	2.16319	2.87403	1.4446	5.53656	1.53696	3.60748	2.87579	2.61536	4.70836	4.78709	2.58354	2.22517	0	0	0	0	0	0	0	0	0	0	0	0
ENSBTAG00000003925	8.5291	10.5118	9.83802	11.2958	8.31965	8.61583	10.9544	9.838	10.073	11.5774	8.97346	11.0376	11.568	8.2135	13.318	14.5784	10.8531	10.6471	6.17989	5.74509	5.41985	8.06831	6.41256	10.2577	3.63017	5.33101	8.20806	8.793	8.1952	8.83481
ENSBTAG00000003927	18.6077	38.8774	25.0769	49.2589	34.0746	33.1528	36.7929	33.2166	26.3744	50.3493	18.6781	36.1293	28.8058	36.1443	37.9582	35.2902	30.391	27.8225	20.969	21.9908	15.1529	28.4219	15.4968	30.6799	11.4234	24.2254	17.968	27.4052	19.7764	41.8387
ENSBTAG00000003928	4.43009	2.02195	2.55406	5.15397	2.42766	3.48716	3.03606	2.50421	2.68655	6.1926	3.71524	4.68576	4.06397	4.18431	5.71654	4.46983	4.18794	3.93631	1.11251	2.30427	3.24977	4.43369	4.33959	5.01693	1.98011	2.96299	3.60091	3.53896	2.45419	3.46482
ENSBTAG00000003929	10.1008	10.5403	8.90846	11.8812	11.3182	10.8718	12.3413	12.0258	8.94621	18.4827	9.08211	11.2301	11.3472	11.9027	13.6377	13.8069	10.8355	9.85408	7.81269	6.32511	4.72476	9.16909	8.41853	13.9211	6.55787	6.73295	8.10553	10.7994	10.88	9.20121
ENSBTAG00000003934	4.62376	6.6398	6.27016	7.48141	4.44902	4.45059	8.94753	10.8154	14.0126	13.3836	5.29884	5.12634	7.41095	5.18271	10.3195	8.7141	7.78344	5.16556	3.1978	3.25904	3.82893	4.83128	3.05283	3.45978	0	0	0	0	0	0
ENSBTAG00000003935	35.3797	35.1941	30.0046	54.7315	26.5125	26.8656	36.3092	33.8808	63.1385	106.957	28.8955	39.8455	41.9293	27.948	35.8138	48.0175	39.1823	34.9519	61.3771	16.6781	13.8975	50.522	14.932	24.2344	15.4063	21.7224	18.8498	45.1905	25.0119	28.5516
ENSBTAG00000003936	2.82784	3.70713	2.25705	1.98176	3.30464	3.3728	3.58778	3.14457	3.57314	3.66033	4.06866	4.87051	3.34788	2.46153	3.41982	4.7887	3.46536	2.97686	2.11903	1.82069	1.25144	2.0882	2.04268	2.6509	2.08669	2.28586	1.65776	2.16737	2.35574	3.49124
ENSBTAG00000003937	24.5234	13.6809	22.8816	14.5115	14.937	12.3328	13.5306	13.2897	16.2279	15.6967	24.2232	17.0729	15.1908	20.6013	20.0459	10.6717	13.2917	12.1543	20.8428	10.4224	21.0133	18.316	15.4129	8.68491	8.03383	10.3245	32.16	18.6912	22.6474	18.3377
ENSBTAG00000003941	2.18256	1.88777	2.1126	2.44982	1.7171	1.9194	2.91296	2.06376	2.59714	4.77092	2.06955	2.09589	2.23216	1.51947	2.52696	2.78817	1.6623	1.77272	1.43891	1.4248	1.29639	1.61376	1.36235	1.96119	0	0	0	0	0	0
ENSBTAG00000003942	10.4181	5.13192	5.3451	4.08016	3.98287	2.75841	4.26998	5.25267	8.80398	4.56713	8.67712	4.06938	4.99315	2.24412	11.4661	15.4234	11.9882	3.06879	6.30965	3.42391	8.89302	8.42023	6.53545	4.5738	1.2286	2.45594	6.57954	5.6697	4.76152	2.42114
ENSBTAG00000003947	8.63064	10.8612	7.93423	9.46837	11.0774	9.96697	10.9712	10.6696	8.12501	6.62829	13.7202	12.4264	12.7682	11.3739	11.8763	16.7893	17.5249	17.8187	3.5902	7.69016	4.90744	8.71609	11.3547	12.0708	5.37672	7.6404	6.03523	9.0261	7.92034	9.3726
ENSBTAG00000003948	15.9091	19.8783	20.6576	20.1621	15.9715	13.9122	16.9915	15.2774	19.7261	15.0885	19.842	13.0916	17.7536	16.4462	15.9828	15.9888	17.1071	12.9714	10.1984	16.779	15.5767	19.5256	8.06768	16.0766	2.10924	7.06497	14.852	15.9123	12.6663	18.0619
ENSBTAG00000003949	53.8725	29.3786	28.1152	28.8114	24.0291	18.3378	24.8949	26.4298	60.2583	31.7491	37.7847	30.5633	27.9933	15.2889	31.1775	35.2267	31.4335	25.1751	34.7398	18.6076	33.8553	30.6724	27.4914	26.3128	6.55333	14.8814	40.0118	29.3003	28.899	16.4623
ENSBTAG00000003954	0	0	0	0	0	0	1.87872	2.23104	1.94413	3.96261	1.95003	3.97482	2.35765	3.01544	4.24195	3.33615	2.45457	2.33541	1.85576	1.12177	1.09609	1.60489	2.0493	2.38982	0	0	0	0	0	0
ENSBTAG00000003956	98.2226	92.5589	62.5654	110.993	103.427	115.895	96.2734	82.5104	84.1835	82.2309	73.4323	101.018	95.5388	99.4679	98.7326	83.7622	107.93	166.083	94.2888	101.589	61.8871	108.657	73.259	105.609	43.6952	76.6453	60.4821	125.496	57.2682	143.786
ENSBTAG00000003959	3.96207	4.54134	3.11213	7.9129	3.99752	5.49113	7.06618	11.7002	4.04688	6.5502	4.5035	5.81509	15.7912	7.11832	27.3157	21.1345	26.0391	12.6056	2.35468	2.24209	1.91406	2.30152	1.45277	3.53675	0	0	0	0	0	0
ENSBTAG00000003965	0	0	0	0	0	0	1.88605	3.42251	2.16158	4.14127	1.42321	1.95363	3.01069	1.54446	2.65807	2.72055	2.56187	1.30108	0	0	0	0	0	0	0	0	0	0	0	0
ENSBTAG00000003966	21.4565	28.3878	17.8857	32.2014	26.8115	34.6832	37.6321	32.9767	18.292	43.4877	19.8139	51.5267	45.2533	46.7596	63.524	37.0327	41.4337	37.7537	17.4429	16.4997	8.37411	15.699	25.1324	47.2306	27.2216	38.1527	15.14	24.9432	24.574	37.1701
ENSBTAG00000003967	21.6284	22.7009	26.3573	27.2331	20.7164	20.7217	24.7817	23.7971	34.4618	23.9025	22.9259	18.9476	23.8925	20.2772	26.2757	27.9985	26.8222	23.4416	19.3008	18.0635	18.1023	24.708	14.4807	18.6967	8.95973	14.7181	36.3931	25.2951	25.4544	22.9886
ENSBTAG00000003968	8.20438	5.9518	4.83018	5.27592	5.74293	6.52437	4.97726	5.13468	6.92093	9.97385	8.0219	7.84696	6.37594	6.26177	8.55714	8.14968	5.97644	4.96194	5.37699	4.87898	6.15057	5.78822	6.10799	6.89117	0	0	0	0	0	0
ENSBTAG00000003970	0	0	0	0	0	0	2.44854	2.88155	3.94201	2.30101	2.97959	2.18216	0	0	0	0	0	0	0	0	0	0	0	0	0	0	0	0	0	0
ENSBTAG00000003975	3.5601	4.38551	3.16068	7.37106	4.45382	4.74258	3.60384	4.6287	3.31479	7.88748	2.74763	5.85545	4.53233	5.08594	7.30593	8.40331	5.11076	4.88437	5.71518	2.70989	4.30196	4.71746	3.95167	6.22372	4.17249	4.78373	3.90194	6.8355	5.79867	5.64078
ENSBTAG00000003981	3.5768	5.31055	4.82421	7.42304	4.40184	4.56237	4.43432	6.19551	9.66746	6.23226	7.76415	5.64957	5.60041	4.1885	7.38166	9.55204	9.12714	6.50092	2.84832	2.78952	3.43283	8.69108	3.29815	4.20341	1.39446	1.99019	6.26292	4.99421	3.9209	4.03682
ENSBTAG00000003983	0	0	0	0	0	0	4.69033	5.90152	1.68257	16.8237	2.16684	10.8308	5.21284	7.10843	16.4563	8.32895	4.67624	4.51639	0	0	0	0	0	0	0	0	0	0	0	0
ENSBTAG00000003985	6.25037	3.52543	2.34278	2.10608	1.97246	1.83898	2.06071	1.94375	3.38631	1.71457	5.64459	1.70337	1.84854	1.37185	1.981	1.56751	2.00212	2.79866	2.84371	3.45965	4.22476	4.50124	3.7121	3.16929	0	0	0	0	0	0
ENSBTAG00000003986	18.1842	26.685	14.3834	27.0498	22.234	27.1286	24.0561	17.0414	13.3016	22.2473	17.6009	18.6619	22.18	17.739	21.8083	20.7211	17.0952	27.953	13.3969	15.6366	11.5394	21.7646	19.4094	30.5847	17.1357	29.3815	9.73263	24.7959	18.3029	29.726
ENSBTAG00000003989	8.6966	8.65767	9.17677	12.4488	11.5727	8.6672	13.0198	8.5544	7.90538	9.55011	11.0384	8.33764	12.7338	12.2982	8.02495	7.99155	13.5321	10.5688	6.81489	7.45795	4.52635	7.78735	6.56187	9.26385	4.64605	6.41632	6.98976	7.22653	9.19171	8.99551
ENSBTAG00000003990	0	0	0	0	0	0	1.97797	1.98083	2.06944	3.22991	3.12524	2.79929	3.5758	1.29228	2.9837	4.54642	3.33943	1.87142	1.48607	1.09086	1.15744	2.08738	1.29935	1.46608	0	0	0	0	0	0
ENSBTAG00000003994	7.53943	7.17812	7.0825	5.89477	4.00995	3.50737	14.4968	11.8886	12.3411	13.7268	8.0854	7.56548	7.56852	7.50956	9.23345	7.78907	6.34464	7.25872	3.27544	4.47069	4.33355	8.31449	2.55543	3.60178	2.74601	2.18908	3.68938	7.26132	3.30387	2.92747
ENSBTAG00000003997	40.7074	57.2499	51.3602	44.5531	56.7234	74.3058	65.2424	50.8585	49.5692	41.5541	48.5643	68.7897	61.9314	71.4792	74.1202	40.0452	68.6621	83.1961	31.8409	36.6374	25.704	31.3682	28.9411	68.1908	19.0368	29.6806	32.96	27.6668	41.8207	76.4993
ENSBTAG00000004000	5.68825	6.83855	6.57561	7.05626	5.66532	6.65439	6.17212	5.99618	8.45951	7.91968	5.42753	6.8926	7.2147	6.6988	8.48245	8.71468	7.72074	5.71478	6.26945	3.49874	3.54968	6.24658	7.94993	9.39457	4.01406	6.37391	5.90189	7.6794	5.96895	6.02964
ENSBTAG00000004009	2.60559	2.76082	2.23375	2.40907	2.30207	2.14351	2.17603	2.21894	2.36886	1.79882	2.3988	2.26935	3.57983	2.34351	2.20099	3.20387	2.4692	2.81599	3.54279	1.50274	1.75122	2.15824	1.9095	2.1653	1.37408	1.48955	2.04764	2.3359	2.37922	2.21149
ENSBTAG00000004011	0	0	0	0	0	0	2.32212	1.34582	1.42642	2.04652	1.46631	3.18341	3.1434	1.42857	3.33248	2.60576	2.47979	2.30635	0	0	0	0	0	0	0	0	0	0	0	0
ENSBTAG00000004014	4.62394	5.9601	4.91094	4.27797	7.35792	5.2101	9.14884	8.10183	5.51686	9.06757	8.65901	8.98242	11.52	2.36681	8.25264	25.2366	8.32464	5.72872	3.25895	3.02779	3.18025	4.05131	2.30685	2.76364	1.29398	1.97053	4.21644	4.56658	3.09358	3.53859
ENSBTAG00000004015	0	0	0	0	0	0	1.08096	1.22969	1.21542	3.08874	1.74707	1.99438	1.57437	2.22775	3.26739	2.49328	1.37309	1.2327	0	0	0	0	0	0	0	0	0	0	0	0
ENSBTAG00000004021	0	0	0	0	0	0	2.07196	1.64443	3.40327	2.65716	2.28152	1.09739	1.9328	1.12719	1.21776	2.0286	1.28419	1.30514	1.8323	1.25806	1.57632	2.07355	1.72406	1.1702	0	0	0	0	0	0
ENSBTAG00000004024	2.24805	4.94931	3.65357	10.3186	4.16872	10.2774	6.30914	7.36478	3.09223	14.671	3.15503	14.6308	9.10038	13.2104	17.9485	12.5413	10.0267	7.99589	1.65195	1.71261	1.88291	2.60604	1.23623	7.20453	0	0	0	0	0	0
ENSBTAG00000004036	0	0	0	0	0	0	2.18418	4.49207	4.11583	2.58441	4.04257	1.34658	0	0	0	0	0	0	0	0	0	0	0	0	0	0	0	0	0	0
ENSBTAG00000004037	31.1762	68.534	37.0101	93.8304	60.696	48.3438	68.6763	68.9655	36.9969	74.1689	80.9873	57.6837	95.7518	104.421	96.1397	216.704	77.0662	76.1664	28.6203	27.8632	24.1776	55.1857	20.7526	38.8289	9.42289	18.3201	41.7032	40.6319	47.2955	36.2994
ENSBTAG00000004038	6.40217	8.00463	7.87986	15.8081	6.3821	5.43575	6.19206	4.15321	8.78025	19.4421	2.87658	8.37297	0	0	0	0	0	0	2.7284	4.43014	3.83145	11.627	3.02845	4.27763	0	0	0	0	0	0
ENSBTAG00000004039	0	0	0	0	0	0	0	0	0	0	0	0	1.22542	1.24424	2.66159	1.58782	1.23535	1.13155	0	0	0	0	0	0	0	0	0	0	0	0
ENSBTAG00000004041	67.9529	35.242	41.2968	29.5227	31.8577	35.4983	25.3242	41.3815	95.5664	25.4697	62.2622	24.9068	36.2826	25.5811	24.7616	23.0898	50.7038	50.7786	50.9839	39.18	49.8793	50.794	54.291	62.5443	17.2111	26.6927	63.2724	38.1907	54.1061	27.1594
ENSBTAG00000004048	0	0	0	0	0	0	7.48027	1.63836	6.21991	2.57413	1.9799	2.80489	7.54779	5.23577	2.99995	1.1153	2.96542	4.13724	0	0	0	0	0	0	3.13557	7.58981	1.75836	10.9049	5.46605	8.24475
ENSBTAG00000004051	25.5966	44.8183	36.1224	54.9937	36.9607	45.6481	46.9521	52.572	41.9217	71.2728	35.9679	62.7183	43.3943	48.7185	77.8303	65.1162	55.2893	50.1852	23.9508	26.1365	19.3306	33.6255	16.9162	36.8862	7.82832	14.9094	33.4142	28.6389	25.1903	39.5868
ENSBTAG00000004054	9.44658	8.35122	7.96425	11.1637	7.71629	7.90864	10.7655	11.3388	10.9601	13.2572	9.73888	10.0433	10.15	10.9963	13.2896	12.3935	14.5634	10.7333	7.14606	6.49331	7.07081	8.61841	4.49911	10.3108	2.07456	5.03263	8.87795	6.85382	6.10674	7.26508
ENSBTAG00000004059	0	0	0	0	0	0	0	0	0	0	0	0	2.0481	1.69883	2.40476	2.28274	1.58802	1.68363	0	0	0	0	0	0	0	0	0	0	0	0
ENSBTAG00000004064	2.36308	3.82956	3.08338	4.12247	2.98155	3.02765	2.47839	3.88242	3.93657	4.66624	3.47339	3.11532	3.2464	2.1741	3.47288	4.22459	1.7928	2.60054	2.52949	1.82299	2.12663	3.26989	1.29085	2.61807	0	0	0	0	0	0
ENSBTAG00000004072	21.1843	48.7375	37.0808	59.2735	41.3113	65.6252	65.5142	60.6501	32.6482	81.3671	27.1776	102.143	56.194	61.0861	79.4278	46.9444	38.7143	38.0956	17.3842	16.4312	12.1562	16.6819	15.3522	46.0886	16.7068	22.62	19.4761	29.24	20.0581	53.1989
ENSBTAG00000004073	0	0	0	0	0	0	1.03493	1.40159	1.88665	1.17548	1.39753	1.30537	0	0	0	0	0	0	0	0	0	0	0	0	0	0	0	0	0	0
ENSBTAG00000004075	7.17873	8.88534	9.25598	12.6887	11.0816	8.5684	9.31772	11.1071	10.0099	12.6611	9.14768	10.6357	7.57264	7.2379	9.55223	7.01312	6.5129	7.57389	7.62723	7.36265	6.86271	10.6701	6.70125	8.37508	1.32676	5.25753	9.01886	8.49795	6.71188	10.0298
ENSBTAG00000004077	86.2287	126.32	73.6245	172.856	135.994	161.427	153.346	128.373	96.3498	207.566	60.7758	159.216	111.331	169.532	142.525	136.379	105.26	112.72	52.5822	77.9221	52.2432	93.3659	63.2804	144.515	99.2059	125.894	93.9871	162.588	114.131	147.356
ENSBTAG00000004078	0	0	0	0	0	0	1.69323	3.40477	2.13922	5.32119	1.79207	1.20567	0	0	0	0	0	0	0	0	0	0	0	0	0	0	0	0	0	0
ENSBTAG00000004079	19.3728	27.1694	14.5272	58.1255	29.3639	66.7747	48.1296	64.3665	18.9897	82.0528	33.8679	156.265	62.9674	195.234	122.145	67.0322	78.229	65.926	16.5531	12.7105	6.22711	10.8945	9.92943	42.7398	5.9945	9.25003	40.1212	13.917	26.5612	25.026
ENSBTAG00000004080	16.6218	19.7686	15.4233	26.2412	17.1343	18.8806	20.804	21.8132	23.7058	31.7958	17.7022	22.6429	18.8746	19.0567	25.6439	17.4676	21.3781	19.849	9.10792	11.7414	13.9253	18.043	10.6081	19.8011	5.78299	8.29542	13.6049	13.1994	13.0019	18.0597
ENSBTAG00000004082	0	0	0	0	0	0	0	0	0	0	0	0	1.27794	2.59988	5.12581	2.5826	3.08065	1.53137	0	0	0	0	0	0	0	0	0	0	0	0
ENSBTAG00000004094	20.982	34.4053	26.0401	22.4032	30.4706	28.7857	45.1257	42.049	37.2516	46.3469	44.7575	43.0932	55.903	19.1319	42.3011	95.6099	32.4763	24.6252	20.022	21.3429	20.559	22.5942	12.2663	17.4208	4.23159	6.80338	23.5497	23.3099	14.126	18.7549
ENSBTAG00000004100	0	0	0	0	0	0	2.8468	3.43205	1.60194	4.04851	1.12087	3.51045	3.28483	3.08941	3.80859	3.67508	2.8723	3.07217	0	0	0	0	0	0	0	0	0	0	0	0
ENSBTAG00000004106	5.22366	4.80453	4.94284	5.178	4.6477	6.44001	6.41793	6.67954	5.07722	7.48	4.40547	6.59835	7.79657	7.65602	9.12482	7.74265	8.40776	9.31554	6.27731	3.84137	2.57424	3.41671	2.8804	7.27611	2.40374	3.67517	7.29146	3.91332	8.2443	7.67988
ENSBTAG00000004108	10.9603	13.7142	19.6179	12.4532	14.3279	10.2683	21.0068	19.0086	19.9822	11.4544	17.0854	14.2045	15.3604	9.97397	12.2033	8.80702	9.34656	11.1006	11.061	8.96019	11.2714	9.34157	6.92716	12.1146	4.6759	6.26692	13.1165	12.087	14.81	12.1088
ENSBTAG00000004112	65.2343	81.3976	53.4724	62.2103	92.649	96.405	58.7388	59.8942	59.2923	34.9655	67.8508	63.4422	46.9138	97.6384	35.6145	34.9765	48.7788	92.1888	57.7485	93.6739	50.8219	100.907	68.133	99.3215	36.1429	62.7634	79.2857	113.119	70.8825	114.355
ENSBTAG00000004114	4.21661	3.93376	3.62371	2.5356	3.96158	3.42187	3.84112	3.53863	4.37902	3.8401	4.36691	3.21972	4.35585	2.03458	3.87699	6.88721	3.07139	2.48168	2.99686	2.88597	2.25065	2.91446	2.82458	2.61109	2.3048	2.22586	2.11758	2.92679	3.28676	2.79271
ENSBTAG00000004115	4.17715	8.36114	5.28092	4.54091	5.32189	5.93249	7.72362	5.55723	4.30087	7.40402	4.58987	5.28623	7.72814	2.72872	8.05011	10.6463	4.35431	4.42042	2.26519	2.60621	3.05705	2.84702	2.14572	4.24608	2.22946	1.87194	2.07599	2.49748	2.20957	4.34657
ENSBTAG00000004117	5.7878	4.70174	5.55208	5.35875	4.69111	5.26561	7.37544	10.0246	8.17995	9.96181	7.94185	6.61335	10.6491	4.73982	11.4599	10.6091	10.9392	7.41678	3.70911	3.24256	3.57276	5.02384	3.07366	5.13087	1.88936	2.65876	7.91937	3.90334	5.9943	4.08465
ENSBTAG00000004118	12.4163	36.1568	23.0566	22.9026	31.765	55.3217	48.2901	70.677	38.4199	60.3643	34.1353	48.9133	47.3292	36.0912	36.8225	25.2505	37.3952	59.9884	12.0404	19.6288	13.2248	16.2619	6.19993	40.6213	2.08686	7.74411	12.9972	9.32195	15.1082	30.8444
ENSBTAG00000004120	0	0	0	0	0	0	2.08919	2.49805	2.0242	2.111	1.7843	3.22082	2.00067	1.45905	4.02299	2.96852	2.24575	1.4568	0	0	0	0	0	0	0	0	0	0	0	0
ENSBTAG00000004124	0	0	0	0	0	0	0	0	0	0	0	0	2.24514	3.64351	7.77381	6.06409	2.55528	1.61242	0	0	0	0	0	0	0	0	0	0	0	0
ENSBTAG00000004126	36.362	56.9675	35.5839	45.7866	79.8209	97.0515	55.0198	28.0483	21.7816	25.5514	46.9118	96.9454	33.2764	96.3918	16.2903	3.02345	16.55	72.4008	20.4997	61.8624	30.7738	45.398	44.1936	99.7875	8.49997	25.7697	14.5494	31.2443	25.3488	78.6529
ENSBTAG00000004131	4.07153	3.34852	4.1969	4.99603	3.62938	4.41847	4.78902	4.51305	5.81959	6.43655	3.97972	5.01547	4.69953	3.4582	5.94784	4.50042	4.03279	3.84598	2.4835	2.39967	2.11924	3.72081	2.6694	4.9012	1.09967	2.39176	4.72794	3.40781	2.87643	3.42163
ENSBTAG00000004135	0	0	0	0	0	0	1.5259	2.10779	1.46079	3.9247	1.28619	2.90606	0	0	0	0	0	0	0	0	0	0	0	0	1.05129	1.65335	1.80135	1.3605	1.57375	1.4864
ENSBTAG00000004139	0	0	0	0	0	0	1.02928	1.26714	1.35371	2.51655	2.1136	1.85757	1.20608	1.61669	2.68462	1.60551	1.8377	1.27853	2.89196	1.27166	2.22913	3.44887	1.8834	1.70975	0	0	0	0	0	0
ENSBTAG00000004147	3.77689	4.75624	3.35298	6.93548	3.92359	4.45009	4.98611	4.8655	3.61495	6.90736	3.66784	5.45947	5.4048	5.72805	6.31592	6.25154	5.58728	4.45202	3.18476	2.6629	2.2757	4.12402	3.08169	4.51095	2.22377	2.66724	2.57747	3.58593	3.02603	4.22512
ENSBTAG00000004155	3.10765	5.44733	4.33188	5.01946	4.90303	9.46955	6.71559	6.44708	7.06625	3.86065	6.62546	3.71706	10.0206	6.73585	8.13108	9.25015	11.6319	9.15062	3.73972	1.73323	1.98256	1.98025	2.78036	4.25434	1.56397	1.8092	4.1107	2.87536	2.55979	3.89289
ENSBTAG00000004159	3.07882	4.29735	2.73926	4.72318	5.2193	5.30464	7.71746	5.14634	3.26178	8.30856	5.13389	5.41116	8.99224	11.37	2.88918	3.12514	9.87186	16.045	3.77137	3.95838	2.29926	4.9805	4.71492	8.00033	5.95447	11.3183	11.3149	6.81915	24.6076	12.1625
ENSBTAG00000004161	32.6612	42.3384	39.9449	48.1722	36.6711	43.613	47.9239	43.0034	42.1769	50.2358	37.6912	46.7284	46.431	42.9315	53.477	43.6145	44.9044	42.0509	30.2085	26.4902	21.6589	30.4723	25.9783	46.444	20.3105	32.0432	40.7136	33.9728	38.2314	41.7618
ENSBTAG00000004165	3.61083	5.92644	4.40631	6.357	4.48982	6.74549	6.30174	8.78133	5.39981	7.41175	4.55761	11.9138	7.58702	4.99505	7.47449	4.61336	5.76106	5.83705	2.95913	3.18066	2.24269	3.2455	1.72768	4.12058	1.12187	1.87056	2.55594	2.69251	2.87673	3.62848
ENSBTAG00000004171	0	0	0	0	0	0	0	0	0	0	0	0	2.71577	4.56201	6.51723	5.01772	3.70585	2.41892	0	0	0	0	0	0	0	0	0	0	0	0
ENSBTAG00000004173	1.50287	2.28828	1.81524	3.15014	1.80364	1.77817	2.83734	3.80249	3.13695	3.7449	1.98804	2.48814	2.40683	1.49034	3.01849	2.62918	1.85072	2.17785	1.59983	1.26726	1.30811	1.83176	1.10397	1.47928	0	0	0	0	0	0
ENSBTAG00000004175	0	0	0	0	0	0	4.82317	11.1376	6.42306	10.1201	2.69721	2.49312	0	0	0	0	0	0	0	0	0	0	0	0	0	0	0	0	0	0
ENSBTAG00000004178	11.9713	30.1646	24.2415	18.3917	20.9608	26.7049	17.6332	28.2376	21.5061	21.8696	17.544	22.1738	24.3333	18.929	33.5448	22.2481	30.3085	22.9031	9.11412	10.5836	11.3607	8.62231	8.131	17.4503	3.17475	5.63546	22.4279	10.6974	25.5032	12.7641
ENSBTAG00000004179	15.4138	11.1613	15.1423	10.1345	7.41168	6.76745	10.7456	11.9716	34.8586	11.261	16.7689	9.58327	10.781	7.15979	12.7438	13.3525	12.6225	9.58364	8.72952	5.73377	11.9284	13.592	7.84878	7.89449	3.17556	4.41975	13.6929	10.6807	10.4148	6.26304
ENSBTAG00000004188	0	0	0	0	0	0	0	0	0	0	0	0	2.30154	1.86313	3.3237	4.11479	2.50037	1.86345	0	0	0	0	0	0	0	0	0	0	0	0
ENSBTAG00000004189	39.4088	51.5948	22.2551	50.2648	44.2655	45.6027	27.5223	17.9739	26.5456	48.2851	22.831	49.275	15.4822	35.0518	26.2552	26.6573	17.1164	34.2704	18.4493	31.4483	15.1011	45.2645	67.8483	82.8381	82.185	111.444	11.5945	75.1812	35.9883	74.8836
ENSBTAG00000004190	1.91051	1.67339	1.72884	1.73411	2.09384	1.95383	2.91268	2.49224	3.27282	3.63173	3.44763	3.27962	3.24997	1.42665	2.42388	4.54615	1.93516	1.23814	0	0	0	0	0	0	0	0	0	0	0	0
ENSBTAG00000004191	0	0	0	0	0	0	2.4163	2.43931	2.4481	2.56289	1.66167	2.03667	2.35851	1.64774	3.45943	3.11384	2.59986	1.96819	0	0	0	0	0	0	0	0	0	0	0	0
ENSBTAG00000004193	18.6001	12.2741	11.1833	11.1096	12.3924	12.5678	13.447	13.7057	16.3262	17.2311	23.2231	15.6842	13.3917	10.0357	16.0609	10.3099	10.3425	10.775	13.3895	8.21759	10.3706	13.6541	12.6807	12.7967	3.4171	5.0918	14.0934	10.0273	11.2977	7.92681
ENSBTAG00000004194	4.58527	4.5152	3.03824	6.33648	4.54853	4.79453	6.56062	6.92603	5.0761	10.8029	4.70546	7.73426	9.29697	5.1897	7.60879	6.80316	9.95817	7.32982	3.66323	2.11439	1.84827	5.46491	2.37527	3.55012	2.73502	2.65843	2.38072	5.10119	4.71607	5.2198
ENSBTAG00000004199	7.32873	16.6425	10.6495	23.5357	12.2599	20.5118	17.8429	24.4662	11.2816	24.3359	10.3849	21.7087	22.6202	15.982	32.2546	27.6205	27.8033	16.9157	7.77397	6.64209	5.24066	10.5246	6.19779	14.3849	5.63854	7.16503	15.2807	9.11868	12.9647	13.8289
ENSBTAG00000004200	4.37598	3.58128	3.43576	3.06838	2.72251	1.938	3.48372	3.24984	7.77794	3.0662	5.35673	3.4573	2.92464	2.25721	2.63309	3.72095	3.51083	3.28709	3.0436	2.75811	3.42339	5.09717	3.88759	3.61201	1.43858	2.70066	2.90005	3.90745	3.18903	2.14037
ENSBTAG00000004203	3.85934	5.43257	4.21297	6.55151	3.69088	4.99319	5.48595	4.742	5.43748	8.29499	4.63694	5.97241	6.06469	3.45208	7.72392	8.63182	5.5735	4.05451	3.4438	2.63291	2.5718	5.48147	2.44856	3.3579	1.35192	1.94258	2.70181	3.60356	2.61516	3.63317
ENSBTAG00000004207	9.41291	9.23819	6.64579	3.76421	13.3304	8.76252	14.7062	10.7085	7.65534	8.1794	15.5821	9.03609	13.5496	4.25786	6.16856	16.3416	5.5486	4.88266	5.68353	4.90026	3.37905	3.55226	2.4785	4.74132	1.92689	1.71646	3.69857	4.05007	4.22005	5.87791
ENSBTAG00000004211	8.49379	8.6403	7.79721	7.15906	10.3222	7.2443	10.6654	10.0505	11.0615	10.5318	10.5649	6.44352	11.8308	3.26755	6.45933	20.2758	7.93573	6.12078	5.52542	4.51048	4.33818	8.98773	5.35964	4.68216	4.62441	4.05497	6.65368	8.39761	7.53957	5.91355
ENSBTAG00000004215	39.8336	33.3748	52.6038	21.0246	34.6585	16.6483	35.8782	39.7281	66.4544	20.6859	49.5453	18.6463	43.1257	31.8929	30.7105	42.2856	26.2756	25.4002	40.6266	24.7486	26.644	34.7598	22.0122	16.3153	23.5828	23.1975	32.2411	34.6816	33.6024	16.9576
ENSBTAG00000004222	11.9165	12.4975	13.8195	14.1706	10.3823	8.05214	12.9964	11.8263	15.7153	10.0787	10.4086	9.55471	11.6163	6.95249	7.90089	7.28523	7.85047	7.3742	10.7809	10.7384	10.8058	19.775	7.97811	10.6161	4.65417	9.55994	6.39841	13.5216	6.98613	10.7207
ENSBTAG00000004225	3.99095	9.40348	5.38937	11.1426	6.42375	8.43643	7.43546	8.46711	5.08983	13.9879	4.28222	10.3576	7.79855	11.9	16.5499	12.4924	10.5206	7.67917	4.21723	4.67516	4.13717	5.61425	3.49838	6.29467	2.39981	4.59886	6.50608	4.74643	5.11453	8.64742
ENSBTAG00000004230	40.5239	48.4794	46.4571	51.8953	42.3109	35.1869	49.1911	54.0955	67.6591	41.1333	50.2594	39.8847	49.7085	38.7187	47.6826	44.4033	61.055	54.4972	30.7817	39.9675	32.8403	50.9604	26.9706	40.5163	7.1903	16.5867	56.4941	43.9707	35.5766	36.6538
ENSBTAG00000004237	11.4542	15.2169	7.96303	15.6783	13.7793	16.8915	8.53453	9.47094	5.0536	11.6705	9.1469	19.1224	8.92869	9.945	13.7921	8.56925	10.0602	15.8998	7.13412	10.558	10.2731	15.3629	13.063	20.7656	8.29052	11.8777	8.33096	10.9778	8.85397	17.9196
ENSBTAG00000004240	5.08703	5.22895	4.25326	5.74002	6.13547	5.25905	6.63168	2.59089	4.72016	8.95177	1.8079	6.3721	3.94299	3.50726	2.94217	4.08938	2.37297	2.76254	2.52591	1.42414	2.12931	2.13061	2.97111	4.78956	0	0	0	0	0	0
ENSBTAG00000004242	35.6616	56.8021	46.7326	95.6259	37.5428	48.4559	68.1382	89.3401	71.3146	113.221	55.8609	61.8496	114.725	74.4252	224.018	258.532	178.184	100.58	28.2873	36.8632	28.4315	63.458	21.3589	46.5083	14.1514	24.1421	56.285	38.4276	35.4137	50.3143
ENSBTAG00000004243	0	0	0	0	0	0	4.28322	6.1034	2.244	8.71612	1.52449	9.98136	6.84218	7.9529	10.7737	4.92771	4.50042	3.15952	0	0	0	0	0	0	0	0	0	0	0	0
ENSBTAG00000004248	22.2448	28.9745	23.0654	46.1238	28.8279	26.2864	39.5469	43.9306	35.7972	43.9841	34.9304	33.1947	33.5855	20.3914	38.5439	30.6457	32.7901	30.1685	27.0666	15.0909	17.9931	35.22	25.9699	25.645	19.6205	22.1833	18.4757	35.6025	38.3837	27.8691
ENSBTAG00000004256	17.4948	39.5	25.7019	33.7564	20.9914	30.5257	26.6376	22.8375	20.2712	31.4801	17.0908	44.4919	6.65765	28.7482	13.005	9.93031	10.0152	11.8874	12.3068	19.0948	15.1349	27.0085	31.627	37.237	26.8425	36.2014	17.0188	24.3103	20.5618	47.8162
ENSBTAG00000004258	280.534	420.443	335.218	519.01	391.231	460.75	459.406	403.82	358.915	599.1	330.424	555.74	541.141	847.406	791.403	525.838	533.687	585.04	285.588	284.167	197.011	323.546	209.23	401.997	211.109	284.657	389.405	262.596	368.891	416.127
ENSBTAG00000004259	2.44822	1.65837	2.36631	3.0139	3.51127	2.49024	2.32571	2.53469	3.09402	2.60813	4.14051	3.22579	2.84225	3.56582	1.41753	4.70361	1.14967	1.36624	2.88715	2.55455	1.81895	3.51955	2.18574	2.49165	1.51055	2.60821	2.8405	3.75539	2.12477	2.27409
ENSBTAG00000004261	3.94679	2.12485	2.6527	1.86293	4.88342	1.56158	3.55935	2.74929	2.89456	1.74492	3.30137	2.53531	9.5674	1.19517	1.56905	4.99179	3.68465	2.87855	4.94519	1.92071	1.75116	3.20681	1.78928	1.20162	1.90294	1.48465	4.42083	3.433	3.69849	2.01165
ENSBTAG00000004268	64.6342	56.0491	75.3696	62.3748	61.6021	50.4102	71.749	47.5065	85.5397	32.5328	60.712	36.8771	62.8563	50.9256	43.7641	54.2127	52.9673	63.5003	65.8855	67.6894	47.4187	69.6573	45.9309	56.2804	20.0484	36.2531	67.5864	74.4508	48.7616	59.289
ENSBTAG00000004269	8.09238	20.2701	2.97111	4.65479	15.2737	12.4206	13.2507	9.3024	10.1136	11.9772	14.1715	6.37048	11.2586	6.60802	4.27976	8.05907	5.1598	10.2824	5.14231	7.00228	1.8424	4.48263	3.40485	7.76362	3.54621	6.95688	6.616	5.93994	6.10779	11.187
ENSBTAG00000004271	6.49908	8.55641	7.33962	16.4791	7.18966	13.3509	10.5505	13.1893	9.61131	29.9876	7.56889	15.0855	12.2703	14.6328	24.2717	19.2364	14.6075	13.2203	4.80482	4.92646	5.00624	9.74531	3.6138	6.778	1.07301	3.26105	10.0065	5.58846	5.03886	9.96081
ENSBTAG00000004277	0	0	0	0	0	0	1.12713	2.25031	3.30434	1.4201	3.41662	1.23197	0	0	0	0	0	0	0	0	0	0	0	0	0	0	0	0	0	0
ENSBTAG00000004278	3.94753	3.82288	2.92676	4.96298	3.65348	3.76697	4.53004	5.298	4.40155	11.4877	5.86747	7.82264	6.7004	5.35927	14.2206	12.9431	8.00993	4.82871	5.31079	2.42077	4.64558	3.13512	3.39692	2.83401	1.18754	1.35881	3.41181	2.64851	3.95221	2.59474
ENSBTAG00000004279	38.3032	57.8418	43.0958	73.5638	56.5154	65.3271	63.4428	81.4989	50.9305	106.458	59.9523	60.2074	85.601	64.2673	82.8874	118.793	79.1444	65.6203	30.5622	32.929	23.8558	43.6882	16.212	41.1312	10.2603	22.6414	44.2773	38.3786	33.6728	53.724
ENSBTAG00000004281	5.1694	14.3781	7.6109	25.7993	7.44898	13.0658	49.616	114.605	27.0472	96.9165	34.3247	52.8547	134.92	11.869	100.393	105.952	102.348	9.13823	3.49023	1.64992	2.7783	4.84799	2.03313	4.54309	4.54145	4.72236	4.4105	7.65799	8.31493	4.52006
ENSBTAG00000004282	4.93958	6.51038	5.0795	8.20334	4.60186	5.49792	5.16571	6.46317	6.40618	10.3306	5.90996	6.43075	7.87808	6.83181	9.68486	10.0592	10.4073	8.00671	4.16469	4.23643	4.02079	8.42432	5.59671	6.07749	3.31597	5.33901	5.43482	6.79267	4.84441	5.77848
ENSBTAG00000004283	10.5599	9.39739	7.63074	11.2282	7.61995	9.00267	9.95101	10.0507	22.1424	15.3605	8.10288	12.359	6.30343	8.45154	7.60027	6.79096	6.80274	4.76414	8.42197	5.69216	9.34838	6.97076	6.13056	6.84736	3.47807	5.59462	4.80795	6.05563	3.89679	10.2949
ENSBTAG00000004284	55.4123	60.3362	60.1862	53.3749	42.1699	35.7814	50.1888	56.19	68.4219	36.179	56.5565	42.6408	48.1998	47.6693	45.6424	54.6535	48.8857	49.3319	45.6988	52.2567	45.8281	60.7438	28.864	42.768	13.7875	28.332	53.3813	52.2117	43.3627	51.4708
ENSBTAG00000004286	2.58548	2.08529	1.70839	1.57973	1.72504	1.64556	1.92767	1.55758	2.3355	1.33749	1.92336	1.86172	1.51201	1.33488	1.26736	1.34641	1.55594	1.33565	1.72945	1.20012	1.64875	2.25943	1.86318	1.84277	0	0	0	0	0	0
ENSBTAG00000004288	2.62948	16.7634	13.2362	18.3734	16.7745	13.0074	13.7446	16.086	15.2102	16.4626	16.5054	9.12987	14.3233	14.864	15.9379	10.7811	13.6943	12.6914	7.52868	9.31112	9.27952	13.42	8.88912	9.89508	3.39444	9.1814	9.07913	11.5938	11.7917	11.4173
ENSBTAG00000004290	1.86383	3.60502	2.38142	4.26828	3.05137	2.78795	3.27104	2.86111	2.62406	5.04403	2.40074	3.5298	3.19026	3.4787	5.41355	4.98895	3.4423	2.91703	1.67074	1.47857	1.77841	3.10534	1.6307	2.72437	0	0	0	0	0	0
ENSBTAG00000004294	8.95438	9.59875	7.45977	13.2279	9.36326	11.6153	11.5443	10.0317	9.49438	11.6834	7.63762	11.4389	14.0502	17.7291	15.158	9.49355	12.1878	12.7353	7.64582	6.21121	3.61835	5.59956	5.40853	12.5918	5.71102	9.78987	8.66714	10.0005	10.5021	10.3293
ENSBTAG00000004295	259.976	353.329	404.195	314.837	323.699	258.291	368.312	391.259	424.99	266.109	351.891	232.375	324.511	214.614	234.753	177.285	227.925	248.071	192.767	287.95	235.989	303.004	144.585	272.434	73.9015	143.957	277.957	286.352	219.149	264.3
ENSBTAG00000004302	3.24604	4.48165	3.54164	3.91923	3.63819	3.38997	3.72132	7.12657	6.71999	4.43643	4.31629	4.03739	2.77782	2.8592	1.96095	2.13127	2.5021	2.54519	2.95675	3.86584	2.85345	3.33544	1.74062	2.49741	0	0	0	0	0	0
ENSBTAG00000004305	0	0	0	0	0	0	2.81347	2.80855	1.58302	1.32758	1.40464	1.50812	6.37453	1.16153	2.39577	12.3314	5.80926	1.10049	0	0	0	0	0	0	0	0	0	0	0	0
ENSBTAG00000004307	3.48063	6.32044	3.08883	8.23646	5.07897	8.73378	7.70648	7.77272	4.88462	10.9039	4.75889	10.9541	8.36164	7.40364	10.4211	10.8582	9.66204	6.90259	2.00227	2.13514	1.76198	2.7118	1.81219	5.06064	2.05191	3.10033	2.66377	3.12765	4.87521	5.52743
ENSBTAG00000004310	2.20257	3.74614	2.78898	5.43821	3.60432	4.91087	4.54453	4.68466	3.38108	7.57353	2.77202	5.74701	4.39406	5.38539	6.93353	7.5998	4.58624	4.47485	1.51666	1.46905	1.71213	3.28979	2.43759	4.11933	2.13831	2.81563	2.75864	3.0118	2.93486	3.56736
ENSBTAG00000004315	46.0734	55.6493	41.9677	82.3289	53.8755	57.9186	60.3178	61.7002	56.1725	89.0392	45.2868	57.4308	65.5075	70.5238	72.9796	62.6196	64.7086	65.8976	39.4855	37.6723	26.4059	60.2372	29.7625	42.2048	24.6812	34.7305	48.2196	52.3749	43.6776	60.9484
ENSBTAG00000004318	7.02308	8.67049	10.3579	9.44391	7.85571	6.14184	8.45924	6.56686	11.0366	5.89583	10.1064	5.86458	9.28452	3.71771	7.10062	14.0753	13.2859	6.58902	5.9646	5.71	5.14732	12.523	5.0942	6.19145	2.41602	3.18481	4.94839	8.07387	3.67312	6.57724
ENSBTAG00000004322	13.2258	18.7761	39.2615	37.9871	7.36108	11.8013	34.1814	29.0594	19.0246	45.8646	28.7281	10.9436	51.0288	55.6261	49.786	50.6025	37.3179	57.734	14.453	7.78286	13.4255	23.4714	5.41252	5.09642	0	0	0	0	0	0
ENSBTAG00000004328	3.60386	5.81367	3.55946	6.96827	5.23807	7.23777	5.83278	5.95082	4.25499	8.33654	4.19356	7.64646	8.49046	7.68775	7.96425	10.6036	8.55811	9.06817	2.65319	2.33713	1.83924	3.98638	2.67763	6.28662	3.40019	4.9084	4.35945	5.46117	4.41939	6.20582
ENSBTAG00000004329	3.37067	3.17842	2.24307	3.97025	2.38842	2.99834	2.66545	5.24231	3.24563	4.40997	2.08645	2.00192	4.27267	3.51764	8.46759	6.10737	8.33136	4.35612	3.09339	1.34724	1.77909	1.5894	1.63541	1.83669	0	0	0	0	0	0
ENSBTAG00000004333	8.83423	10.6159	7.04308	14.2734	9.01202	12.0603	10.2384	11.2316	10.5381	22.7979	9.93362	19.2424	13.6655	15.128	26.1627	25.163	13.5766	10.6949	6.04186	6.99346	7.98992	9.35548	6.54263	8.69758	2.14832	4.55187	8.3755	7.48309	7.06729	9.24606
ENSBTAG00000004334	5.98831	6.34539	3.78876	7.15731	6.00141	8.33518	6.77186	6.26923	5.40378	10.4253	5.74938	7.98679	8.74079	7.40105	11.3591	10.2021	7.31261	6.99676	6.33721	4.29287	4.59285	6.32938	4.22259	6.25598	3.33552	3.94901	4.63369	5.34735	5.40585	6.98066
ENSBTAG00000004343	14.2179	7.37918	15.7644	10.8762	13.3918	8.61662	12.6322	7.78574	18.1553	9.17841	15.3129	7.63762	12.7264	6.94723	7.52458	15.907	10.9955	8.37781	12.6046	11.8644	11.5952	16.3313	10.6982	10.803	5.83197	8.49153	11.9846	14.402	9.60597	11.5684
ENSBTAG00000004344	23.9655	26.3626	15.5791	32.9345	22.5485	36.8921	37.2781	59.5059	33.0414	119.975	39.5875	78.3752	42.614	44.8503	74.6873	32.825	26.0637	24.861	28.1574	14.699	20.8717	27.0332	16.5864	24.1602	5.82264	10.197	17.3703	20.1281	22.1264	19.6302
ENSBTAG00000004347	7.42144	5.91777	5.29313	2.63172	7.69052	5.23294	6.49202	3.86602	6.36541	8.05339	9.47936	6.4592	6.05362	2.61301	5.17711	11.1131	5.25642	2.28656	4.93369	3.84543	6.02994	3.72885	3.54061	3.21791	1.05362	1.36666	2.93976	3.21352	3.2656	3.48995
ENSBTAG00000004348	29.4216	28.691	32.4128	23.6199	24.4931	17.8933	34.2893	36.5976	58.2878	21.3718	34.3333	19.1592	28.4851	18.2581	19.0587	12.3301	17.7812	21.4733	26.4877	26.8804	24.866	27.5759	16.4386	23.4343	6.89408	13.8136	29.7533	27.5742	22.6157	19.4128
ENSBTAG00000004349	23.2316	38.3306	38.5876	41.8736	32.5628	35.2649	43.9536	46.5632	38.0483	62.6354	32.338	38.9839	42.0323	29.409	50.6048	62.6194	36.4021	32.8587	18.8652	19.2934	18.1735	35.1128	18.4534	28.6767	12.2674	20.0302	26.1957	26.6227	29.7675	30.4004
ENSBTAG00000004356	30.0586	12.0442	17.3372	6.66427	16.2862	10.1951	13.8712	10.6677	23.0246	8.64369	22.7819	8.42189	14.511	4.13371	9.41575	22.7755	11.8824	5.95142	15.6806	9.12709	12.7527	10.2158	15.5171	8.573	9.39433	7.37779	8.39924	8.25823	11.25	6.95299
ENSBTAG00000004367	144.585	180.05	124.789	187.397	181.151	197.913	278.712	221.485	177.779	223.823	157.05	159.622	193.485	102.848	124.945	68.9949	99.25	109.402	118.59	117.086	81.078	158.699	123.177	230.314	155.841	168.891	78.5575	193.334	154.749	234.505
ENSBTAG00000004368	0	0	0	0	0	0	0	0	0	0	0	0	2.12913	5.72543	7.11508	3.83465	1.31179	1.78805	0	0	0	0	0	0	0	0	0	0	0	0
ENSBTAG00000004371	89.9483	157.988	96.255	158.487	131.476	187.984	185.085	274.495	121.202	284.204	130.775	202.068	177.914	119.306	127.384	83.1244	115.027	102.261	63.4204	84.2058	43.7887	89.7261	51.6406	126.03	44.6542	56.1485	98.5222	85.788	100.339	109.355
ENSBTAG00000004374	10.0876	10.5137	12.2724	15.1583	9.95891	6.79248	8.88041	12.2753	12.0075	14.0081	8.60033	9.13312	7.89787	6.13636	11.3328	12.1051	15.4004	11.0732	9.23165	8.62711	9.56381	20.4074	7.85594	9.80385	3.14627	5.1205	13.572	13.7227	8.78232	8.33657
ENSBTAG00000004376	5.47562	3.07262	2.84647	3.18434	2.95089	1.59543	2.28893	2.93908	5.92814	2.65052	5.41286	2.84307	2.56848	2.32675	2.82528	3.60644	3.31109	2.78016	3.22216	2.40516	4.96218	5.02573	4.18823	2.79469	0	0	0	0	0	0
ENSBTAG00000004378	5.63535	3.55493	4.08354	1.86475	2.61978	1.67484	3.57924	4.30637	8.63147	2.56383	5.33136	2.03215	2.9975	1.16252	2.1269	3.11204	2.73324	1.57561	3.24442	2.04775	3.09981	3.34768	3.37097	2.13739	0	0	0	0	0	0
ENSBTAG00000004379	19.7249	24.3051	21.5101	27.5325	20.6778	22.8017	33.0966	36.7808	32.9287	35.668	30.5398	19.0281	36.6795	21.7794	20.7746	19.9738	20.6353	24.3534	12.4051	19.526	13.2843	32.4271	8.43613	16.0437	5.764	10.6347	18.9706	19.9952	15.4209	22.2156
ENSBTAG00000004380	0	0	0	0	0	0	2.31347	2.34974	5.16114	3.48754	3.66234	2.81257	2.04262	1.36437	2.95132	3.85423	1.98619	1.44671	2.0744	1.3795	1.91919	1.88091	1.5786	1.53443	0	0	0	0	0	0
ENSBTAG00000004383	0	0	0	0	0	0	1.24151	1.09423	1.05899	2.42562	1.22266	1.34573	0	0	0	0	0	0	0	0	0	0	0	0	0	0	0	0	0	0
ENSBTAG00000004387	0	0	0	0	0	0	2.22985	2.52972	5.96776	3.9257	3.84714	2.99526	2.35227	2.07539	4.23205	3.30758	3.1503	2.28257	1.07487	1.47982	2.17847	2.33553	1.92547	1.47692	0	0	0	0	0	0
ENSBTAG00000004392	5.02227	4.15506	3.79593	5.37354	3.95478	4.5127	4.10726	3.96331	3.76864	6.58224	3.29596	4.60185	6.03581	3.80078	5.07473	4.35675	5.50901	5.19313	4.77112	3.53123	2.28423	5.1344	3.23761	4.72512	3.56203	3.93703	3.1743	5.04595	4.88276	4.50982
ENSBTAG00000004398	7.75531	12.3997	14.0806	17.9193	11.9898	16.0462	19.6645	18.9226	12.4558	16.2897	14.2666	26.6517	23.9206	20.4373	31.2833	30.5241	27.939	17.4357	7.04036	7.05727	6.22311	8.71683	3.70631	10.0204	1.37234	2.92713	11.3647	6.57773	8.77091	10.353
ENSBTAG00000004402	21.7555	24.2728	19.3764	28.8914	21.0896	21.5922	31.5421	28.772	25.5361	39.2623	22.9775	21.7397	26.9446	23.1868	22.2792	18.6728	21.7303	20.8802	18.7784	14.633	10.923	17.3792	10.6039	21.4903	7.37021	13.1492	25.124	23.4037	22.6654	21.094
ENSBTAG00000004403	3.13515	3.82344	2.24765	6.05096	3.82754	3.43146	9.31129	10.7989	5.96885	12.8268	5.76457	4.53219	6.91684	2.29351	3.60903	4.46679	4.12805	3.20018	4.56077	2.13039	1.85307	2.98324	1.33041	3.07642	1.75373	1.3614	3.50173	4.29101	3.50644	3.20654
ENSBTAG00000004406	0	0	0	0	0	0	2.34913	3.42271	1.64438	8.75726	1.27058	4.80827	2.86629	3.4574	6.43643	2.64508	2.32509	2.50638	0	0	0	0	0	0	0	0	0	0	0	0
ENSBTAG00000004409	14.0534	33.7976	17.0996	42.931	22.6382	42.1435	34.893	41.5246	14.8457	48.1216	20.4802	69.1446	32.1138	28.9467	42.6458	36.8488	32.4452	23.6759	8.3314	10.2557	8.26621	13.4254	5.5658	20.4312	5.06386	6.24333	10.6083	9.54116	11.3862	19.5213
ENSBTAG00000004413	2.83422	4.4916	2.52017	9.88692	2.55346	11.1254	6.25564	8.66847	2.34892	25.7254	1.60826	13.7942	12.1314	14.9941	66.7883	36.7973	21.8874	14.8667	0	0	0	0	0	0	0	0	0	0	0	0
ENSBTAG00000004416	46.0428	57.4554	56.4101	61.3189	55.1974	39.8402	54.4847	51.342	72.9425	58.29	48.978	36.1105	57.4401	42.5016	45.6937	59.864	57.7043	50.1493	36.4915	38.2011	35.0702	64.6847	31.7842	39.171	14.0461	26.6077	70.3642	61.8995	46.9465	50.679
ENSBTAG00000004420	3.86735	3.4573	2.88834	4.05677	2.7605	2.51521	2.76872	3.31785	4.63096	6.30264	3.45116	4.0583	3.81445	2.99756	5.73073	6.58627	3.86512	3.41037	2.61695	2.1681	2.78036	3.8957	3.8348	3.28734	2.2902	2.86773	3.25493	4.09784	4.65247	2.34125
ENSBTAG00000004421	0	0	0	0	0	0	2.46244	1.65982	1.4054	2.38968	2.16532	2.17139	3.27855	1.64713	3.17425	6.67485	2.58915	2.13069	0	0	0	0	0	0	0	0	0	0	0	0
ENSBTAG00000004422	2.27642	1.85291	2.15004	3.51137	2.89112	2.19504	2.87134	1.69025	3.32434	2.90397	2.98893	3.41881	2.88158	1.56269	1.91607	3.02127	1.69349	1.40752	1.41796	1.53612	1.4026	4.41245	2.32975	2.04502	0	0	0	0	0	0
ENSBTAG00000004427	0	0	0	0	0	0	1.24779	1.11433	1.30557	1.9605	1.37896	2.12375	0	0	0	0	0	0	0	0	0	0	0	0	0	0	0	0	0	0
ENSBTAG00000004428	16.2576	23.0844	24.8998	26.9798	23.2849	17.0865	29.2207	20.3703	28.8089	35.2304	17.3425	16.9808	19.6229	19.6624	10.9834	15.8406	8.50754	14.0105	16.2607	14.7004	13.9971	23.155	13.1993	20.3297	7.7234	13.0923	18.0883	25.8452	16.8567	25.1659
ENSBTAG00000004432	0	0	0	0	0	0	1.01979	2.15658	1.67022	1.73611	1.49315	2.00371	0	0	0	0	0	0	0	0	0	0	0	0	0	0	0	0	0	0
ENSBTAG00000004436	6.78508	7.86542	4.35458	9.13995	6.46595	8.0053	7.8978	6.01328	5.57275	10.635	5.90324	10.4663	8.85707	7.22347	13.2681	9.33229	10.6956	10.6282	5.44222	5.21942	3.81092	7.71624	5.56815	8.01693	5.44981	5.99782	3.52081	7.24562	6.58014	9.30986
ENSBTAG00000004438	3.0189	5.07638	3.65307	8.04421	4.67339	6.1705	6.85338	8.09801	6.90999	11.811	5.36443	7.1374	7.28587	5.81923	8.35887	8.67461	7.08065	5.15549	3.20483	2.88668	2.51203	3.82272	2.01497	3.86598	1.57764	2.04837	4.67863	3.50018	3.80696	4.37561
ENSBTAG00000004442	5.19767	4.50266	4.91108	4.32038	4.03555	2.92509	3.74927	3.95277	3.07607	4.53463	5.50999	2.72606	4.74456	2.54529	4.58999	7.56519	4.80297	2.88964	1.76447	2.8633	1.79622	3.25086	4.30644	3.73075	2.58072	2.46966	2.71002	4.4991	4.23819	3.1087
ENSBTAG00000004448	3.12783	4.01724	2.91093	7.93148	3.27159	5.48698	4.79155	6.77788	4.7044	12.3079	4.92915	8.39392	8.2197	8.01482	13.8948	12.261	9.95291	7.993	2.5214	2.35986	2.82168	5.26212	1.63384	3.11947	1.00786	1.81701	5.30244	3.11673	3.58243	3.49848
ENSBTAG00000004452	10.5809	6.82084	3.60731	15.4214	5.11315	8.27832	7.13694	9.83699	13.6804	16.3658	8.01225	11.1198	6.62377	16.6863	14.2224	14.7016	11.3828	13.663	8.30411	8.49678	8.17391	13.4901	4.73504	6.78704	4.25249	12.8719	10.3618	6.07845	11.1147	8.5923
ENSBTAG00000004457	9.07469	12.0014	7.52948	12.8146	11.8675	14.8197	13.205	11.376	8.40029	9.7212	10.5764	10.6432	16.9589	13.5407	10.9067	12.4718	11.6716	20.3311	7.38106	10.5366	5.34675	10.6299	7.19472	12.7234	7.13394	11.1059	7.61792	9.42517	9.80022	14.9083
ENSBTAG00000004463	17.3676	27.4609	19.2871	29.4355	26.7993	25.2065	26.6329	25.0353	22.0033	30.2055	25.5424	22.5344	37.7308	20.1037	35.0251	43.4368	45.6786	33.7647	14.6177	14.4397	9.72313	25.02	12.9676	22.9177	16.6815	15.7457	20.8986	20.7349	24.0737	26.1654
ENSBTAG00000004468	0	0	0	0	0	0	1.42184	1.92867	1.11193	1.62072	1.26458	1.19962	2.51095	2.23772	4.7649	4.51851	3.18442	3.30435	0	0	0	0	0	0	0	0	0	0	0	0
ENSBTAG00000004471	11.1505	9.44796	5.17718	9.61612	5.56512	8.3419	6.08269	7.41799	8.33046	9.20565	7.5528	10.038	5.03337	8.6936	7.29058	7.19466	6.8268	10.8558	5.70514	5.66707	4.9726	7.14062	5.75254	9.20567	2.46642	4.63929	5.56526	4.47863	5.16455	6.99402
ENSBTAG00000004472	16.0365	28.8608	25.2769	27.5101	23.9093	19.2407	28.9685	31.9598	23.633	24.1952	25.7956	23.0703	30.4054	17.8578	20.8737	22.5374	30.1178	19.9732	12.0672	12.5911	10.7693	17.3167	10.8921	19.566	11.4896	13.8386	20.6918	18.2626	18.374	23.861
ENSBTAG00000004476	7.4623	9.44871	8.10834	12.823	7.14624	10.0276	17.6685	13.9084	10.9867	13.3387	7.79472	12.3823	12.1103	2.35576	4.53166	3.97217	4.63114	4.29096	2.76101	2.27364	2.68742	4.7821	1.06312	3.69379	1.01648	1.18286	3.38039	3.97178	1.91484	4.71443
ENSBTAG00000004484	0	0	0	0	0	0	0	0	0	0	0	0	2.52858	1.07724	1.75711	1.4044	1.52194	1.68576	0	0	0	0	0	0	0	0	0	0	0	0
ENSBTAG00000004489	0	0	0	0	0	0	2.14226	2.10545	1.86538	4.24577	1.65986	2.85467	2.05433	2.00045	2.62479	3.12061	2.57375	1.50039	1.01277	1.19232	1.09237	1.60504	1.11094	2.20371	0	0	0	0	0	0
ENSBTAG00000004495	4.34258	4.88742	4.49569	4.98426	3.38358	3.86031	4.74133	4.99825	4.47552	6.6714	3.69602	6.29218	3.73346	3.93441	5.54323	4.35639	3.23772	2.98387	2.78963	3.06903	2.70259	3.93937	2.5537	4.27976	1.36853	1.62957	3.16133	3.16796	2.89678	3.85997
ENSBTAG00000004497	0	0	0	0	0	0	1.37681	2.27258	2.18837	3.60373	1.56002	3.07827	2.91632	2.59226	5.7112	3.75543	2.60742	1.80733	0	0	0	0	0	0	0	0	0	0	0	0
ENSBTAG00000004499	10.1696	8.35306	6.6712	5.35588	7.78411	6.6026	5.76608	10.1839	6.65449	6.51932	8.395	7.04981	5.01635	4.84553	3.58278	7.27094	5.94358	5.79259	11.3284	6.50298	5.25766	8.74323	8.84902	9.03326	7.51869	4.01526	11.1093	7.88152	12.7271	6.0393
ENSBTAG00000004502	0	0	0	0	0	0	0	0	0	0	0	0	0	0	0	0	0	0	0	0	0	0	0	0	0	0	0	0	0	0
ENSBTAG00000004509	0	0	0	0	0	0	1.3717	1.26953	1.44639	1.85658	1.65636	1.69641	1.88584	1.52893	1.70652	1.78464	1.49659	1.43243	1.78014	1.04743	1.48873	1.77802	1.21374	1.63934	0	0	0	0	0	0
ENSBTAG00000004512	7.84961	10.0142	7.03829	9.49371	7.51992	9.3011	10.7765	12.5373	9.56756	16.068	10.2083	14.6223	13.7034	12.9239	22.3967	17.4377	18.1685	13.4219	5.35295	5.5245	4.72323	9.57667	7.44329	10.4934	4.7942	5.84205	8.65077	6.26209	8.90452	8.08022
ENSBTAG00000004517	4.93832	2.8217	1.92049	1.98361	2.54023	2.49073	2.00934	2.23196	4.12146	3.08739	4.5764	2.99448	2.72812	2.03771	2.38075	2.62589	2.5041	3.00904	2.87524	1.88335	2.91454	3.05526	3.22719	3.12526	0	0	0	0	0	0
ENSBTAG00000004521	22.5214	21.597	27.0895	19.0778	18.3429	11.8519	23.0555	21.0269	43.2463	19.5441	28.2061	12.2145	23.7555	13.4894	16.1901	23.9046	24.6695	13.9227	19.5209	20.3932	21.8289	31.7139	13.751	19.4093	5.89486	14.9106	41.8978	28.1489	25.962	21.7574
ENSBTAG00000004524	2.77113	2.63636	2.24234	3.47697	2.28791	1.72595	2.97044	3.55798	4.23018	4.74294	3.56869	2.58566	2.85876	1.9223	4.16338	4.03394	4.09564	2.35335	2.46598	1.27474	2.11013	3.19195	2.49255	2.70508	0	0	0	0	0	0
ENSBTAG00000004531	15.0019	16.8961	16.2643	32.0931	14.3327	19.7231	22.7765	30.3323	20.4568	37.1786	14.8623	28.7213	26.1922	26.3236	51.2908	44.0922	37.279	22.9837	15.4301	11.6392	13.6304	20.5737	8.64512	16.7133	5.52715	9.41981	43.1471	14.566	21.507	16.0299
ENSBTAG00000004540	5.24496	9.80662	6.68763	13.3598	6.94369	11.0053	11.6624	11.3156	11.2777	17.9658	8.01608	17.8466	13.42	13.1702	24.5168	20.2303	17.8412	14.0561	3.9105	4.66345	4.65045	7.68913	2.80917	8.70546	0	0	0	0	0	0
ENSBTAG00000004542	17.1952	19.4827	8.3489	14.8576	18.686	22.048	13.3444	11.487	11.7364	11.6906	11.9847	24.0763	17.593	23.3992	13.1063	5.35455	10.7493	24.7825	10.7298	15.5855	6.50197	10.3052	21.4852	38.2111	19.6256	34.7767	7.7839	18.5976	16.9441	26.1329
ENSBTAG00000004544	2.30589	3.98285	3.55124	5.05398	3.16262	3.31593	3.82195	3.5064	2.55901	4.62905	2.85236	4.46261	4.1058	3.25688	4.30483	5.05519	3.63139	3.30783	2.20088	2.28972	1.82498	3.11942	2.0066	3.16232	0	0	0	0	0	0
ENSBTAG00000004549	0	0	0	0	0	0	0	0	0	0	0	0	1.5947	2.38495	2.71171	1.89136	1.3018	1.08913	0	0	0	0	0	0	0	0	0	0	0	0
ENSBTAG00000004551	5.70388	3.98237	3.67209	4.45328	3.0702	2.81722	3.63732	3.54637	6.2546	5.03014	3.48594	3.49493	3.26905	3.06816	3.89189	4.61375	3.56323	3.01213	4.69669	2.50984	3.5904	4.47018	3.64758	3.00496	1.67121	2.212	3.22554	4.6614	3.54251	2.57764
ENSBTAG00000004552	18.7303	34.7811	13.6026	31.3117	20.968	29.9385	26.5503	29.9399	14.5953	34.2032	19.7941	56.1922	41.2036	35.4314	52.1412	76.5455	40.4613	42.5207	19.7346	19.5226	14.7799	18.5815	14.1095	28.9357	14.1648	19.9864	12.0986	15.7432	21.3409	32.9324
ENSBTAG00000004553	12.7459	8.30186	13.0642	6.96764	11.1451	6.9646	10.2489	15.5407	20.6043	11.4648	19.1402	13.0005	15.1184	2.67066	8.18121	26.0394	8.94235	5.32428	10.4335	5.63941	6.53995	9.42417	4.89065	4.43139	3.57288	4.4605	6.49156	8.89023	5.81458	5.07867
ENSBTAG00000004554	31.5261	79.5676	34.0068	106.661	70.7242	78.0219	91.3879	75.0155	37.8336	95.4902	43.9037	92.1561	82.9674	89.64	71.9431	75.9103	78.8162	74.6505	20.0924	36.2944	14.5543	41.4748	16.5868	60.4266	8.87345	22.2289	29.5361	47.7511	27.4401	93.1262
ENSBTAG00000004556	0	0	0	0	0	0	4.95652	9.87206	7.81239	6.6031	6.8162	4.1338	0	0	0	0	0	0	0	0	0	0	0	0	0	0	0	0	0	0
ENSBTAG00000004564	28.9941	36.1294	29.914	42.7508	28.0928	41.2016	23.281	19.453	20.317	62.1797	27.7016	45.5103	17.195	25.9393	27.6592	19.9577	18.5334	24.2468	11.7099	19.0848	24.5057	45.2702	19.9764	35.9658	6.67162	11.296	16.931	30.8803	17.2139	32.7015
ENSBTAG00000004570	2.31727	3.0165	2.70443	4.57783	2.42888	3.52859	6.55448	8.2881	3.44863	9.37039	3.69138	6.69646	15.5537	8.09371	29.0561	10.3826	11.6475	5.85361	0	0	0	0	0	0	0	0	0	0	0	0
ENSBTAG00000004571	6.58013	5.40413	4.53928	5.93647	3.79469	4.03053	4.93661	5.56805	10.5745	6.52289	4.58007	4.7492	4.29183	3.39496	5.95747	6.79286	3.98595	3.62284	4.60169	2.46913	3.76168	6.03618	4.9433	4.16669	2.29219	3.15421	5.92688	4.48645	4.39069	3.5609
ENSBTAG00000004585	0	0	0	0	0	0	0	0	0	0	0	0	0	0	0	0	0	0	2.2499	1.59392	2.64561	3.03494	3.59495	1.46833	0	0	0	0	0	0
ENSBTAG00000004586	13.8212	13.9698	12.4301	13.1896	12.7551	10.2669	13.6999	17.1368	18.1285	12.9477	15.4241	10.9784	15.0238	8.13099	10.7442	9.48961	12.0407	10.6904	8.21725	9.44033	9.43308	11.3635	7.14372	9.19653	1.5341	3.97432	12.4005	12.957	6.40281	12.812
ENSBTAG00000004587	0	0	0	0	0	0	2.57087	1.69747	1.131	2.3424	1.54815	2.40774	0	0	0	0	0	0	0	0	0	0	0	0	0	0	0	0	0	0
ENSBTAG00000004590	8.45645	11.3016	8.9695	11.3264	12.0196	9.9646	15.981	16.8982	19.874	12.6552	13.5569	9.86519	17.0386	8.1116	10.4813	15.2268	14.0328	9.64801	6.03959	5.44432	6.74105	8.40257	3.29846	6.62809	2.2186	2.8325	7.54011	8.75793	5.92728	7.1021
ENSBTAG00000004592	1.6872	3.4022	3.89005	5.63502	2.9029	3.81721	4.41067	5.63183	5.30011	6.15834	3.8613	5.14014	5.29268	3.77219	7.69437	6.52152	7.14297	4.53092	1.36699	1.89215	1.96727	3.12248	2.17881	2.55547	0	0	0	0	0	0
ENSBTAG00000004593	9.08908	9.60476	7.16592	12.6924	8.76536	9.04894	11.5298	11.2997	14.1238	17.6196	10.2062	12.1153	14.1995	11.3841	18.2552	18.5758	13.2694	9.25428	6.11587	6.14693	6.39549	8.4628	6.26151	8.16532	3.46042	6.34736	10.0241	7.01831	9.23641	7.19714
ENSBTAG00000004597	0	0	0	0	0	0	1.5017	2.43637	1.49241	2.96631	1.39152	1.60515	0	0	0	0	0	0	0	0	0	0	0	0	0	0	0	0	0	0
ENSBTAG00000004598	1.66705	3.60662	1.88302	5.8845	3.07365	3.34023	4.43532	4.19601	2.52113	7.39849	2.32918	6.59225	4.65929	4.95674	7.43135	6.90223	6.63068	4.79455	1.8948	1.48296	1.32164	2.63129	1.41572	3.37573	0	0	0	0	0	0
ENSBTAG00000004599	0	0	0	0	0	0	1.32793	1.99667	3.90169	1.10737	4.03083	1.87768	1.59873	2.44427	2.10387	1.69274	2.61691	1.98281	2.07185	3.37396	5.21561	2.64948	3.96911	3.81819	2.33445	3.942	5.31085	5.21669	3.58491	1.39464
ENSBTAG00000004600	12.7226	15.0081	12.9763	19.661	12.5572	13.0459	13.0214	12.3961	13.7225	20.7182	11.0737	14.086	17.344	15.8288	23.7096	27.8498	19.7853	15.8272	10.0999	8.27435	8.95951	15.0471	9.70327	12.0533	6.16832	7.63713	12.1102	12.0017	11.0808	14.0293
ENSBTAG00000004601	5.84361	11.4708	9.20265	14.6693	7.77246	11.5007	13.3723	12.145	6.50616	20.336	8.25317	13.9819	12.2945	9.85088	14.8857	13.3288	11.3428	10.5279	4.39436	5.22046	4.16653	7.5098	3.70954	10.6536	3.07876	5.20995	6.00936	7.81612	4.68835	8.27169
ENSBTAG00000004602	0	0	0	0	0	0	8.30753	6.13213	2.10708	5.1769	7.55145	4.45536	0	0	0	0	0	0	0	0	0	0	0	0	3.52002	1.64282	2.72588	4.2055	4.34211	2.19669
ENSBTAG00000004603	9.83806	9.56296	9.88063	12.4167	8.83061	8.29242	10.1564	10.6	11.5729	14.4619	10.7963	10.9527	14.9981	12.2355	16.8067	17.996	16.4763	13.5152	9.3096	7.46912	5.84896	13.6138	11.9433	13.1984	8.42515	11.2907	12.0628	11.3221	13.1826	9.12095
ENSBTAG00000004604	41.2911	56.0781	53.9325	52.2998	52.7989	44.0635	52.4159	43.2302	45.2767	50.2438	40.4956	41.0939	47.9151	48.9826	51.1786	46.5487	48.8916	43.1923	38.7688	33.9012	30.6191	50.659	34.6044	51.0179	36.0127	47.7882	35.8321	48.641	53.9228	54.8798
ENSBTAG00000004620	4.21179	3.11439	4.42067	4.96073	2.8637	2.12601	3.7832	3.51338	5.60927	5.61088	4.2436	3.71532	3.98214	2.32453	6.78899	6.94187	5.26259	4.66069	4.06384	2.24056	3.83552	5.54758	2.55983	2.41676	0	0	0	0	0	0
ENSBTAG00000004631	0	0	0	0	0	0	1.1688	1.4429	1.572	2.60153	1.20746	2.34199	1.10635	1.6172	2.47733	2.28336	1.43133	1.49955	0	0	0	0	0	0	0	0	0	0	0	0
ENSBTAG00000004632	21.1035	23.2478	23.662	26.399	17.9708	18.1021	21.2723	23.345	30.8937	22.3168	21.2716	16.5252	18.802	23.9858	21.7825	19.8094	19.6277	24.7103	17.8548	19.3139	16.3767	30.1933	16.6602	17.8649	10.4967	17.6922	20.1655	25.8661	19.4089	20.644
ENSBTAG00000004635	2.8643	3.01615	1.95084	2.64922	2.71127	3.0124	2.07156	1.98696	2.52244	2.21244	2.74211	4.61884	2.23048	3.27718	2.56166	3.25167	2.15631	3.34952	1.03475	1.95609	1.35858	1.21067	1.01521	3.01235	1.32482	2.06994	1.93355	2.50509	1.30154	2.44326
ENSBTAG00000004636	0	0	0	0	0	0	3.06157	3.08212	3.16232	5.18751	3.40991	2.29842	1.99152	1.86981	2.59634	2.02645	2.2521	1.59413	1.77829	1.91154	2.02209	2.843	2.51934	2.51486	1.77298	1.78219	1.94097	1.34479	2.6811	2.76349
ENSBTAG00000004639	0	0	0	0	0	0	2.32303	2.52294	1.07377	3.15157	2.33608	3.31794	2.69012	3.17977	3.09641	4.0486	2.62388	2.34833	0	0	0	0	0	0	0	0	0	0	0	0
ENSBTAG00000004643	2.47122	2.96044	2.0103	3.66242	1.71537	2.65304	2.23659	2.6343	2.53749	3.85141	2.25301	2.78522	3.2703	2.25341	4.22109	4.27966	2.33284	3.34489	1.23095	2.1003	1.24939	3.21227	1.76252	2.93941	1.07969	2.11436	3.87522	1.98608	1.868	2.30673
ENSBTAG00000004651	0	0	0	0	0	0	3.66933	3.14685	7.97127	2.3258	3.74624	1.38424	3.11138	1.54261	1.7006	3.96805	2.66188	1.91635	5.06726	2.92423	4.56203	3.72551	2.86325	1.7412	0	0	0	0	0	0
ENSBTAG00000004653	5.42835	5.70051	3.05206	11.6341	3.4926	5.62888	5.10714	6.13349	4.7063	21.2089	3.8049	6.48054	8.79028	5.96222	10.4402	7.53107	8.11285	7.55657	3.5371	3.45888	3.04841	6.9876	3.2628	5.88485	2.5913	4.3555	2.72549	4.99025	3.44022	6.07277
ENSBTAG00000004654	3.91545	7.45685	5.91706	11.148	5.62165	6.80501	7.66737	8.29934	8.22081	11.7185	6.35754	9.2754	7.41514	8.13893	11.9305	13.9828	10.0751	8.17315	3.52233	3.96759	3.84405	7.20812	2.75307	5.03999	1.24997	2.66345	5.89216	5.31984	3.68324	6.23395
ENSBTAG00000004659	4.10903	2.74277	2.85037	2.29966	2.43042	1.56987	2.2824	3.68416	3.66837	3.07672	4.10634	3.25467	3.07992	1.63097	2.2088	3.53661	2.60803	1.58003	3.21595	4.4369	3.6481	5.74144	2.33191	1.91062	0	0	0	0	0	0
ENSBTAG00000004663	0	0	0	0	0	0	0	0	0	0	0	0	1.59996	1.79142	3.35139	1.55318	4.8372	3.18622	0	0	0	0	0	0	0	0	0	0	0	0
ENSBTAG00000004664	41.7619	39.6735	33.6073	50.3927	43.0142	35.6808	56.9608	43.1428	29.4873	39.6418	41.8126	51.0242	61.7547	50.0581	40.108	40.0373	43.8802	35.6322	48.3385	36.3518	18.6083	36.2685	28.2721	37.9575	29.369	32.4172	28.3612	36.2859	45.4227	29.4468
ENSBTAG00000004672	8.83623	11.6959	9.5471	17.3364	11.938	16.7747	13.0957	13.4571	10.9535	26.6459	10.2383	18.3266	14.838	19.7372	23.5446	20.3271	12.875	13.211	7.28993	6.8244	6.62423	8.51363	6.49016	12.9824	6.10956	7.9589	14.1075	9.52773	10.3226	11.7557
ENSBTAG00000004675	5.55949	4.80056	4.71568	8.02893	3.86319	4.67716	5.44418	4.96933	6.48949	10.0673	3.59794	6.35448	5.32246	4.11763	8.08816	9.50231	7.25132	5.23705	5.99539	3.24498	3.28008	8.50958	4.13143	4.69911	2.88204	4.00697	4.39862	5.54753	5.30367	4.28184
ENSBTAG00000004679	8.64499	17.6452	13.6072	19.242	12.6685	16.0639	21.2334	24.1056	20.0007	35.267	15.7289	18.5577	18.5669	12.2805	24.7795	34.898	15.1878	11.3345	7.99811	6.65582	7.11878	10.7551	5.90476	9.9504	6.39413	8.03569	9.49512	11.7052	8.72066	13.4725
ENSBTAG00000004695	24.6819	27.7563	22.3998	35.9409	24.4142	26.6656	23.3489	23.8481	27.2976	35.9696	21.8069	28.0524	32.3039	19.4831	35.4179	48.1988	39.4311	35.0031	20.9437	18.4285	16.4583	32.4327	26.6172	29.738	19.2644	24.6481	17.1651	27.0975	24.271	29.9127
ENSBTAG00000004709	0	0	0	0	0	0	0	0	0	0	0	0	2.99148	4.34365	6.17211	2.51256	2.01295	1.8878	0	0	0	0	0	0	0	0	0	0	0	0
ENSBTAG00000004715	3.50085	5.55	4.68733	6.75356	3.8763	4.97375	4.99503	6.22044	5.17889	9.77577	5.62851	7.487	4.97759	6.54455	15.819	13.7959	10.0357	5.87092	2.12033	2.72836	2.39938	4.15187	3.6395	5.34591	2.83599	4.43717	5.67587	4.77408	4.55133	4.87655
ENSBTAG00000004722	2.47639	2.27292	2.47606	2.16554	2.13328	1.58641	1.86589	2.10069	2.95341	2.37599	2.5442	1.75958	1.90748	1.06012	1.70591	2.54141	2.73393	2.25139	2.48785	1.55836	2.2185	3.90855	2.28909	1.70379	1.10069	1.15277	2.2214	2.58532	2.03972	1.32999
ENSBTAG00000004723	16.3809	15.8023	12.5628	22.624	15.5566	23.9711	24.7729	25.7841	16.2181	29.5635	19.8463	29.8454	23.2615	24.5509	31.7121	25.8133	25.661	22.3483	11.9237	12.3043	15.0261	15.3052	9.43337	22.5419	6.94594	12.4622	19.0338	12.8465	14.1581	20.1941
ENSBTAG00000004732	0	0	0	0	0	0	3.7923	3.63565	2.32916	3.93655	3.82012	3.12435	6.77354	10.2073	15.5167	9.46527	3.11492	2.73002	0	0	0	0	0	0	0	0	0	0	0	0
ENSBTAG00000004735	0	0	0	0	0	0	0	0	0	0	0	0	2.36987	2.59887	5.63532	5.36988	3.97776	2.08358	0	0	0	0	0	0	0	0	0	0	0	0
ENSBTAG00000004736	18.3569	28.1774	25.2694	39.629	23.9683	29.4771	28.4893	32.0817	25.9979	36.1257	20.9577	28.5485	35.3458	29.0662	41.0773	39.8675	37.0849	36.7822	13.7174	16.5256	12.8138	30.3769	9.02569	24.4669	6.30698	12.5628	31.2715	21.0958	18.5572	25.1964
ENSBTAG00000004738	11.2911	16.0026	11.2481	18.2132	13.1189	13.4666	13.9177	13.3317	14.7531	23.8417	11.3548	16.8186	17.8141	14.3327	29.977	31.2822	25.345	16.981	11.6951	8.02609	8.00679	17.5225	14.0469	15.7022	13.0656	13.4728	10.4095	14.1525	17.3747	12.5866
ENSBTAG00000004745	3.20907	4.66418	2.97721	9.18	4.83344	6.62481	6.09703	7.9193	4.90814	12.7544	4.05685	8.1913	5.65425	7.33442	11.4502	8.61147	8.42037	5.42054	2.37164	2.40173	2.50471	5.11554	2.93382	6.12195	2.22033	3.29596	5.31811	3.74988	3.51457	4.89307
ENSBTAG00000004746	0	0	0	0	0	0	1.12832	1.09709	1.12117	2.18639	1.4707	1.81981	0	0	0	0	0	0	0	0	0	0	0	0	0	0	0	0	0	0
ENSBTAG00000004749	1.53216	2.50748	2.14607	3.00399	2.0224	2.99501	3.07157	2.33098	1.88657	4.0673	2.12238	4.29407	2.93687	2.13132	3.27048	2.12976	2.91267	2.06063	0	0	0	0	0	0	0	0	0	0	0	0
ENSBTAG00000004750	0	0	0	0	0	0	1.90108	1.2714	2.18528	1.28098	2.03666	1.42923	0	0	0	0	0	0	0	0	0	0	0	0	0	0	0	0	0	0
ENSBTAG00000004753	0	0	0	0	0	0	2.51235	1.82184	1.41444	2.3719	1.57907	2.4711	2.68903	1.56922	2.86146	3.93102	4.01605	3.20562	1.53733	1.57102	1.2941	3.37746	1.57472	2.41114	0	0	0	0	0	0
ENSBTAG00000004755	4.25194	4.05825	4.79067	3.73979	4.46393	3.43518	4.75314	5.04427	6.51769	4.45232	4.32295	3.43088	4.43308	3.35424	3.9526	5.51892	3.82957	3.62204	2.95058	3.10896	2.94241	4.43946	3.73171	3.0142	1.98101	2.71437	3.42902	3.55225	3.11763	3.26653
ENSBTAG00000004757	6.84099	11.7561	7.02437	5.85601	10.6829	12.1956	11.124	8.2042	7.50699	9.43335	11.8128	14.3315	20.8302	5.00788	15.1692	47.7089	18.3414	13.0019	3.65314	3.4765	2.92039	5.89543	4.84826	7.0106	2.41549	2.11094	5.11233	5.18592	4.3166	6.32448
ENSBTAG00000004769	0	0	0	0	0	0	0	0	0	0	0	0	1.42578	2.20771	1.8322	2.59942	1.23245	2.36407	0	0	0	0	0	0	0	0	0	0	0	0
ENSBTAG00000004770	23.4149	17.8001	14.8936	26.9506	16.3876	19.7836	22.0175	16.4283	26.4693	33.1942	23.4221	25.0342	18.5743	26.5323	16.5109	12.7458	13.5784	23.5035	16.0985	14.6306	15.1652	25.5739	17.7144	20.2083	17.0442	21.0998	9.99258	24.7577	19.0568	19.5772
ENSBTAG00000004772	0	0	0	0	0	0	2.15426	3.744	1.3626	2.22044	1.10508	4.3098	3.32273	2.61592	5.76107	4.48509	3.66511	1.41494	0	0	0	0	0	0	0	0	0	0	0	0
ENSBTAG00000004776	25.0735	20.0135	17.1234	18.6254	24.5373	22.3896	30.6826	20.876	21.1093	12.0438	32.9155	14.5886	30.5819	14.0556	14.8097	22.1355	26.1623	25.5287	26.9368	21.9184	11.7535	16.2165	15.9235	28.4949	10.1159	13.0875	17.8872	23.5223	28.3183	29.576
ENSBTAG00000004777	31.6535	31.0472	41.3529	34.3137	21.0694	28.0429	48.9561	64.2682	50.2193	42.8275	46.4479	80.3428	52.2585	31.7652	80.0938	112.118	76.6791	24.9882	18.3855	39.0533	27.648	21.8347	8.59309	23.128	6.47332	17.1913	89.1731	23.2572	45.1541	18.2704
ENSBTAG00000004781	0	0	0	0	0	0	1.19526	1.46289	1.17268	1.86366	1.11684	1.60559	1.53527	1.03109	1.66181	1.54768	1.28431	1.02977	0	0	0	0	0	0	0	0	0	0	0	0
ENSBTAG00000004782	0	0	0	0	0	0	2.24077	2.6206	3.78425	1.35171	2.15849	1.37222	0	0	0	0	0	0	0	0	0	0	0	0	2.93898	2.1131	1.13947	1.32182	2.82582	1.19416
ENSBTAG00000004783	5.06457	6.45259	6.17432	5.96883	6.16618	5.91334	5.85635	7.3384	8.41211	7.38443	7.51264	5.57669	7.00332	4.2943	7.38874	12.2675	9.14782	4.61709	5.1903	3.41527	3.62659	7.53454	1.34474	4.32247	1.07846	1.83703	5.36441	4.88968	2.18599	5.08518
ENSBTAG00000004786	9.9484	14.4461	13.0297	14.3572	12.9677	13.7633	16.4141	18.2329	13.5208	9.53711	14.3522	16.0605	16.2031	13.3096	15.9681	13.5258	18.3323	15.186	11.3702	7.2321	7.40036	8.11003	11.4265	17.1383	5.51822	9.90072	7.30968	9.6504	12.7492	13.7872
ENSBTAG00000004787	3.38284	3.97736	3.34806	5.60357	3.00714	3.52261	2.57496	4.15637	2.48672	3.72778	2.29315	5.36672	6.40162	3.22413	3.75226	4.58443	3.81198	4.84226	2.44851	4.25193	1.6704	6.00154	2.58943	5.60102	0	0	0	0	0	0
ENSBTAG00000004788	4.19029	7.24764	4.41038	7.48853	6.0935	6.72059	8.32826	8.24577	5.00638	6.07422	7.76272	8.63362	12.9229	5.96219	9.59669	10.0907	12.3113	9.09629	3.53618	4.5188	3.43887	6.70947	3.13969	7.83888	1.42239	2.19801	2.80036	4.61033	3.63167	5.97796
ENSBTAG00000004790	6.38839	11.9083	8.80936	15.2582	9.57273	14.5427	13.6338	18.534	12.4823	9.88336	13.9927	16.4458	17.7573	13.6802	16.5213	20.9753	26.2991	20.4811	3.68694	7.66112	3.46512	5.35846	3.22779	9.70968	1.10593	5.28671	10.2809	7.08105	6.4103	12.1084
ENSBTAG00000004791	3.19475	2.71809	2.40968	2.54603	2.2126	1.76643	2.42828	2.42338	2.47656	3.09952	2.17376	2.42781	3.63517	2.57486	4.5807	5.17081	4.04751	3.03639	3.07293	1.83126	1.69207	2.90749	2.50953	2.32716	2.03116	2.11462	3.32374	2.17305	3.17872	1.94383
ENSBTAG00000004792	0	0	0	0	0	0	0	0	0	0	0	0	4.73569	6.13643	8.96461	6.56323	6.71938	6.92632	0	0	0	0	0	0	0	0	0	0	0	0
ENSBTAG00000004797	0	0	0	0	0	0	1.91432	1.92526	4.43231	1.37462	3.22792	1.50238	2.34215	1.34065	1.59485	1.93433	2.1799	1.99339	3.22867	2.05034	2.44314	2.09694	2.85912	2.64632	0	0	0	0	0	0
ENSBTAG00000004801	0	0	0	0	0	0	1.76417	2.36272	2.64551	2.68813	2.07919	2.37499	2.37823	1.55741	3.89226	4.39909	2.08721	1.4783	0	0	0	0	0	0	0	0	0	0	0	0
ENSBTAG00000004803	37.5754	34.0871	38.5999	30.6411	36.1935	27.0445	26.785	24.6819	32.3671	16.1733	35.9721	29.504	35.7764	45.5108	33.135	43.526	44.0128	50.2453	36.1517	39.8784	25.587	33.6369	28.7467	33.3769	17.2731	25.3506	65.6102	31.8904	64.5527	24.9218
ENSBTAG00000004804	5.89043	6.12249	4.69416	8.53303	5.34555	5.08433	6.18936	7.36888	8.70918	10.419	6.50122	6.45418	7.2435	6.42448	15.2121	14.8934	9.10664	6.67559	4.17743	3.65797	4.1921	6.43637	4.21769	5.52884	2.60952	4.09084	7.74526	4.74852	4.85983	3.90214
ENSBTAG00000004805	4.17142	4.57044	3.10095	5.47743	4.40826	6.3327	4.69439	5.36619	4.13991	7.7246	4.19472	8.0315	5.64713	6.81187	8.46654	8.67986	5.593	5.09516	5.23928	3.56926	3.23531	2.56077	2.57809	4.49478	2.19231	2.20988	3.16653	3.09774	3.12326	4.99865
ENSBTAG00000004806	11.0368	36.4679	11.6551	43.1337	26.1203	56.6046	35.4852	25.8835	14.8261	61.7264	11.2307	73.7687	21.1073	44.79	33.5978	15.8619	16.0008	33.7874	6.94518	11.9314	6.46383	13.5865	7.17827	34.4005	3.49343	4.87828	4.88572	4.2797	4.87394	5.44165
ENSBTAG00000004814	0	0	0	0	0	0	1.87526	1.34596	1.55563	3.06611	1.78794	2.55054	2.18958	1.77381	2.3529	2.36258	1.69068	1.9714	1.26269	1.06224	1.13942	1.33464	1.57636	2.22662	0	0	0	0	0	0
ENSBTAG00000004815	0	0	0	0	0	0	2.19942	3.36857	2.43482	5.7955	3.63261	1.18915	3.8595	2.29303	4.996	8.96626	5.20916	1.4903	0	0	0	0	0	0	0	0	0	0	0	0
ENSBTAG00000004820	30.0642	31.0443	36.1817	29.2284	29.7887	20.9904	33.6744	30.3132	39.2633	25.0115	30.6569	19.6146	26.6922	28.5416	22.4931	25.5868	28.8275	25.0521	30.6868	26.6292	24.8885	30.2494	25.0245	28.2077	13.8639	25.4075	47.1307	33.2171	38.8594	30.408
ENSBTAG00000004823	34.9467	43.9747	48.6299	41.6423	54.3969	49.7004	52.1827	50.1234	60.4622	51.0429	41.4883	41.0342	36.539	31.7241	31.0242	21.2587	29.0952	36.8351	29.4422	32.8467	28.3261	35.9009	22.8355	55.8282	7.07725	20.1747	26.9611	38.269	28.8753	61.0782
ENSBTAG00000004826	0	0	0	0	0	0	0	0	0	0	0	0	0	0	0	0	0	0	1.65562	1.91454	1.76121	1.54859	1.3964	1.03553	0	0	0	0	0	0
ENSBTAG00000004829	15.1615	20.2704	19.8784	25.501	19.2354	19.2409	27.151	27.5015	24.5421	28.6826	19.2923	21.292	26.6971	20.3349	24.589	23.52	21.7295	16.6864	16.3979	14.1033	13.3691	18.8694	13.1614	21.5113	7.69492	12.8707	20.9713	19.1021	22.2034	19.565
ENSBTAG00000004832	0	0	0	0	0	0	1.81986	1.65085	2.1124	3.04357	2.06156	2.58464	1.95583	1.23375	2.68125	2.02805	1.77475	1.18986	1.29293	1.0119	1.12256	1.54171	1.06758	1.55043	0	0	0	0	0	0
ENSBTAG00000004833	6.72378	9.9901	9.14879	9.24339	7.29741	7.13007	8.90488	8.90134	8.65148	8.39617	8.48676	10.2749	10.3206	7.76115	13.5328	12.9842	12.9891	9.80423	5.25667	4.87232	4.26021	7.17994	4.34177	7.79817	1.78647	3.93254	6.80395	6.19794	5.16253	5.86687
ENSBTAG00000004834	2.31762	2.31186	1.51157	2.79682	2.31101	2.27059	2.57539	2.03098	3.05126	3.31207	2.29347	3.11273	2.35189	2.37421	2.38376	3.26328	2.39045	1.81488	1.09785	1.48125	1.66845	1.95749	1.56857	1.98162	0	0	0	0	0	0
ENSBTAG00000004835	19.5893	5.44535	7.78495	4.26344	7.14557	3.2759	2.52748	3.18087	8.12902	1.82332	8.27078	2.34759	0	0	0	0	0	0	8.59321	5.45086	8.96603	8.80067	10.6372	6.22895	0	0	0	0	0	0
ENSBTAG00000004838	2.73984	3.54266	3.20038	5.36402	3.54979	4.01447	5.68348	4.17004	4.24113	5.94581	3.38924	2.83569	3.59913	3.4865	5.43093	4.69971	4.64123	3.88189	0	0	0	0	0	0	0	0	0	0	0	0
ENSBTAG00000004840	2.64611	2.85498	6.40657	3.44454	4.33903	2.38915	2.53464	3.11089	6.52898	3.7488	4.23251	4.67733	4.00169	2.03212	5.42566	16.6883	4.50225	2.89663	0	0	0	0	0	0	1.57065	1.82306	3.30477	3.68957	2.13965	2.0655
ENSBTAG00000004842	0	0	0	0	0	0	1.38179	1.70852	1.562	2.9817	1.49419	1.45568	1.97003	1.82702	2.40463	2.97776	2.07452	1.62401	0	0	0	0	0	0	0	0	0	0	0	0
ENSBTAG00000004844	4.06552	9.0588	7.12451	9.73112	7.37761	8.21088	7.16893	6.05393	7.55213	13.8681	4.55764	8.97542	6.98055	5.8159	11.0548	9.18092	7.87154	8.97644	3.32794	3.51724	3.33644	5.6835	3.84334	7.65733	3.35863	4.09495	4.64285	7.46283	5.12979	8.84588
ENSBTAG00000004850	3.30462	10.3497	3.72645	20.5199	6.76044	26.2083	13.1057	15.915	3.73959	46.0563	2.97899	35.8693	14.8699	42.6774	26.0949	16.299	12.5183	16.3213	3.90527	2.11899	3.01896	3.00409	1.56733	3.40278	1.74557	2.21253	2.44811	2.39329	2.21964	2.77677
ENSBTAG00000004851	2.76337	2.12404	1.63904	1.87208	1.72794	1.6051	2.1166	2.04253	2.47107	2.43023	2.86942	2.59662	2.73506	1.42388	2.94484	3.62497	2.65862	2.45904	0	0	0	0	0	0	0	0	0	0	0	0
ENSBTAG00000004852	6.37398	6.92281	7.49646	7.13852	7.51044	4.5991	8.16651	7.59598	12.1636	7.64443	9.80522	4.66058	8.993	3.45724	6.53078	12.3203	9.21247	6.3046	4.54276	4.32576	4.70056	7.51542	5.1922	5.46008	4.19674	4.53418	6.32872	7.65591	7.00414	4.52442
ENSBTAG00000004855	70.9793	142.556	90.1189	141.885	153.372	173.472	132.023	128.893	78.8263	124.985	118.76	167.665	109.9	84.162	78.0713	80.9451	92.8582	133.652	54.6229	65.0586	46.992	76.0774	64.9944	133.878	43.4875	53.2782	44.4344	74.0724	70.4862	146.227
ENSBTAG00000004856	14.1493	29.2884	16.565	30.0528	31.4962	30.0671	20.4914	17.0541	19.9689	23.8872	20.5059	23.9364	18.4595	19.7832	22.9672	22.4918	22.4264	24.5907	11.3221	16.7359	9.83879	20.948	21.3696	30.7611	15.8216	22.3913	7.20517	23.7933	14.8525	34.3271
ENSBTAG00000004860	1.65824	12.2846	11.342	11.4186	7.0048	8.7467	4.04703	5.74558	3.2302	12.7379	5.18885	13.7834	0	0	0	0	0	0	0	0	0	0	0	0	0	0	0	0	0	0
ENSBTAG00000004861	33.5628	85.9134	80.8442	118.794	75.8554	105.078	108.734	101.955	58.7714	126.623	55.854	110.113	123.517	176.214	177.313	136.399	121.335	111.507	48.0519	35.9945	32.0212	53.8558	26.4259	71.0231	35.5818	43.3809	69.934	44.4969	78.3427	78.9767
ENSBTAG00000004870	3.22661	3.64897	2.37304	2.96189	3.03567	2.79191	2.82573	3.55273	2.62047	5.30831	2.86842	4.70774	4.61961	3.89965	7.19913	9.02263	4.63723	3.30055	2.62494	1.71096	1.97206	2.10914	2.60308	3.68563	2.05172	2.63512	2.71341	2.75372	3.15968	2.48559
ENSBTAG00000004871	149.262	306.004	253.306	269.478	254.526	255.207	319.529	333.867	232.669	226.792	260.99	311.815	305.181	246.672	325.885	198.924	275.68	260.953	129.627	188.609	147.005	149.986	84.9311	238.095	38.8139	96.8177	182.338	135.65	196.992	223.203
ENSBTAG00000004872	26.1358	38.2593	34.2628	46.295	39.8465	33.2639	38.7771	38.84	41.9156	39.9125	33.9672	32.1306	41.5006	31.5413	42.2314	40.3197	41.9822	30.2555	28.8565	24.9186	25.299	34.5226	18.8767	34.6194	8.87102	23.6457	52.732	31.6178	38.8082	39.9073
ENSBTAG00000004873	24.7378	9.88886	10.6243	7.70944	9.22023	5.28209	8.40164	8.75398	23.0526	6.79212	18.4451	6.51633	7.24434	4.71516	4.92286	8.33291	8.1125	6.87158	19.7741	13.1009	21.1524	19.4996	15.5723	9.86157	2.20571	6.20798	14.7224	13.1835	11.0153	4.80823
ENSBTAG00000004874	64.7078	59.1633	75.4281	58.0903	54.5673	40.9235	55.7843	64.4568	103.687	51.5675	68.2302	35.1349	49.9529	38.0655	45.4417	42.5804	43.3064	41.7262	69.0531	58.7106	65.3029	83.0402	41.6967	54.9077	19.6356	34.3418	77.5249	68.5589	59.1684	51.1577
ENSBTAG00000004875	5.67929	8.32423	4.75998	8.0852	6.53165	10.1464	8.31793	8.78962	5.96187	10.0219	5.20496	10.6646	11.3218	12.1798	15.3791	11.5875	13.1466	12.4839	3.75896	3.77956	2.43647	5.76892	5.42282	9.55287	4.4863	6.88729	5.37083	6.87527	7.56474	6.4322
ENSBTAG00000004876	7.02958	5.79817	6.95561	6.22858	4.73777	4.08859	5.50239	6.53672	6.81944	10.3368	6.33789	6.854	7.01224	3.60776	10.0432	8.94273	6.23761	4.48959	4.75436	4.0614	4.98209	7.13495	5.7484	6.39623	2.92926	2.78299	4.28895	5.42098	5.96535	4.09182
ENSBTAG00000004879	10.1552	16.1223	10.3032	15.8488	12.8375	15.1906	19.3372	14.6103	14.8441	24.1816	12.1517	24.0202	17.1676	18.4753	20.768	18.3861	17.152	18.5537	6.55641	8.87525	6.47202	10.9777	7.57821	17.9385	7.12665	9.46936	6.29738	8.11398	7.79007	13.2946
ENSBTAG00000004887	25.1048	35.0117	22.3493	42.9744	26.6678	40.062	33.6549	33.6659	30.6838	45.5281	27.6338	39.9796	37.1909	46.6173	52.1515	56.0415	43.1054	39.5697	18.5441	20.4132	18.5015	33.976	16.3647	32.917	16.6102	21.8852	22.3803	23.9574	21.2399	36.0842
ENSBTAG00000004891	2.85379	2.34295	2.25991	3.08828	2.18106	1.55633	2.98255	3.89952	3.64599	3.70647	2.55246	2.23837	3.09994	1.66407	2.40717	2.63146	2.29231	1.55376	2.08604	1.4062	1.87063	2.46274	1.89449	1.81355	0	0	0	0	0	0
ENSBTAG00000004893	4.31526	10.0731	6.87586	10.0148	3.42759	3.96503	4.59277	7.00762	8.31443	8.1108	10.3843	7.7582	4.11115	3.23218	6.26337	6.88342	3.78789	4.37106	1.98152	2.32745	3.42686	8.17424	3.37026	3.69696	1.03701	2.29133	2.20673	6.49531	2.61338	2.0912
ENSBTAG00000004896	4.51358	3.93364	3.3929	3.51393	3.70449	3.80201	5.06607	4.56615	4.74456	6.95803	5.94237	5.34306	5.78918	1.40412	13.706	22.5015	17.1191	5.42866	2.24653	1.82525	1.98226	2.54389	2.06837	1.78474	0	0	0	0	0	0
ENSBTAG00000004899	0	0	0	0	0	0	0	0	0	0	0	0	1.87663	2.47849	7.16104	14.4498	5.39217	1.1663	0	0	0	0	0	0	0	0	0	0	0	0
ENSBTAG00000004902	12.2496	10.537	7.96244	17.27	8.74201	8.78565	9.57187	9.32879	14.6198	19.1181	9.56082	10.0207	10.45	10.9855	13.4379	18.2181	11.3924	11.123	8.43486	7.93999	7.65628	12.0758	6.5757	8.65678	2.78995	5.36186	9.83204	10.646	7.71967	9.16185
ENSBTAG00000004907	10.702	6.23029	4.75422	4.72447	5.07415	4.54171	4.68644	5.71475	8.00543	5.68654	7.19015	5.7275	5.96163	4.60412	5.16566	7.98681	5.95744	4.52057	6.02922	3.98168	4.11811	5.87147	4.78737	5.81056	2.13852	2.73061	2.79495	2.38684	3.81905	4.1429
ENSBTAG00000004908	9.18836	16.0741	3.24344	12.6905	12.2231	11.218	5.52094	8.34296	3.53828	6.83751	5.98326	8.01557	2.91045	2.86432	2.80856	1.84064	1.95624	2.81309	8.81443	37.8409	4.67898	17.1235	6.86486	11.0917	1.38439	1.772	1.71876	1.73854	1.53055	1.25038
ENSBTAG00000004910	98.2366	153.556	116.656	143.071	131.263	159.315	166.394	159.874	138.427	147.341	118.776	162.467	129.861	161.137	108.425	58.4284	88.9409	139.245	78.2113	115.956	75.6127	108.757	67.087	159.241	52.8056	89.2629	63.8768	106.509	85.2802	153.658
ENSBTAG00000004912	2.57321	1.97494	1.7863	2.32214	1.58931	1.92119	2.33504	2.43723	3.32821	3.60352	2.51735	3.03551	2.70514	2.65599	4.37876	3.46082	2.97362	2.07455	1.81114	1.47692	1.63863	2.25866	1.75523	1.52544	0	0	0	0	0	0
ENSBTAG00000004913	6.69186	6.75546	6.48832	10.7765	6.10885	6.83139	10.5714	10.4625	8.81847	11.7738	6.58366	7.49006	13.1082	7.01322	10.7063	18.6034	12.4288	7.34998	5.66818	5.33445	4.7456	7.09088	5.94735	8.39335	3.95214	5.44095	8.95519	9.37025	10.2968	8.19959
ENSBTAG00000004915	129.374	156.791	175.016	210.509	182.363	151.803	177.582	182.433	234.688	182.623	159.11	108.027	181.659	159.697	130.668	184.506	186.991	154.66	106.652	139.801	84.4184	166.339	81.9581	142.586	55.9436	101.478	177.363	176.437	145.225	179.846
ENSBTAG00000004916	8.23529	7.76882	8.25109	8.42725	6.58079	4.35535	7.04356	7.59225	12.5454	7.70253	7.90111	5.63906	9.14866	5.08821	9.52479	11.3204	10.1574	6.86177	6.61407	5.09259	6.50856	8.74557	5.40773	5.25532	3.61662	3.98857	6.11788	6.06641	6.06352	5.12253
ENSBTAG00000004920	0	0	0	0	0	0	2.43892	3.8875	4.46655	3.38599	3.0834	1.29532	3.42008	1.46277	3.21642	3.00956	2.20185	2.1705	1.42622	1.78257	1.75952	2.82567	1.17244	1.72506	0	0	0	0	0	0
ENSBTAG00000004922	4.99034	11.341	5.0861	13.0225	10.9449	19.5932	18.1585	17.1712	5.96183	31.3757	5.93803	21.6373	11.5665	24.3943	10.2584	4.4527	8.55496	8.34323	5.48703	3.01481	2.53948	3.13432	4.75194	17.1063	2.50326	3.92012	3.90955	4.63549	4.94109	17.4662
ENSBTAG00000004929	1.73004	2.98315	1.92711	5.22382	2.69436	3.10029	3.33683	4.95919	3.26314	8.44997	2.82017	4.49058	4.75108	3.06471	6.83831	8.02512	6.02309	3.34948	1.05712	1.3522	1.67684	2.37034	1.36614	2.89766	1.35324	1.52805	3.99159	2.10217	1.97249	2.35673
ENSBTAG00000004933	22.0022	32.9502	28.116	51.6323	29.8748	31.3711	35.6889	37.6356	38.825	61.0568	36.0651	41.4192	34.6677	25.7002	37.7433	33.0382	38.7469	32.4109	15.6897	18.6809	19.1498	33.7788	11.8532	24.1454	2.58635	7.52997	21.863	21.1246	14.6033	29.3848
ENSBTAG00000004934	0	0	0	0	0	0	2.60532	3.1511	3.13485	4.81472	2.32372	3.99128	2.59029	2.10662	4.27456	4.38398	4.00556	2.41038	0	0	0	0	0	0	0	0	0	0	0	0
ENSBTAG00000004937	7.3695	7.6287	6.99865	9.77857	7.55768	5.61118	8.21593	8.85333	10.2512	12.4009	7.37518	6.84781	10.99	5.87543	11.2555	16.924	10.3677	6.66943	7.87899	4.83888	5.11974	9.124	5.28245	4.57517	5.54982	5.13321	8.41608	7.04094	8.01293	4.90944
ENSBTAG00000004939	0	0	0	0	0	0	1.79248	1.18783	1.42203	2.78683	1.6167	2.13978	0	0	0	0	0	0	0	0	0	0	0	0	0	0	0	0	0	0
ENSBTAG00000004942	19.9559	26.9101	27.3142	35.4715	21.8488	17.8177	27.4466	25.3336	34.4053	26.8844	28.8384	24.8628	23.6041	18.8104	27.8265	25.8052	32.3975	20.4364	12.6198	21.6803	20.8391	37.4521	15.3339	20.5086	2.42565	7.34263	18.937	24.5791	13.5606	20.058
ENSBTAG00000004950	3.10618	1.55956	2.62366	2.35736	1.74417	1.66813	0	0	0	0	0	0	0	0	0	0	0	0	0	0	0	0	0	0	0	0	0	0	0	0
ENSBTAG00000004961	0	0	0	0	0	0	3.00312	2.94962	3.318	7.53722	1.68547	3.59334	2.80574	2.13772	5.06781	4.00473	4.19973	1.66813	0	0	0	0	0	0	0	0	0	0	0	0
ENSBTAG00000004965	0	0	0	0	0	0	1.19369	1.33752	2.16777	1.85306	1.47337	1.14956	0	0	0	0	0	0	0	0	0	0	0	0	0	0	0	0	0	0
ENSBTAG00000004976	3.66211	4.29332	2.4981	4.56928	4.08604	4.21486	5.33896	5.80668	5.04416	7.38142	1.01664	5.47329	6.07899	5.70325	6.75973	5.04578	5.90301	6.77984	0	0	0	0	0	0	0	0	0	0	0	0
ENSBTAG00000004979	3.0684	6.3004	3.92878	6.46218	4.21415	6.66091	6.44668	6.56341	3.22845	11.261	2.46901	8.62013	5.6657	7.54129	9.57352	5.01317	3.92593	4.19741	2.37942	2.10352	1.84604	2.509	5.02065	8.1684	4.34544	5.20293	2.65533	3.606	3.98778	4.80666
ENSBTAG00000004990	0	0	0	0	0	0	0	0	0	0	0	0	1.50527	2.49613	2.82685	2.33874	1.36338	1.7154	0	0	0	0	0	0	0	0	0	0	0	0
ENSBTAG00000004992	6.83276	12.1949	7.45205	16.553	10.7408	14.1473	12.5722	12.5429	7.97641	21.637	6.56758	18.1978	13.2033	19.6564	15.3543	11.6487	10.7029	12.5482	6.42353	6.93923	5.68681	9.53167	5.6292	10.7209	4.92034	6.62036	8.58557	7.76394	7.06002	15.0141
ENSBTAG00000004993	5.12371	7.03523	8.66454	8.99472	9.76903	6.40071	7.59397	6.55918	9.30537	7.11323	7.91844	5.80998	8.32031	5.37296	5.44122	6.85438	7.05569	5.38838	7.56382	6.98465	7.06083	9.66125	7.71615	7.05048	2.89303	6.49087	9.15237	10.7132	9.18152	8.10718
ENSBTAG00000004995	0	0	0	0	0	0	0	0	0	0	0	0	1.67474	1.16115	2.43653	2.00309	1.5956	1.23326	0	0	0	0	0	0	0	0	0	0	0	0
ENSBTAG00000004996	3.15103	4.7576	3.09775	4.51247	3.99261	5.03698	4.7486	3.94827	3.14195	4.87091	2.71052	6.60431	4.50361	2.42194	7.06365	6.54859	4.87413	3.66615	2.49785	1.8406	1.74995	2.05898	1.86812	4.25947	1.1034	1.95739	2.32713	3.24504	3.81415	3.71336
ENSBTAG00000004997	2.85567	2.57395	2.41215	2.68867	1.89914	2.54502	2.11614	3.24254	2.4746	3.4493	2.35234	5.1074	3.91459	5.81867	11.333	4.77692	4.06298	5.63535	0	0	0	0	0	0	0	0	0	0	0	0
ENSBTAG00000005002	0	0	0	0	0	0	1.06839	1.54026	1.89659	1.66432	1.06376	1.09584	0	0	0	0	0	0	0	0	0	0	0	0	0	0	0	0	0	0
ENSBTAG00000005008	19.7061	8.22808	7.71405	5.18507	7.00601	4.29788	9.8885	10.072	13.9891	5.10648	10.5872	7.21108	11.9393	2.43695	5.77067	11.2132	8.93642	5.25418	8.883	5.39914	5.79179	5.93919	6.40756	5.63855	2.40051	3.33768	5.00637	4.60377	3.50136	3.17776
ENSBTAG00000005009	7.01245	6.49726	8.22139	8.18632	6.36575	5.91168	9.01868	11.1062	7.89964	10.2674	5.63185	7.27307	11.2211	5.70603	13.6333	19.7967	14.6951	7.34314	5.93427	4.29688	4.01539	5.89056	4.3582	6.10681	4.33033	4.37335	12.5507	6.19507	9.76579	5.11777
ENSBTAG00000005012	2.17057	2.39494	2.04854	7.41066	3.01808	5.37329	3.37695	8.40767	3.69234	10.1352	5.54391	8.64005	6.78654	5.00182	21.4763	23.5888	25.6095	7.82917	2.12802	2.02474	2.28078	5.11806	2.0157	4.58317	0	0	0	0	0	0
ENSBTAG00000005016	3.72092	4.71864	2.71222	7.66234	5.32563	6.04652	5.57479	5.11098	4.6134	9.08251	4.17747	7.41096	5.02271	7.00448	6.918	6.52979	5.55386	6.18238	2.68465	2.85935	2.30393	4.94726	2.11492	3.73804	2.00973	2.84578	3.32419	3.94528	3.31723	5.70754
ENSBTAG00000005027	44.0577	52.5429	42.0893	58.1287	47.7829	45.3211	59.1075	58.2302	46.2934	52.7705	44.8145	40.4664	53.2237	44.3225	40.87	42.196	41.171	37.5869	35.714	34.2277	27.9491	39.8291	21.7444	38.7034	9.55278	22.0007	43.9687	38.7892	39.039	48.1289
ENSBTAG00000005028	3.28091	4.25454	4.09971	5.26973	4.48956	3.37699	5.06239	4.42511	4.80353	5.44949	3.4711	4.73127	7.88051	4.41172	7.81516	9.38677	7.59718	4.94693	2.51961	2.81866	2.19831	3.72817	2.3574	3.13863	1.09096	1.93237	4.13801	3.94745	3.28523	3.65988
ENSBTAG00000005030	9.66386	9.49657	10.7943	12.8123	8.91118	8.80128	9.38082	8.96524	11.2648	11.4886	8.16628	9.1822	10.1685	7.1462	12.2112	12.4276	10.8049	10.0605	8.53805	8.69326	7.42084	14.4413	9.22521	9.58502	5.53841	6.4021	10.4316	10.4874	7.91382	11.3003
ENSBTAG00000005034	0	0	0	0	0	0	2.13078	2.01159	4.76471	1.56769	3.54424	1.9797	2.20376	1.09145	1.1742	4.11334	1.67134	1.84916	2.69459	1.46238	1.63506	2.68254	2.23744	1.72287	1.11553	1.68088	2.11903	2.59015	1.73508	1.82647
ENSBTAG00000005039	24.0582	38.8376	46.7665	48.3715	36.7941	40.2733	45.2597	39.6907	37.3582	48.5826	30.1506	52.2089	63.2065	51.3671	57.1898	41.6207	42.1346	48.081	25.8068	22.3043	19.6148	29.2629	18.8602	37.4616	15.8544	24.7898	29.4664	24.378	27.265	45.7916
ENSBTAG00000005040	6.12073	5.17467	4.76859	9.16643	5.0424	5.01528	5.59678	5.13636	10.0894	10.4912	8.97119	8.01316	5.76415	4.24096	5.80749	5.76663	4.85987	4.24363	5.21173	3.82221	5.26264	10.7322	6.0823	5.59644	1.37363	2.67528	4.52316	5.10846	3.67563	4.71313
ENSBTAG00000005042	0	0	0	0	0	0	3.24572	3.74493	1.71248	4.25409	1.96805	2.03402	1.64592	2.86505	1.7377	2.41386	2.38046	4.53848	0	0	0	0	0	0	0	0	0	0	0	0
ENSBTAG00000005048	282.931	295.71	198.195	191.647	323.037	282.878	369.422	194.404	179.745	133.474	230.389	252.857	259.978	166.641	102.974	56.9797	132.892	188.599	216.783	231.501	144.941	221.766	286.532	325.106	354.813	317.339	122.393	318.178	221.663	469.848
ENSBTAG00000005057	28.4695	28.8889	34.0157	26.1714	27.4584	21.0036	31.7281	28.3943	36.8446	21.6409	29.3665	19.9393	28.216	18.2404	24.2997	21.9489	28.5522	24.2512	21.5378	20.6086	18.5052	22.602	16.9227	26.3447	10.5561	15.6264	25.1624	23.7417	26.3053	19.9685
ENSBTAG00000005058	4.83064	4.3051	3.58484	6.11101	3.71445	4.85937	5.35406	4.57575	6.19202	7.66397	3.99031	5.93769	5.62048	4.0934	7.16477	6.00891	4.68344	4.53755	3.17516	3.26616	2.50597	6.11642	3.33346	4.72869	2.36502	4.03828	3.26778	4.99312	3.90701	4.23581
ENSBTAG00000005064	0	0	0	0	0	0	1.08201	1.39306	1.02832	1.39242	2.40778	2.65487	1.55313	2.25733	2.7553	2.10742	1.85402	1.58371	0	0	0	0	0	0	0	0	0	0	0	0
ENSBTAG00000005066	0	0	0	0	0	0	1.39298	1.77637	2.01791	1.5298	1.87169	1.6453	1.53872	1.1991	2.08401	1.91373	1.28856	1.6649	0	0	0	0	0	0	0	0	0	0	0	0
ENSBTAG00000005067	7.43678	10.8284	7.17984	12.8598	8.34576	12.1737	10.7693	11.4869	11.3185	17.2869	10.0064	14.5445	13.6061	12.1857	16.2676	16.1916	11.8081	14.3041	7.41599	7.39581	5.95568	10.4404	7.05941	13.9108	5.72062	8.91567	6.17189	8.46271	8.5598	11.4219
ENSBTAG00000005068	0	0	0	0	0	0	1.94268	1.59081	1.76438	2.11707	1.52303	1.44261	0	0	0	0	0	0	0	0	0	0	0	0	0	0	0	0	0	0
ENSBTAG00000005069	6.23497	5.91248	5.90883	9.72424	4.09126	3.33784	6.00405	8.12785	8.83139	4.23161	7.13486	4.69909	4.92961	4.2518	5.46086	14.2026	8.08992	4.83167	3.97437	3.485	2.66448	3.86254	3.68689	3.13098	1.87315	2.77981	13.6574	3.76324	4.0561	3.01096
ENSBTAG00000005071	0	0	0	0	0	0	3.11741	2.24304	1.95866	4.71723	1.86759	5.29684	3.5307	2.37455	5.38336	3.11038	2.32375	2.352	2.07671	1.35798	1.06126	1.75758	1.16444	2.43497	1.48215	1.80631	1.3326	1.77259	1.47271	2.02078
ENSBTAG00000005073	3.88929	4.63189	5.43241	4.84306	4.3401	2.98564	4.01091	5.53269	3.95646	6.33043	2.65649	2.25862	5.83232	2.87441	6.86776	11.0384	8.05557	4.28097	5.87341	3.23414	3.90197	10.2207	4.45755	4.89223	1.70593	2.9941	4.4668	5.89207	5.65031	3.94899
ENSBTAG00000005075	8.9195	15.1493	14.5977	18.0641	13.4602	16.1334	19.5929	16.3982	13.7684	23.8157	10.5384	25.0325	19.2453	22.3737	32.1748	16.7875	18.1745	16.8793	7.18073	9.20358	7.2806	11.6062	8.1324	18.0231	6.44487	10.4701	9.10911	8.98265	12.0359	13.4194
ENSBTAG00000005076	5.02471	4.55749	3.40854	5.46643	3.9672	3.70368	3.98321	3.69308	4.87752	6.76614	4.22442	4.12441	4.41373	4.00317	5.8283	5.90927	4.56415	3.96623	5.66984	2.93704	3.34407	4.8682	4.20428	4.54833	2.49388	3.56141	3.80392	4.42844	4.69512	3.61214
ENSBTAG00000005077	16.8789	25.2969	19.9135	14.0754	21.0236	17.8268	21.5045	20.8158	17.1843	31.7992	21.598	18.1565	36.7439	8.06551	18.9473	74.8287	15.8721	17.3121	11.3596	8.58012	10.1083	13.4414	10.6243	9.3664	5.85351	6.96399	8.81447	17.6004	8.1064	8.75088
ENSBTAG00000005078	0	0	0	0	0	0	4.70075	6.00395	1.85208	8.31638	4.57575	4.51497	5.14253	11.1827	7.63169	14.0645	7.72258	3.34277	4.7082	2.30647	3.87877	3.53269	2.63984	11.0064	1.27361	1.43781	7.201	2.79619	2.43671	5.44207
ENSBTAG00000005082	20.3457	33.5379	27.331	29.5603	28.3259	29.6374	40.6916	34.3299	31.6793	27.3458	28.5989	47.443	46.3123	39.7246	36.878	33.227	39.8561	39.3771	23.3566	19.772	22.6341	23.3963	18.5142	35.7258	8.75962	17.2627	31.4206	18.37	30.5984	35.6194
ENSBTAG00000005083	0	0	0	0	0	0	1.01469	1.75714	1.4012	2.30491	2.12535	2.42986	1.62341	2.26421	2.91905	2.10394	3.07153	2.42591	0	0	0	0	0	0	0	0	0	0	0	0
ENSBTAG00000005085	50.0089	174.486	74.7884	233.892	67.4368	128.738	138.229	114.265	90.1506	378.951	93.7077	203.454	164.332	162.709	289.943	336.062	146.039	161.682	41.7149	69.3032	36.7796	181.727	61.3348	107.376	40.3297	94.2335	42.1898	80.7185	68.2111	136.262
ENSBTAG00000005086	2.4376	4.4315	2.84354	6.89004	3.662	4.8275	3.12347	4.36723	3.36382	9.32922	3.14545	6.5755	4.85654	6.24707	10.8467	8.58066	7.08475	5.38454	1.47135	2.31209	1.58807	4.30229	2.55403	4.93867	2.22797	3.63307	3.21776	2.84724	3.20128	3.9156
ENSBTAG00000005089	2.82075	2.95879	3.20627	3.47366	2.347	1.86708	2.73731	2.40319	3.46227	4.34246	2.48278	2.05229	3.75414	1.63843	5.59431	7.74577	2.35965	2.46796	2.37498	1.4948	1.70103	3.01641	1.6313	1.59838	1.5619	1.27031	1.63045	2.09498	2.2661	1.48963
ENSBTAG00000005090	0	0	0	0	0	0	1.43973	1.37091	1.14292	2.47039	1.31878	3.60628	2.42486	4.2433	3.38951	2.00884	1.87777	3.46458	3.04888	1.8725	1.32107	1.75019	3.23838	1.01	1.6025	2.59505	2.38026	1.46263	2.2985	2.81123
ENSBTAG00000005093	0	0	0	0	0	0	1.87437	2.01954	1.74904	2.22677	1.10068	1.58074	0	0	0	0	0	0	0	0	0	0	0	0	0	0	0	0	0	0
ENSBTAG00000005096	44.0696	64.1105	77.3879	20.3977	67.8647	11.6677	91.7083	125.391	135.692	23.0907	97.3549	41.1092	67.742	8.85251	41.4554	28.0243	47.6817	10.0366	46.2831	12.8847	44.4881	21.765	19.8204	13.8638	18.6487	15.6431	17.8943	18.4598	15.5242	14.4071
ENSBTAG00000005100	2.03367	3.42856	1.96992	4.74917	2.35426	3.84747	4.13252	4.58803	2.0871	12.5775	2.17946	6.73058	5.76585	4.50728	10.8486	6.73724	3.98358	2.48553	4.49026	1.82695	1.52161	1.12606	1.27316	3.00095	1.13765	1.0117	2.22029	1.97724	3.40583	2.11429
ENSBTAG00000005102	5.4771	4.11944	1.63002	4.95672	3.13884	5.60701	4.89008	2.75084	2.15964	6.17914	2.54036	7.34506	4.29458	4.77323	5.49376	3.0686	2.95124	3.70008	2.55351	2.60476	2.47246	2.48546	3.92862	7.96804	1.75146	3.3039	1.87381	3.33242	3.1025	5.53023
ENSBTAG00000005105	0	0	0	0	0	0	0	0	0	0	0	0	2.18216	4.48836	7.96412	11.0067	8.75315	1.77592	2.24766	1.23585	1.36121	1.96897	1.43297	1.29938	0	0	0	0	0	0
ENSBTAG00000005115	7.86534	7.64018	7.04204	8.88804	7.7799	6.75932	6.01777	6.63433	6.59902	9.90113	6.92301	7.71237	7.96049	8.01636	8.32282	13.1787	11.4149	12.4262	8.21505	5.69319	4.18631	9.90773	5.56465	8.20929	3.2124	6.993	4.60561	5.96133	9.1971	7.44793
ENSBTAG00000005116	2.67283	2.78907	2.25593	4.66202	2.09024	3.27681	2.4685	2.44521	2.36739	4.52764	2.75518	4.91991	2.71438	2.58847	4.77084	6.04101	4.05734	4.25163	1.83081	1.30434	1.57591	3.41774	1.59573	2.14809	0	0	0	0	0	0
ENSBTAG00000005119	20.3726	32.7752	18.1102	54.3761	27.1271	34.9477	35.0285	38.0516	25.0418	57.6979	21.4217	54.1034	29.7575	42.3578	51.7386	46.0306	37.8672	29.2147	20.9524	21.4569	20.7919	34.8799	18.3238	27.2214	8.74092	14.5029	24.2886	21.2368	19.3568	34.6312
ENSBTAG00000005127	128.804	190.589	175.253	242.062	158.796	133.959	184.897	211.878	212.734	212.077	159.693	140.482	176.255	194.235	226.839	220.265	242.556	173.574	141.253	134.131	109.501	220.606	92.7385	136.671	35.1836	85.8178	197.317	146.135	182.82	152.236
ENSBTAG00000005136	2.16054	3.10753	2.62589	4.89086	2.26659	3.28298	3.48187	3.17937	2.54527	9.12297	2.9131	6.85994	4.97216	4.87402	7.65362	6.48701	4.44317	3.4795	0	0	0	0	0	0	0	0	0	0	0	0
ENSBTAG00000005138	0	0	0	0	0	0	0	0	0	0	0	0	1.52242	2.43345	2.24989	1.95908	1.09293	1.17208	0	0	0	0	0	0	0	0	0	0	0	0
ENSBTAG00000005140	2.45261	3.50191	1.61479	3.27636	7.79848	3.6154	3.0231	7.4181	1.59432	4.5667	1.39545	2.77585	13.405	4.38981	3.11292	3.61606	2.66936	3.24311	0	0	0	0	0	0	2.26526	3.37245	1.61544	2.2752	3.43596	3.98607
ENSBTAG00000005142	1130.35	717.846	1200.78	629.388	739.606	517.774	703.203	665.657	1018.62	436.508	1167.19	499.556	827.352	563.292	519.749	736.483	766.235	746.971	893.682	674.792	956.836	817.48	599.486	625.671	308.324	448.063	1230.35	705.954	769.403	528.474
ENSBTAG00000005144	77.6043	145.592	116.144	309.59	106.128	199.266	141.232	199.578	101.993	330.117	100.536	139.976	148.422	110.973	234.853	216.492	159.946	176.043	52.35	54.6366	44.5611	148.566	46.5429	139.163	54.7504	63.9549	50.5683	97.3856	87.7785	143.068
ENSBTAG00000005152	0	0	0	0	0	0	1.52172	2.15695	2.63306	2.20243	2.81746	3.0869	2.52708	1.61491	2.81322	3.98126	2.51913	2.25298	1.96301	1.11276	1.46259	2.29397	2.00141	1.41334	0	0	0	0	0	0
ENSBTAG00000005154	2.41762	6.60415	2.26676	4.57373	2.38747	6.1128	1.3009	2.90842	1.05432	3.24879	1.29819	4.92055	2.02128	6.53636	2.64605	3.2119	1.60068	2.84707	1.86969	2.14973	1.83508	2.64245	1.88753	6.90231	0	0	0	0	0	0
ENSBTAG00000005158	8.98972	10.6686	7.37248	10.8098	9.2905	10.5191	10.7675	9.03645	8.15097	12.2519	6.56954	14.3887	6.17219	10.2	12.2275	9.63979	9.97343	7.44728	7.1977	6.47419	1.97125	4.57288	8.72521	17.6372	9.56396	13.8832	3.59107	8.12281	7.04982	9.83968
ENSBTAG00000005160	2.10343	2.12988	2.03503	3.25827	1.88169	2.7068	2.63247	2.41955	2.60227	4.01607	1.73928	4.1499	2.58309	2.43702	4.04035	3.76002	2.42417	2.07601	1.9296	1.16336	1.52615	2.70284	1.26066	2.7501	1.01721	1.04639	1.75178	1.38997	1.69306	1.57684
ENSBTAG00000005163	154.467	193.105	129.556	84.8614	119.968	90.3603	175.107	191.689	258.229	82.8704	133.241	157.674	369.674	113.817	237.666	195.312	330.466	250.912	67.3614	51.103	36.0793	50.2038	36.516	72.9511	25.1496	46.4343	69.7004	66.0197	78.9516	28.6016
ENSBTAG00000005166	5.37559	6.98473	20.8702	12.7234	26.266	9.30007	28.8861	14.3115	44.7476	18.2122	29.2111	26.8821	13.4019	30.8447	17.0959	18.1095	19.4114	36.0877	3.30402	18.7674	21.8928	5.19767	2.95974	26.644	1.41268	2.57447	2.47978	3.87731	2.15629	2.65584
ENSBTAG00000005178	9.20337	11.6082	14.0884	11.142	9.52855	8.91244	10.3675	13.0819	14.696	9.38513	9.37866	10.1719	11.5024	7.74285	11.1859	8.03474	10.483	7.94572	8.33075	7.55086	8.58917	8.73216	7.58512	10.3191	5.17624	5.42624	15.1977	10.2055	14.32	9.32043
ENSBTAG00000005180	7.19683	4.92638	4.54768	4.08583	4.49985	3.97149	5.59348	6.39579	6.3799	7.98912	4.66954	3.87974	7.51797	4.18982	5.08035	6.43604	4.51324	2.66022	8.02815	3.78591	3.13561	2.31054	4.07962	2.25507	4.36264	4.24452	6.13445	4.67404	5.13775	3.48072
ENSBTAG00000005181	12.0296	22.3461	13.7617	27.6903	27.3516	32.3113	26.5145	27.1885	10.4792	36.3155	9.2979	22.2575	31.1898	40.3382	37.7807	25.2949	29.9183	21.4299	14.9821	12.5623	9.04055	14.5159	14.1693	35.3006	15.4286	24.3913	27.3177	16.7719	28.1785	27.95
ENSBTAG00000005182	3.89058	8.15104	9.67428	5.12294	12.6226	7.07195	13.9896	9.60132	13.9758	13.444	14.5296	8.53091	8.47149	4.45273	12.7738	21.1284	12.3997	6.51891	5.14428	4.69005	6.20509	3.14189	3.52317	4.33038	1.84403	1.82801	6.80008	4.58715	4.947	6.20488
ENSBTAG00000005183	6.03521	11.4992	10.3184	11.2971	12.1102	8.88112	9.87265	10.1169	8.02306	9.9792	9.34988	7.7211	10.0714	10.8671	9.70676	10.6788	12.6877	9.86624	6.79176	6.50062	5.27139	10.1936	9.63012	9.20092	5.0998	8.42218	10.2287	9.69897	12.5334	9.03088
ENSBTAG00000005186	138.955	106.031	86.8135	120.436	138.013	88.3633	119.496	73.5006	100.721	95.1953	95.5843	78.1422	105.493	103.86	79.0619	72.6755	97.3452	126.717	117.733	87.6057	70.2113	146.05	176.438	155.437	113.883	134.378	137.384	151.883	171.344	115.707
ENSBTAG00000005190	2.91659	2.96649	1.63511	2.88135	1.83971	1.98814	2.09885	2.55064	2.10617	4.06977	2.41226	3.89459	2.49598	2.75168	4.34074	3.16173	2.35548	1.9303	1.4933	1.4126	1.54832	2.60042	1.72653	2.96138	0	0	0	0	0	0
ENSBTAG00000005191	17.1942	28.7638	15.3796	41.2469	22.1504	27.2104	24.3558	23.1833	19.7674	48.9203	15.8684	33.2093	26.2406	29.2453	41.7796	40.3539	31.098	24.969	23.5942	16.85	15.1782	21.148	14.6985	23.4301	11.0949	16.9133	12.4908	20.0587	15.5662	33.3989
ENSBTAG00000005196	0	0	0	0	0	0	2.59743	2.58072	2.07534	2.11968	1.34651	1.69847	1.49427	1.44397	1.40834	2.03831	2.03306	1.24867	0	0	0	0	0	0	0	0	0	0	0	0
ENSBTAG00000005197	6.33377	4.89289	4.03515	5.60575	3.43536	4.10451	4.50926	5.43955	7.18677	8.16946	4.76944	7.44627	5.88593	5.34976	10.9225	9.13673	7.50527	5.97381	4.1303	3.39048	4.1967	5.22024	5.96974	5.33183	2.54747	3.77522	5.58476	5.69672	5.05018	3.34689
ENSBTAG00000005198	2.70222	2.90959	4.44	5.6586	2.16563	4.75776	4.00146	5.90268	6.2416	8.63869	3.66531	2.38815	5.41549	3.40727	5.73762	4.6673	3.51305	6.73903	1.90499	1.36982	1.79658	2.83174	1.23382	3.93354	0	0	0	0	0	0
ENSBTAG00000005207	7.64468	5.31661	5.66616	7.31125	5.96206	6.57914	6.93604	8.00494	7.30161	8.41527	4.50387	7.03043	8.51227	9.93769	11.7657	8.56997	11.6174	8.96952	5.15634	3.80012	4.41946	5.58315	6.36027	7.59611	3.67008	4.93102	7.35806	5.71228	6.01487	5.19875
ENSBTAG00000005209	0	0	0	0	0	0	4.33334	2.37821	1.36515	6.53923	1.54623	7.81829	5.00704	6.5964	8.38471	7.45754	6.2818	3.28931	0	0	0	0	0	0	0	0	0	0	0	0
ENSBTAG00000005210	3.2628	5.3243	3.65954	3.37929	3.66151	2.97237	5.045	3.51088	4.35145	2.95523	4.65237	4.18577	4.3596	2.65241	7.55483	5.0523	7.27789	3.7804	2.24473	2.81973	3.13086	3.05617	2.09571	4.73019	1.36939	2.40596	2.66603	1.96132	2.24185	5.20418
ENSBTAG00000005211	477.257	481.542	541.892	539.704	475.691	383.491	634.955	618.614	616.125	533.178	590.526	509.665	689.149	729.714	660.523	564.274	771.248	557.893	404.051	369.834	329.956	458.345	308.09	444.573	170.081	236.777	872.505	434.114	564.363	336.965
ENSBTAG00000005213	2.63703	2.84973	2.69776	2.1559	2.33881	1.94894	2.61141	2.00605	4.31831	2.58907	3.146	2.62509	2.5299	2.30823	1.91097	2.84861	2.44099	1.98681	2.26364	1.81024	2.64513	2.75056	2.6443	2.21516	0	0	0	0	0	0
ENSBTAG00000005221	4.01418	4.4088	2.382	6.51805	2.91792	10.8747	4.84904	6.13843	5.81383	21.7125	2.10535	15.9112	10.3008	17.7508	19.7327	15.1667	5.80082	6.01592	3.47081	3.32397	1.06989	4.01939	3.21356	5.34579	5.22696	4.27386	5.82573	1.96427	6.35259	4.95606
ENSBTAG00000005225	23.8482	19.9015	13.9909	18.3085	14.6619	14.4143	17.3541	17.3056	26.475	21.2053	17.7158	19.1272	18.4692	16.0593	18.8727	14.7605	22.4046	22.9865	15.3867	16.6096	13.9899	26.4641	12.4594	17.0258	5.76487	10.2085	18.4415	16.6656	14.7909	14.6213
ENSBTAG00000005239	9.77865	9.21368	11.9565	7.98449	10.3827	10.2778	10.2384	9.63268	8.67563	6.09096	8.86753	7.05525	10.5688	9.85474	12.0199	10.1208	12.1926	10.2556	7.87352	6.17044	6.26242	5.6677	9.47979	12.3043	5.04881	5.4755	11.2807	7.8495	11.6405	5.9846
ENSBTAG00000005244	0	0	0	0	0	0	6.66609	6.264	5.72206	4.39769	12.9322	1.48351	5.42202	1.96429	2.4004	12.2112	5.63905	4.18996	2.53945	1.6424	2.07449	5.51037	2.113	1.10395	0	0	0	0	0	0
ENSBTAG00000005246	0	0	0	0	0	0	0	0	0	0	0	0	1.46707	1.53594	1.54042	1.9492	1.40837	1.33908	0	0	0	0	0	0	0	0	0	0	0	0
ENSBTAG00000005247	17.0848	35.5447	22.7372	21.4995	26.945	35.9489	25.3852	36.0078	16.9713	19.4073	19.0989	25.5506	37.1395	15.1719	24.8048	21.5455	34.6859	27.4906	14.4535	18.5627	10.3871	15.7244	10.8797	37.3554	8.96783	14.5722	21.9606	14.5169	22.5862	33.6396
ENSBTAG00000005249	6.72747	15.1379	9.4732	18.4914	10.3196	19.6222	16.2764	16.6685	10.9195	28.156	7.93966	26.8004	14.3823	15.8423	22.2463	13.5718	11.3238	14.3852	4.39136	5.1775	2.38357	7.31657	6.17101	15.9049	5.70399	7.07354	6.57782	6.85994	7.41876	13.2231
ENSBTAG00000005250	11.3226	13.0046	18.0124	10.1294	12.949	11.2367	13.4006	13.4744	10.3648	8.45636	13.9369	7.74451	31.0845	5.29127	10.314	39.6506	13.8228	5.86643	7.88043	5.30841	6.59534	8.81685	3.33846	2.78161	5.26761	5.81151	15.6905	8.33953	9.18864	4.68054
ENSBTAG00000005259	166.141	182.535	188.136	335.464	193.222	108.576	231.681	69.696	182.935	373.631	98.0867	119.946	34.2638	87.9381	45.9847	11.7261	20.4614	61.1019	154.436	130.917	136.58	380.833	157.24	146.598	137.437	182.862	33.0258	328.489	110.444	207.884
ENSBTAG00000005263	0	0	0	0	0	0	2.1072	1.52578	4.32435	1.93353	2.54833	1.7414	0	0	0	0	0	0	2.23812	1.94806	3.347	2.78806	2.13922	1.47706	0	0	0	0	0	0
ENSBTAG00000005265	10.1115	15.1608	13.5455	17.1414	15.3135	12.5761	13.9382	16.0273	14.6601	16.4634	13.6112	17.6209	13.6689	10.5603	17.2202	15.8445	21.6908	17.64	8.07027	12.1918	10.7253	20.191	10.2618	16.2692	4.28794	8.42044	8.59462	14.5921	10.3453	14.5125
ENSBTAG00000005272	10.8964	17.4578	13.7155	19.7238	14.6592	11.1859	17.1895	14.5921	13.8458	15.4247	11.7716	12.5393	15.7882	10.7853	13.9367	17.7756	19.6691	12.876	9.64077	9.83552	9.11058	16.7292	9.14971	13.5561	5.79186	11.1539	11.1076	16.1596	9.84451	16.8502
ENSBTAG00000005275	21.4493	32.6442	24.3482	30.9451	20.0199	22.5113	30.8298	28.4213	36.3067	27.7266	17.5243	31.1199	64.151	20.7528	41.268	27.3709	32.5467	46.2462	17.4354	13.5675	10.3421	23.3697	10.4482	20.6067	16.8379	15.8389	18.7049	20.1758	14.6583	20.3392
ENSBTAG00000005280	28.0571	16.2751	18.8559	9.04015	15.7157	12.6611	23.3276	20.3235	32.5419	12.4514	30.8225	11.2524	16.3012	6.58746	8.71436	16.1077	8.37564	9.91256	22.5453	24.5379	20.1484	18.8198	19.7301	16.0711	12.0615	10.4113	11.7936	16.0147	11.6378	11.6016
ENSBTAG00000005285	91.8908	109.633	150.648	89.2404	90.552	67.8858	111.117	134.329	166.708	95.9886	109.238	77.7184	84.2575	59.0437	78.9723	58.6879	66.4466	55.8496	86.0124	79.8867	99.4398	106.833	53.5585	89.9713	23.5968	54.2255	115.247	120.739	84.2595	89.5769
ENSBTAG00000005289	2.80565	3.19247	2.6654	4.49277	2.569	3.07604	2.85205	3.30018	3.68171	5.83408	2.77522	3.61229	4.64246	3.85389	7.46939	8.78833	5.17145	5.02156	2.50585	1.62192	2.13685	4.32994	2.25443	3.05534	1.74182	2.19054	3.54002	2.56442	3.38362	2.10697
ENSBTAG00000005295	0	0	0	0	0	0	1.29456	1.597	1.39692	5.14777	1.06465	4.79904	1.96576	5.60181	5.72639	3.29977	1.54169	1.16904	0	0	0	0	0	0	0	0	0	0	0	0
ENSBTAG00000005296	816.919	743.007	983.478	679.029	735.964	584.36	816.447	663.235	875.758	541.174	742.353	557.883	808.38	749.459	593.115	683.409	679.015	714.028	742.969	530.902	589.622	643.989	559.65	764.799	464.237	562.274	1122.4	723.384	975.759	616.081
ENSBTAG00000005299	0	0	0	0	0	0	1.02131	1.35583	1.47304	2.06209	1.22473	1.67632	0	0	0	0	0	0	0	0	0	0	0	0	0	0	0	0	0	0
ENSBTAG00000005300	5.47935	6.94547	3.9942	3.43083	6.6737	7.89048	3.7426	3.93864	3.39965	3.69818	3.03647	3.24793	3.07332	2.00967	2.27514	5.68577	1.76182	2.98358	3.59385	6.65535	3.64085	3.90404	2.74617	11.4155	3.4291	7.96357	1.91452	3.2694	2.47626	13.3806
ENSBTAG00000005304	13.6662	14.9723	14.406	17.5328	15.5058	13.7896	15.3272	10.8996	13.1671	14.744	13.5508	12.5061	15.3968	20.5351	17.2427	13.6947	18.5501	15.3902	9.75505	13.4066	9.49854	16.7302	17.3607	17.1164	11.0308	15.7958	22.1838	16.802	22.4146	15.4542
ENSBTAG00000005311	0	0	0	0	0	0	2.0549	1.49103	2.5896	2.14106	2.17473	1.64052	2.31343	1.47739	2.20687	2.39729	2.21041	2.40371	2.15717	1.6248	1.23455	1.72063	1.41734	1.47107	0	0	0	0	0	0
ENSBTAG00000005312	1.50995	1.74097	1.66261	2.43178	1.58691	1.62249	1.76624	1.93612	1.65711	2.92827	2.17817	2.20384	2.23951	1.8318	2.43571	2.33935	2.48863	2.42182	1.32185	1.03381	1.16081	2.7316	1.03437	1.31123	0	0	0	0	0	0
ENSBTAG00000005314	21.9116	38.4928	19.4681	51.2389	24.4259	65.2328	55.4474	80.4006	28.501	106.534	31.9686	111.783	72.9248	89.1695	121.87	89.6699	69.4577	65.6975	16.2805	14.4212	11.4046	15.8978	16.3653	50.4385	22.0616	31.3071	15.9971	19.0656	25.0523	36.0408
ENSBTAG00000005315	20.1343	20.9221	28.2415	18.9366	21.6506	16.305	28.0403	31.7764	27.5537	26.0699	28.1612	25.4815	31.2223	33.6723	29.489	21.6357	25.8741	20.4149	23.508	12.5906	16.9127	15.9151	15.5311	20.4786	11.7556	16.5695	58.2436	22.0107	46.8672	17.3503
ENSBTAG00000005316	31.8912	50.6421	37.4167	62.4544	41.9825	53.4004	49.7176	53.3684	39.0914	72.8745	37.8299	58.6508	52.8029	53.9625	74.7404	63.6768	53.4322	50.7388	29.2742	24.8951	24.3835	38.9122	19.5369	33.6678	13.8419	19.75	34.3811	34.9212	27.6052	49.4533
ENSBTAG00000005318	2.74288	3.22068	2.55836	4.81795	2.79906	3.3989	3.09531	2.39419	2.89534	5.7479	2.2556	5.02475	3.432	3.02415	4.95202	4.87143	3.47679	3.51461	2.2404	2.07159	1.93387	3.13966	2.24644	4.00408	1.18293	1.36126	2.00938	2.84949	1.57128	3.25561
ENSBTAG00000005326	1.97983	7.60823	5.06501	15.1258	4.92126	11.8039	10.2379	13.3733	6.97493	38.3617	3.10492	22.9961	12.1317	18.9069	34.8512	21.0106	11.2181	8.15162	2.4178	1.77342	1.41592	3.74358	1.38942	7.22778	1.21713	1.60649	6.13048	2.22285	3.08524	6.12275
ENSBTAG00000005333	5872.55	11731.5	7532.58	7047.54	9535.6	12220.7	12534.5	12564.8	8261.6	8486.83	8466.82	12723.9	15691.8	10887.8	15048.9	13210.6	16724.5	15768.4	6954.49	8296.56	4091.78	5381.27	5011.44	13181.7	2745.82	4871.8	5534.68	3026.42	6387.96	9151.53
ENSBTAG00000005338	31.0945	43.0888	47.3752	53.8288	45.8843	43.9955	48.4687	46.4433	52.7754	41.173	51.2453	49.9976	51.5499	41.8023	48.9485	53.7335	57.4412	50.9997	31.8266	31.2774	28.1876	37.0369	22.2765	36.9562	6.51008	16.5769	66.3117	30.0275	33.4357	31.4688
ENSBTAG00000005339	88.2137	23.1937	19.292	19.5383	26.6589	14.9147	17.7755	34.3042	43.8748	25.7731	41.3129	15.076	23.3499	11.2828	10.9709	7.55552	24.7851	11.4247	101.694	29.952	41.8263	46.4776	29.0479	28.0843	1.31418	5.8875	18.4875	24.7041	17.9854	10.6316
ENSBTAG00000005340	1.79156	4.84174	3.1376	4.957	3.43513	3.77503	2.19784	2.77487	2.27957	4.17394	2.04096	4.51949	3.09469	4.44184	5.22142	5.33591	4.96818	3.26072	1.61118	1.69018	1.32949	2.62932	1.76386	3.14558	2.31958	1.59893	2.91109	3.58256	2.73456	4.2022
ENSBTAG00000005344	0	0	0	0	0	0	2.05462	2.17545	1.89239	2.99876	1.62457	3.05766	2.69191	1.99246	3.28396	2.65972	4.66096	2.27976	0	0	0	0	0	0	0	0	0	0	0	0
ENSBTAG00000005345	36.2574	31.6718	39.527	35.0323	33.5907	21.7619	31.4735	37.2356	43.6044	31.3576	44.7239	26.2482	39.603	19.6429	35.5957	52.5413	37.0017	25.5177	26.9348	19.8832	24.676	32.0604	18.4047	21.9608	10.0691	16.889	37.5407	30.9699	25.9482	24.4669
ENSBTAG00000005347	1.91898	2.97116	3.69196	4.29966	2.22701	3.38045	3.49621	3.37566	2.75996	4.90203	3.10129	4.79937	3.66961	3.37533	4.99757	4.83455	3.95549	1.87329	0	0	0	0	0	0	0	0	0	0	0	0
ENSBTAG00000005349	138.064	165.296	168.85	137.195	120.812	122.536	172.634	165.268	197.078	96.8133	197.745	91.8733	158.811	115.117	141.228	187.013	174.772	153.415	198.941	89.4218	167.659	160.049	90.0981	130.418	55.4369	66.2512	317.167	123.358	149.301	121.485
ENSBTAG00000005351	0	0	0	0	0	0	0	0	0	0	0	0	1.64874	1.79266	3.38376	3.01279	1.61179	1.848	0	0	0	0	0	0	0	0	0	0	0	0
ENSBTAG00000005353	3010.25	3186.36	2472.69	3970.76	3272.8	3988.32	3973.12	3555.9	2747.81	4931.82	2720.74	5142.58	4533.72	6039.13	6973.72	4392.51	5358.89	5691.18	2247.84	1581.75	1232.02	2201.96	2330.73	3765.3	2480.86	2604.47	3604.49	2819.26	5285.14	3086.41
ENSBTAG00000005354	35.9078	28.5528	19.0763	34.3718	37.6834	38.8864	53.2145	41.3746	41.1221	39.5849	40.3564	56.0726	52.9762	78.1172	38.6069	36.159	53.7889	61.5435	33.1912	26.9848	19.5086	28.3375	18.4894	36.6852	12.7623	22.0445	49.697	28.5424	40.4091	33.3631
ENSBTAG00000005355	31.6726	30.2157	25.7688	52.7468	30.7862	34.9244	34.4242	34.2558	35.3477	48.6539	35.4717	37.1628	41.5164	51.0158	47.4169	57.9312	64.8045	42.8656	34.5226	25.3983	20.7147	33.7276	20.121	35.1048	10.8954	20.5607	56.0973	36.8925	29.0322	30.4931
ENSBTAG00000005356	6.11437	5.43609	3.98919	3.42763	4.95108	3.59566	3.81917	4.34457	5.92569	3.84938	5.66385	5.10872	3.79536	3.42242	4.1684	4.82855	3.70598	3.3877	3.84401	3.01548	2.93081	4.14598	4.02603	3.98059	2.92349	3.37928	2.58747	4.3204	2.9999	2.46911
ENSBTAG00000005357	6.482	5.6731	5.09176	8.93805	4.74182	6.10406	6.39302	5.82462	6.79401	9.49928	5.60523	8.99656	7.38203	7.39822	12.7824	11.6275	8.39677	8.82345	4.72858	4.16771	5.44175	7.02286	4.08658	4.53873	1.87247	3.00295	3.66991	4.42939	4.79446	5.72785
ENSBTAG00000005359	0	0	0	0	0	0	0	0	0	0	0	0	1.68245	2.53681	3.57788	3.22863	2.36897	1.68301	0	0	0	0	0	0	0	0	0	0	0	0
ENSBTAG00000005362	0	0	0	0	0	0	0	0	0	0	0	0	1.96991	2.172	2.91255	2.97879	1.81391	1.62075	0	0	0	0	0	0	0	0	0	0	0	0
ENSBTAG00000005364	9.59444	16.5011	14.4449	16.8352	16.1603	14.8866	29.2618	17.4323	24.0473	21.6648	13.3396	13.7696	13.0869	12.2409	11.1973	10.5948	8.1548	12.2699	6.85079	7.66965	6.62934	12.2928	6.80799	29.7613	7.05638	10.3985	8.53412	12.0615	10.0793	15.5267
ENSBTAG00000005367	9.25846	9.10697	8.99707	10.8652	10.9012	12.611	11.6477	7.84578	10.1052	12.1068	9.5013	15.2792	8.87649	9.04308	9.66396	7.72554	9.1574	9.52696	5.95455	5.60042	4.91898	8.65111	9.34622	14.3495	6.08702	8.86364	6.4325	9.12723	10.5266	12.4372
ENSBTAG00000005371	2.41831	1.83728	1.74965	2.36082	1.73347	1.63518	1.80883	1.59354	2.05989	2.39911	1.76377	1.52013	1.95356	1.15805	2.63124	2.06768	2.07124	2.09425	1.7476	1.14878	1.2604	2.35261	1.46782	1.73284	0	0	0	0	0	0
ENSBTAG00000005373	4618.58	5349.4	3567.34	4884.11	5572.43	4525.59	4770.54	2079.5	4640.15	2644.91	2463.99	3877.96	508.647	596.791	577.722	577.677	577.047	561.247	3489.85	3757.09	2280.91	4562.5	3801.15	6730.6	1832.83	2644.17	1163.93	4632.26	2159.75	5978.94
ENSBTAG00000005376	0	0	0	0	0	0	0	0	0	0	0	0	1.94222	4.18482	8.14727	5.51876	2.15858	1.87027	1.22662	1.15867	1.02305	2.28767	1.1963	1.25627	0	0	0	0	0	0
ENSBTAG00000005379	0	0	0	0	0	0	2.64341	2.99669	2.05566	4.25639	1.70073	3.95385	4.11771	3.73859	5.75101	4.12757	3.52749	3.00893	1.34935	1.54778	1.23481	1.94752	1.58394	2.26138	0	0	0	0	0	0
ENSBTAG00000005380	4.13651	12.7365	13.9784	7.06611	8.15893	12.0219	8.9722	7.31012	8.35834	8.25236	6.17871	16.0418	4.92413	6.74677	8.87286	4.69509	4.97248	9.14568	4.02758	5.61172	4.52026	4.73352	6.61712	15.9757	5.02275	8.01772	4.07246	4.89385	5.57828	11.0383
ENSBTAG00000005384	11.529	18.3286	19.2879	24.8371	17.0401	19.3911	24.9284	24.8158	16.9147	27.083	15.6168	22.1584	24.9686	21.5619	29.1378	25.71	21.9373	18.4351	9.3615	9.72519	8.59414	14.0279	6.87505	14.7743	8.25028	11.6949	15.8735	15.441	15.3818	18.685
ENSBTAG00000005385	3.18541	4.38806	3.71903	7.68791	5.47578	6.64363	4.35928	4.95228	4.77062	4.6246	5.28578	6.20327	5.56364	9.04575	6.38171	3.91467	5.12085	7.11233	3.12677	4.33877	2.45986	7.45599	2.51738	5.1572	0	0	0	0	0	0
ENSBTAG00000005393	8.06889	8.95899	5.93102	9.33237	8.73589	9.98167	8.20872	10.5245	9.63445	12.0804	8.8088	14.9781	10.9981	9.78349	11.0508	7.24447	9.10948	10.4387	6.04085	8.11403	5.28448	9.03158	5.06087	8.77733	1.72403	3.42034	6.62912	7.65024	5.48247	11.0734
ENSBTAG00000005395	0	0	0	0	0	0	1.48666	1.18883	1.6851	1.85792	4.13604	2.04526	1.48661	2.99887	2.99322	1.43349	1.67434	1.44775	3.34648	1.41453	3.97491	2.47666	1.8079	1.30677	0	0	0	0	0	0
ENSBTAG00000005397	11.0502	9.32591	10.2955	6.83948	15.0285	11.7966	13.6074	16.5399	18.088	22.6137	10.4343	13.4228	16.614	9.05172	17.3749	29.8816	10.3138	11.1693	6.63323	2.33834	6.38793	8.04921	8.34033	5.55715	2.60522	2.72188	16.0842	10.901	5.99574	9.13674
ENSBTAG00000005400	0	0	0	0	0	0	2.88265	4.19322	3.18559	5.79542	2.49218	7.60568	3.66708	3.0714	5.14837	4.96192	4.58054	2.8361	1.6465	1.55076	1.87584	2.94121	1.19884	2.36045	0	0	0	0	0	0
ENSBTAG00000005403	5.68358	26.0635	9.40941	36.0882	23.9444	15.2087	24.4738	24.4883	9.34409	17.479	12.57	32.1992	16.7128	32.1563	46.0984	17.9092	45.3126	19.32	6.4054	10.4217	6.98787	13.9833	10.0607	16.1675	8.14002	18.9831	19.5343	11.4864	16.8209	23.7789
ENSBTAG00000005408	61.3968	35.5112	39.2291	23.8445	25.4622	19.9616	25.255	22.2377	32.0261	19.1286	41.9271	15.6358	17.5224	11.9484	12.3101	21.3304	13.5437	23.672	40.9737	34.1044	60.8504	55.0819	31.5361	26.9401	5.08365	14.5304	42.9986	30.8037	27.1211	15.6665
ENSBTAG00000005412	8.44896	25.366	19.0888	37.9956	9.95662	18.9954	12.5497	7.6548	16.3551	37.1871	8.53305	21.632	12.0906	10.9988	26.461	15.1543	9.44905	15.7406	4.31416	9.26477	17.0284	32.7542	11.7975	17.3612	6.60045	12.3419	5.22389	12.0203	4.74808	19.6678
ENSBTAG00000005416	0	0	0	0	0	0	3.06831	2.98777	2.16715	4.37254	1.50894	1.93711	1.68677	1.82387	3.78026	4.1143	3.98978	1.69306	2.83964	1.4092	2.09478	4.23157	1.55086	1.634	0	0	0	0	0	0
ENSBTAG00000005426	83.8627	127.664	102.206	168.356	104.616	112.259	121.812	133.197	111.009	143.63	84.2407	125.91	110.816	152.782	162.326	170.661	150.179	129.587	98.4465	80.4632	65.4526	131.297	56.1422	97.533	35.2021	65.0468	90.8508	106.46	95.9006	119.673
ENSBTAG00000005427	2.32964	2.48569	1.76997	3.77277	2.20425	1.52383	2.25941	1.72637	3.16935	4.1066	2.20576	2.5068	2.041	2.35425	3.68948	4.14201	2.74928	2.22444	2.02065	1.65862	2.15248	3.21488	2.47682	2.28207	1.08451	1.57189	1.64044	2.71982	2.26385	2.21888
ENSBTAG00000005431	97.5765	114.015	94.8069	148.693	105.501	122.64	251.202	409.721	170.907	266.077	118.363	230.185	291.25	210.722	195.754	127.268	288.116	164.125	63.5519	44.7992	35.0891	34.7542	16.7062	44.5699	25.6359	35.3931	27.7632	24.1959	26.5073	29.6953
ENSBTAG00000005432	0	0	0	0	0	0	2.64279	2.88663	4.40177	2.46797	3.08851	1.48057	0	0	0	0	0	0	0	0	0	0	0	0	0	0	0	0	0	0
ENSBTAG00000005434	3.07044	4.63556	7.30322	5.50242	6.60854	2.60608	3.30332	4.16757	2.8335	4.74223	4.28221	1.53604	4.2329	2.27028	3.33386	2.37595	2.96873	2.56751	0	0	0	0	0	0	0	0	0	0	0	0
ENSBTAG00000005436	0	0	0	0	0	0	1.29928	1.0699	1.48907	1.89175	1.09835	1.41305	0	0	0	0	0	0	0	0	0	0	0	0	0	0	0	0	0	0
ENSBTAG00000005441	17.6787	37.6678	25.4245	45.0275	31.7713	41.8996	42.7322	41.0253	27.3037	55.8538	23.1849	48.1083	39.6127	46.4929	54.0697	44.9818	45.7322	40.3199	15.6336	19.7497	15.2335	22.6769	16.8357	45.3165	14.9887	25.274	22.9813	23.2264	29.4106	37.2272
ENSBTAG00000005446	60.4276	56.754	73.0203	64.1778	62.8307	53.7616	66.7701	61.8845	91.3613	52.8339	68.7482	49.5984	68.656	52.0418	55.19	51.9733	74.8298	60.3195	46.7639	61.2448	50.9256	67.1702	40.158	62.0221	16.2388	36.241	65.1799	70.9083	53.3794	60.0383
ENSBTAG00000005448	10.3282	9.38894	6.43444	10.7194	7.91562	8.92835	5.73835	5.62421	6.21032	5.92422	10.7415	14.5535	12.1968	13.3934	7.27385	9.52007	14.2071	20.0553	10.7872	9.19796	8.97574	11.8032	8.10461	7.8752	4.89699	9.59664	4.34978	7.64835	6.78898	9.58942
ENSBTAG00000005455	17.0371	22.4143	15.3884	31.5826	18.813	27.0546	21.7053	25.4405	21.0731	44.4697	16.5385	31.3085	28.3545	31.546	43.6937	34.9562	32.4507	33.0773	15.5785	13.055	12.5038	23.1136	15.0089	24.0724	7.66228	12.368	14.8693	17.8389	15.8944	22.3291
ENSBTAG00000005458	0	0	0	0	0	0	3.25034	2.83339	1.90149	3.16051	2.24738	2.86838	0	0	0	0	0	0	0	0	0	0	0	0	0	0	0	0	0	0
ENSBTAG00000005461	4.21104	3.65078	2.41159	3.43536	3.1207	2.0458	3.13288	4.10244	4.01667	3.72488	3.0815	1.88608	3.64709	1.08241	1.40022	2.91087	2.53841	3.82975	2.99419	1.95208	2.35033	4.31235	3.09885	3.16212	1.54773	2.53088	2.94428	4.19627	3.53929	2.78693
ENSBTAG00000005462	27.0694	41.7869	29.6374	62.5247	32.3852	41.1391	46.9954	47.3466	33.9716	86.3575	24.3602	56.9034	44.369	53.8767	76.753	56.1167	48.3472	41.6158	19.4677	21.6184	18.2412	34.0804	22.8749	46.3842	22.08	35.2291	21.5837	42.1748	28.4885	48.6122
ENSBTAG00000005464	3.74917	2.81053	2.94445	2.65031	2.4663	1.71931	4.16874	4.68784	7.47684	5.24575	5.4185	2.87773	4.10174	2.10968	4.76563	6.60794	4.50631	2.33437	2.89201	1.99227	2.34668	2.70051	2.62743	2.3031	1.05125	1.963	2.56383	2.29869	3.04659	1.17553
ENSBTAG00000005465	99.1307	178.781	167.754	170.646	139.362	153.52	188.767	251.728	209.976	193.065	164.891	143.236	170.248	121.165	146.548	99.5881	116.035	112.166	89.1245	123.554	99.6663	141.288	51.0926	117.341	19.635	45.9167	138.999	119.325	88.9912	124.591
ENSBTAG00000005469	14.2822	13.0637	11.5927	14.4217	11.0729	10.9298	11.8952	12.2475	17.1775	17.2862	12.3174	14.7393	12.5821	11.9142	18.9755	19.6403	12.8689	11.0502	14.0713	9.84355	14.3644	14.7723	11.3411	11.885	4.38383	9.38901	14.2814	13.6085	11.8458	9.62431
ENSBTAG00000005470	3.34439	2.99526	3.33771	2.93954	2.38703	1.79346	2.53325	4.40659	4.63668	3.29697	2.96752	2.67602	4.51524	1.95037	5.00183	4.43356	4.85609	3.51706	2.13065	1.00466	1.85091	3.41064	1.46231	1.91118	0	0	0	0	0	0
ENSBTAG00000005477	7.56107	6.35582	6.81734	5.68513	5.80257	3.93582	6.37159	3.55797	3.5594	3.24227	6.20997	4.71901	6.78268	1.77519	3.23824	9.45421	4.6463	3.62419	6.42264	4.31135	5.64239	4.09967	3.03388	2.46469	2.68637	2.03583	3.85281	3.87276	2.59259	3.52696
ENSBTAG00000005478	2.16978	2.85668	2.96417	2.90249	1.95052	2.72505	3.71376	2.95368	3.36314	4.42429	2.39787	3.00739	3.93339	2.94162	4.1664	5.14868	3.27064	3.71623	1.68409	1.2637	1.63543	2.73209	1.44736	1.82965	0	0	0	0	0	0
ENSBTAG00000005481	4.55225	4.0428	3.366	4.20845	3.35916	3.30369	3.88546	4.06953	5.72546	5.93626	4.62224	3.66936	4.26259	2.3283	5.25212	8.07002	3.08561	2.69026	3.36266	2.64285	2.53526	2.88409	2.57028	3.02539	1.92917	2.59516	2.79587	3.63823	2.52989	2.49307
ENSBTAG00000005482	0	0	0	0	0	0	1.91264	2.2457	1.74665	2.40822	1.82914	1.54071	2.0697	1.11642	2.72112	1.65423	1.93688	1.29465	0	0	0	0	0	0	0	0	0	0	0	0
ENSBTAG00000005483	2.65295	1.96867	1.77677	3.08113	1.64311	2.76919	3.04754	5.10347	4.21331	13.4986	3.02086	4.67444	4.75068	3.67053	8.2434	8.35403	4.55007	2.70984	0	0	0	0	0	0	0	0	0	0	0	0
ENSBTAG00000005488	18.265	40.4052	21.6218	57.5658	26.8863	56.6397	39.7686	43.5824	19.6511	69.8447	16.618	69.4527	41.8254	85.9007	89.2262	59.3211	47.1736	53.7647	18.6054	18.515	14.4434	23.7834	13.1173	53.3507	18.8797	26.3805	34.1027	20.6979	23.4738	43.1086
ENSBTAG00000005489	0	0	0	0	0	0	0	0	0	0	0	0	1.16523	1.44937	2.12507	1.21147	1.35365	1.04246	0	0	0	0	0	0	0	0	0	0	0	0
ENSBTAG00000005490	2.65796	3.74156	3.47734	4.77796	4.21125	2.87664	3.8894	3.10677	3.51137	3.35352	3.77099	4.88577	5.59636	3.60933	5.5526	6.79788	6.712	3.60927	3.22307	1.87426	2.04489	3.11877	3.02934	2.35414	2.39687	2.98453	2.56676	4.55056	3.67159	2.88844
ENSBTAG00000005492	11.0668	16.509	14.8352	18.247	13.9741	18.354	15.5066	20.2013	13.061	22.8719	12.0135	19.2233	27.4841	27.0801	33.0529	29.1027	28.3193	23.4419	11.2663	8.29283	5.98839	9.01527	9.44977	18.0468	10.2491	13.8282	18.3197	12.4327	23.0156	14.237
ENSBTAG00000005493	0	0	0	0	0	0	1.71945	1.53837	1.62994	2.07699	1.97625	1.79607	2.16634	2.04854	2.90047	2.32982	1.89652	1.46008	1.48005	1.12665	1.62312	2.49504	1.59802	2.02839	0	0	0	0	0	0
ENSBTAG00000005497	2.71924	2.36889	2.59717	3.02592	2.41513	3.24932	3.80713	4.53423	2.78112	5.9936	2.59856	5.27549	3.53199	4.19045	5.70418	3.46394	3.67254	2.56098	1.81697	1.94476	1.76659	2.32978	1.13104	3.1225	0	0	0	0	0	0
ENSBTAG00000005503	4.96181	3.03514	3.76222	2.79298	3.85264	2.99395	3.16841	3.12654	3.61142	3.01443	3.77074	5.32871	5.67576	3.93518	4.92556	8.31295	6.16071	3.56293	3.88238	2.3122	1.82791	2.90498	3.38638	2.93281	1.86272	3.70758	3.57713	2.77067	4.48216	2.99268
ENSBTAG00000005504	0	0	0	0	0	0	4.51685	6.29128	1.17033	15.4627	2.21205	13.0186	7.11802	4.09688	11.5542	5.09598	3.45955	2.36467	0	0	0	0	0	0	0	0	0	0	0	0
ENSBTAG00000005514	0	0	0	0	0	0	1.05568	1.78467	1.38909	3.24277	1.07047	1.99459	2.03721	2.99397	3.34699	2.10541	1.94187	1.73712	0	0	0	0	0	0	0	0	0	0	0	0
ENSBTAG00000005517	7.86989	8.13477	6.25798	15.8678	7.20686	8.01729	10.4158	13.241	11.049	14.3704	9.54974	10.2389	14.2459	9.92178	16.1298	12.0557	22.297	11.0493	6.6932	6.46248	5.99491	10.9917	5.85784	8.63734	1.72735	3.98096	11.8301	6.87864	5.65917	6.0061
ENSBTAG00000005519	0	0	0	0	0	0	1.89303	2.16324	3.07012	3.45076	1.60572	3.62167	3.03827	3.67793	5.13295	5.28829	2.49981	1.40147	0	0	0	0	0	0	0	0	0	0	0	0
ENSBTAG00000005524	9.28302	19.3456	12.8692	26.6089	12.3849	19.0025	19.455	18.302	11.0803	33.8288	13.043	27.9492	18.3256	14.4073	31.9476	38.3003	25.5838	18.0586	6.19354	9.81424	7.02942	16.3497	8.1492	18.1943	5.53351	7.1809	8.17595	10.0793	9.62439	16.2182
ENSBTAG00000005526	2.20122	3.3565	1.57594	4.675	3.78972	4.41493	3.88579	4.07386	1.98201	4.21005	2.43503	5.07685	4.43058	5.20753	4.41235	6.06504	4.68921	4.04408	1.22022	2.00648	1.64092	2.49643	1.52418	2.91661	0	0	0	0	0	0
ENSBTAG00000005532	3.94157	3.06387	2.94014	2.14449	2.35864	2.35856	3.50948	4.0015	5.05213	2.24902	4.07564	3.38601	3.93829	2.94645	5.66098	5.2859	6.15959	4.00819	2.73489	2.07312	2.39452	2.61765	2.49357	2.04646	0	0	0	0	0	0
ENSBTAG00000005533	4.92642	6.16379	5.22274	8.73546	5.48485	7.13178	6.44803	7.56121	5.16691	12.5129	5.34473	7.97699	8.12257	7.32892	10.9894	12.2323	7.20425	5.93276	4.96016	3.74538	3.90903	5.75688	4.21534	5.87862	3.23184	3.62957	7.05036	5.42521	7.23389	5.42762
ENSBTAG00000005534	3141.57	3083.05	2238.34	3081.92	3034.75	2335.19	3398.19	1588.46	3527.72	1860.31	1702.6	1814.59	1285.89	1341.46	715.25	212.333	469.967	2023.35	2175.51	2737.48	2084.89	4001.02	2015.17	2822.96	957.828	1625.6	839.304	4103.54	1594.62	4353.01
ENSBTAG00000005536	34.7404	47.343	43.5194	41.2339	66.27	34.5438	59.0211	41.1889	34.1615	50.9276	32.8888	58.9293	46.0644	72.2175	66.1296	47.9309	79.3671	66.1323	28.4902	27.2614	38.6955	31.9035	29.7619	42.5627	19.3491	39.6896	35.3398	30.9599	69.2814	74.5728
ENSBTAG00000005542	5.19509	10.2957	5.82116	15.7125	7.24663	13.9562	8.9191	8.18426	4.88759	20.7441	5.16029	17.5923	9.55214	13.2475	13.4293	11.0904	7.13199	11.284	3.18737	4.08556	3.16204	6.00024	2.89989	9.74204	1.96913	3.00605	3.01618	4.17051	3.01141	10.8773
ENSBTAG00000005550	0	0	0	0	0	0	0	0	0	0	0	0	2.31463	2.83575	4.52944	1.68111	1.04279	1.32636	0	0	0	0	0	0	0	0	0	0	0	0
ENSBTAG00000005556	3.7067	2.63887	3.16112	2.01444	2.32091	1.51621	0	0	0	0	0	0	2.92173	1.03084	2.42611	3.94777	1.79767	1.89085	1.78195	1.07649	1.88281	2.22601	1.81447	1.19097	1.13447	1.2115	2.2277	1.89796	2.37018	1.17023
ENSBTAG00000005557	14.6223	7.13786	9.07487	6.93171	6.53254	4.75634	6.35098	6.276	12.9995	7.8407	11.926	5.14936	7.42383	4.44558	10.7313	12.7702	9.19527	5.95714	10.8159	5.27515	8.77319	8.75198	8.49185	6.29648	3.01875	4.55915	6.79985	5.52982	6.41896	3.07572
ENSBTAG00000005564	0	0	0	0	0	0	1.33143	1.36009	1.2356	1.94049	1.51254	1.8223	1.82598	1.22425	2.45753	2.68662	1.80112	1.28336	0	0	0	0	0	0	0	0	0	0	0	0
ENSBTAG00000005565	0	0	0	0	0	0	0	0	0	0	0	0	3.66875	3.81821	3.42447	2.68083	1.45102	3.53595	0	0	0	0	0	0	0	0	0	0	0	0
ENSBTAG00000005572	5.94934	4.07472	3.85586	3.63768	3.94561	2.65075	4.2519	3.39791	6.23823	4.18014	4.06737	3.11739	3.43807	2.93847	3.24322	3.19791	3.06577	3.00162	4.68019	2.98684	3.39256	5.10339	4.86226	3.60977	2.89428	3.5302	3.79199	5.40546	4.41586	3.04905
ENSBTAG00000005573	18.817	26.1588	32.8235	26.9075	20.6876	11.0818	27.9023	24.7899	24.8423	25.3398	14.8852	11.0867	22.9107	22.0733	33.1651	33.5917	26.2128	13.4007	20.1641	16.737	13.3905	19.9565	18.4829	12.6242	11.2954	20.0934	29.4696	34.5784	25.1842	9.88838
ENSBTAG00000005574	17.3064	22.1059	32.7749	25.4464	24.3373	25.5419	35.1324	40.2646	25.6541	46.1433	28.6674	26.8911	69.479	40.838	46.9481	45.5736	40.7618	48.1723	18.2827	10.264	9.7531	26.331	7.77231	6.31632	7.51925	7.21712	19.0703	18.7522	9.98161	12.2853
ENSBTAG00000005577	27.1532	29.0408	29.2211	27.1876	32.7162	26.8315	23.9076	18.5815	29.7307	20.4781	21.58	19.7308	26.749	23.8137	23.9396	27.7759	23.5932	23.0279	24.5956	22.9431	17.191	32.4337	28.531	30.0941	14.0185	20.1226	21.8799	29.4249	28.5809	28.6193
ENSBTAG00000005578	2.59506	3.06857	2.80241	4.24896	3.57496	2.77621	4.53374	4.45229	4.29866	5.49913	3.12508	3.53777	4.66447	3.62474	6.70414	7.85736	3.7078	3.16852	1.88393	2.66275	1.48326	4.01564	1.90066	2.39804	1.53498	1.3058	3.20963	2.82853	2.44141	2.37991
ENSBTAG00000005580	0	0	0	0	0	0	1.2846	1.19278	2.50706	1.57628	2.06208	1.65589	0	0	0	0	0	0	0	0	0	0	0	0	0	0	0	0	0	0
ENSBTAG00000005583	6.33387	5.55555	5.78581	3.9429	4.81106	5.57671	4.05363	4.31646	7.54169	2.83946	6.34806	3.34138	6.42926	3.00098	4.9298	4.89014	7.26841	7.28326	4.72397	3.79968	4.45013	4.95924	3.70591	6.7304	2.50727	3.22271	6.07076	5.91057	3.71783	6.55581
ENSBTAG00000005586	0	0	0	0	0	0	0	0	0	0	0	0	0	0	0	0	0	0	3.66242	2.83473	1.9211	2.46501	2.51077	2.65389	0	0	0	0	0	0
ENSBTAG00000005587	7.64675	8.09824	6.94564	11.0817	6.53977	6.37323	8.20082	7.5363	9.32776	10.9952	7.28301	8.00252	7.97433	11.1625	12.3223	13.9149	10.2135	8.80305	6.08496	5.66331	6.3346	9.41519	5.04544	5.49366	1.22972	3.23917	6.34237	6.91812	5.57137	6.7537
ENSBTAG00000005588	3.8757	4.12174	3.73696	4.29077	3.23088	2.46072	3.32047	3.45844	4.29136	3.38759	3.27635	2.8924	3.76271	3.13914	4.83451	5.24829	4.24269	4.12031	5.59561	4.53838	3.01469	4.59536	4.11254	3.37052	1.73151	2.14738	3.18674	3.30296	4.22323	3.723
ENSBTAG00000005589	14.412	6.37808	8.98944	4.737	6.48514	2.50727	4.81921	5.08151	14.9048	3.99613	12.2208	3.61928	6.98069	2.23361	4.16188	7.69716	7.46911	4.5835	9.9069	6.04115	9.69025	10.6139	10.3307	6.01375	3.26946	4.84762	6.09122	7.2714	6.67204	3.59383
ENSBTAG00000005592	13.1007	13.9128	13.9215	20.2056	12.98	14.3796	14.5137	13.1382	23.6595	22.6067	10.667	13.5692	12.5959	13.0216	16.5031	11.7061	11.2746	14.9826	11.4654	8.06106	8.12515	16.437	8.17438	11.7433	5.47238	7.45349	8.26724	14.9156	9.54775	14.9008
ENSBTAG00000005595	14.8211	13.9452	15.5815	15.1861	12.0994	10.905	16.6392	18.5657	24.9139	21.9861	14.9468	12.9985	16.6047	12.4098	14.8129	11.8641	14.2011	12.7214	17.1414	10.2784	11.4607	17.0908	13.0425	13.4515	8.86321	14.3077	17.5616	17.3753	17.6155	15.1759
ENSBTAG00000005606	0	0	0	0	0	0	0	0	0	0	0	0	0	0	0	0	0	0	5.03953	6.9353	5.07336	11.1523	8.37625	16.3366	3.18475	4.96018	7.1344	7.24329	8.28486	9.1737
ENSBTAG00000005614	18.1129	29.8131	16.5912	34.0354	19.1401	35.6152	19.144	18.9198	19.8759	25.0815	16.9897	39.4592	16.9153	33.8628	36.2727	20.7446	19.0271	44.0389	16.8124	28.147	20.1419	23.3607	20.2461	48.4229	13.8818	29.6644	14.2804	20.1077	15.125	42.363
ENSBTAG00000005615	11.691	7.85174	7.08618	3.90152	6.75286	4.91894	5.69045	6.10186	11.0535	6.92278	10.7144	4.47933	5.76086	2.05005	4.49861	10.2782	6.19549	3.86308	7.10803	5.0212	8.84262	7.06196	9.064	6.66376	1.34892	2.82712	4.5686	6.85	5.76444	3.39293
ENSBTAG00000005617	0	0	0	0	0	0	4.41966	2.72548	2.07841	2.32093	7.06234	4.49712	0	0	0	0	0	0	2.19204	4.44185	2.88846	6.77878	4.98656	5.06854	0	0	0	0	0	0
[truncated: 7,355 more rows]
