# Supplementary material for: Flavor, Lipid, and Transcriptomic Profiles of Chinese Wagyu Beef Cuts: Insights into Meat Quality Differences
Source: Foods. 2025 Feb 20;14(5):716. doi: 10.3390/foods14050716 (PMC11899191; doi:10.3390/foods14050716)
Supplement: Supplementary file 1 [file foods-14-00716-s001.zip › Supplementary Table S1.xlsx]

## Sheet: Table S1
Supplementary Table S1. Reads mapping summary of chuck, neck, rump tenderloin, and longissimus lumborum cuts.
Sample	Raw Data		Clean Data		GC Content(%)	Q20(%)	Q30(%)	Multiple mapped rate (%)	Uniquely mapped rate (%)	Overall alignment rate (%)
	Raw Reads	Raw Base(G)	Clean Reads	Clean Base(G)
Chuck_1	40515874	5.83	40450470	5.82	49.58	97.02	93.27	2.9	89.45	92.35
Chuck_2	48204078	6.93	48187526	6.93	51.81	98.19	95.23	3.94	91.49	95.44
Chuck_3	39938722	5.77	39869192	5.76	50.03	97.2	93.61	3.42	90.36	93.78
Chuck_4	63243888	8.92	63222104	8.91	52.25	98.48	95.94	3.87	91.36	95.23
Chuck_5	58097702	8.31	58077870	8.3	50.98	98.25	95.42	3.9	92.06	95.96
Chuck_6	65741102	9.29	65718674	9.29	51.9	98.48	95.99	3.89	91.09	94.98
Neck_1	67863580	9.67	67840360	9.66	52.44	98.37	95.67	4.79	90.71	95.5
Neck_2	42572924	6.02	42501160	6.01	52.69	97	93.18	3.96	88.85	92.81
Neck_3	55896070	7.91	55822190	7.9	52.13	96.6	92.49	4.13	87.31	91.43
Neck_4	57955852	8.33	57936008	8.33	51.05	98.21	95.3	3.96	91.76	95.71
Neck_5	55139890	7.9	55121040	7.9	52.39	98.24	95.34	4.34	91.45	95.79
Neck_6	47684252	6.89	47668338	6.89	53.1	98.2	95.25	4.51	91.33	95.84
Rump_1	39652694	5.67	39581942	5.66	48.24	96.99	93.32	2.85	87.4	90.24
Rump_2	54657034	7.84	54638288	7.84	48.68	98.36	95.68	3.48	92.46	95.94
Rump_3	39756018	5.67	39682926	5.66	46.73	96.47	92.33	2.8	89.36	92.16
Rump_4	39948540	5.76	39882534	5.75	49.96	97.14	93.48	2.99	90.99	93.98
Rump_5	39429780	5.65	39358732	5.64	46.87	96.97	93.26	2.31	91.1	93.41
Rump_6	55275376	7.89	55256634	7.89	51.2	98.37	95.69	3.46	92.36	95.82
Tenderloin_1	46259798	6.73	46187496	6.72	44.35	96.86	92.88	1.95	87.93	89.88
Tenderloin_2	46013332	6.72	45946432	6.71	46.9	96.98	93.05	2.35	92.19	94.54
Tenderloin_3	39201150	5.7	39138494	5.69	50.32	96.88	92.86	3.31	90.48	93.79
Tenderloin_4	47122778	6.87	47056720	6.86	49.89	96.93	92.85	3.19	90.68	93.87
Tenderloin_5	46071724	6.7	46009928	6.69	49.14	96.97	92.95	2.81	91.48	94.29
Tenderloin_6	43351660	6.22	43276400	6.21	52.01	96.96	93.1	4.05	89.09	93.15
Longissimus_lumborum_1	60667568	8.64	60646746	8.64	52.06	98.36	95.61	4.53	90.81	95.34
Longissimus_lumborum_2	53251648	7.6	53233650	7.6	51.8	98.24	95.37	4.11	91.12	95.23
Longissimus_lumborum_3	63348254	9.01	63327046	9	50.99	98.2	95.24	3.73	91.97	95.69
Longissimus_lumborum_4	47599108	6.71	47515552	6.7	51.82	97.18	93.54	3.45	89.61	93.06
Longissimus_lumborum_5	40140638	5.74	40075146	5.74	49.61	96.77	92.78	3.24	89.92	93.16
Longissimus_lumborum_6	40544972	5.77	40470624	5.76	52.25	96.87	92.96	4.02	88.71	92.73
Average	49504867	7.09	49456674	7.08	50.44	97.53	94.12	3.54	90.5	94.034
Total	1485146006	212.65	1483700222	212.44	-	-	-	-	-	-
