# Supplementary material for: Flavor, Lipid, and Transcriptomic Profiles of Chinese Wagyu Beef Cuts: Insights into Meat Quality Differences
Source: Foods. 2025 Feb 20;14(5):716. doi: 10.3390/foods14050716 (PMC11899191; doi:10.3390/foods14050716)
Supplement: Supplementary file 1 [file foods-14-00716-s001.zip › Supplementary Table S2.xlsx]

## Sheet: Sheet1
Supplementary Table S2. Orthogonal partial least squares discriminant analysis (OPLS-DA) model validation.
Group	Group of abbreviation	R2X(cum)	R2Y(cum)	Q2(cum)	P value
Longissimus lumborum vs chuck	Ll vs Ch	0.672	0.992	0.867	<0.005
Longissimus lumborum vs neck	Ll vs Ne	0.809	0.996	0.949	<0.005
Longissimus lumborum vs rump	Ll vs Ru	0.689	0.981	0.943	<0.005
Longissimus lumborum vs tenderloin	Ll vs Te	0.789	0.993	0.894	<0.005
Chuck vs neck	Ch vs Ne	0.812	0.993	0.909	<0.005
Chuck vs rump	Ch vs Ru	0.616	0.957	0.786	<0.005
Chuck vs tenderloin	Ch vs Te	0.84	0.998	0.705	<0.035
Neck vs rump	Ne vs Ru	0.776	0.993	0.905	<0.005
Neck vs tenderloin	Ne vs Te	0.75	0.989	0.841	<0.005
Rump vs tenderloin	Ru vs Te	0.428	0.963	0.732	<0.005
