# Supplementary material for: Flavor, Lipid, and Transcriptomic Profiles of Chinese Wagyu Beef Cuts: Insights into Meat Quality Differences
Source: Foods. 2025 Feb 20;14(5):716. doi: 10.3390/foods14050716 (PMC11899191; doi:10.3390/foods14050716)
Supplement: Supplementary file 1 [file foods-14-00716-s001.zip › Supplementary Table S3.xlsx]

## Sheet: Sheet1
Supplementary Table S3. Analysis of differential volatile organic compounds (DVOCs) betweenchuck, neck, rump tenderloin, and longissimus lumborum cuts.
Group	Group of abbreviation	Up-regulation	Down-regulation	Number of DVOCs
Longissimus lumborum vs chuck	Ll vs Ch	4	10	14
Longissimus lumborum vs neck	Ll vs Ne	7	95	102
Longissimus lumborum vs rump	Ll vs Ru	22	23	45
Longissimus lumborum vs tenderloin	Ll vs Te	2	28	30
Chuck vs neck	Ch vs Ne	9	89	98
Chuck vs rump	Ch vs Ru	13	9	22
Chuck vs tenderloin	Ch vs Te	0	10	10
Neck vs rump	Ne vs Ru	60	3	63
Neck vs tenderloin	Ne vs Te	57	12	69
Rump vs tenderloin	Ru vs Te	2	12	14
