# Supplementary material for: Flavor, Lipid, and Transcriptomic Profiles of Chinese Wagyu Beef Cuts: Insights into Meat Quality Differences
Source: Foods. 2025 Feb 20;14(5):716. doi: 10.3390/foods14050716 (PMC11899191; doi:10.3390/foods14050716)
Supplement: Supplementary file 1 [file foods-14-00716-s001.zip › Supplementary Table S4.xlsx]

## Sheet: Sheet1
Supplementary Table S4. Analysis of different lipid molecules (DLMs) between chuck, neck, rump tenderloin, and longissimus lumborum cuts.
Group	Group of abbreviation	VIP	Fold change	P value	Number of DLMs	DLMs
Longissimus lumborum vs chuck	Ll vs Ch	79	76	516	14	AcCa(16:1) Co(Q10) AcCa(15:0) AcCa(12:0) FA(18:1) AcCa(17:1) AcCa(20:1) AcCa(16:0) AcCa(14:0) AcCa(14:1) AcCa(18:1) AcCa(18:2) AcCa(20:0) AcCa(17:0)
Longissimus lumborum vs neck	Ll vs Ne	94	153	403	31	TG(10:0_14:0_14:1) TG(14:0_15:0_16:1) DG(16:0_18:1) TG(15:0_16:1_18:1) TG(14:1_17:1_18:2) TG(13:0_14:1_16:1) TG(8:0_14:0_16:0) TG(14:0_14:1_18:2) TG(14:1_16:1_16:1) TG(10:0_15:0_16:1) TG(14:1_16:1_17:1) TG(8:0_16:0_18:1) DG(16:0_18:2) TG(12:1_14:1_16:1) TG(8:0_16:0_16:0) TG(14:0_16:0_18:2) TG(10:0_16:0_18:0) TG(16:0_16:0_16:0) TG(12:0_14:0_16:0) TG(16:0_16:1_18:1) DG(16:0_16:1) TG(16:1_18:1_16:3)…
Longissimus lumborum vs rump	Ll vs Ru	91	178	310	34	TG(10:0_14:0_14:1) TG(14:0_15:0_16:1) TG(14:1_17:1_18:2) TG(13:0_14:1_16:1) PE(P-18:0_18:1) DG(16:0_14:1) TG(14:0_14:1_18:2) TG(14:1_16:1_16:1) TG(10:0_15:0_16:1) TG(14:1_16:1_17:1) DG(14:0_18:2) AcCa(16:1) PC(O-32:2) DG(16:0_18:2) PC(O-35:2) TG(12:1_14:1_16:1) Co(Q10) PC(20:3_18:0) AcCa(20:1) AcCa(16:0) LPC(O-16:1) LPC(P-16:0) AcCa(14:0) AcCa(14:1) DG(16:0_16:1) TG(16:1_18:1_16:3) TG(14:1_17:1_1…
Longissimus lumborum vs tenderloin	Ll vs Te	83	126	274	25	TG(10:0_14:0_14:1) TG(14:1_17:1_18:2) TG(13:0_14:1_16:1) DG(16:0_14:1) TG(14:0_14:1_18:2) TG(14:1_16:1_16:1) TG(14:1_16:1_17:1) DG(14:0_18:2) AcCa(16:1) DG(16:0_18:2) TG(12:1_14:1_16:1) Co(Q10) FA(18:1) AcCa(17:1) AcCa(16:0) TG(14:0_16:0_18:2) AcCa(14:1) DG(16:0_16:1) TG(16:1_18:1_16:3) TG(14:1_17:1_18:1) AcCa(18:1) TG(18:0_18:0_20:1) TG(14:1_16:1_18:2) TG(36:0_18:1) TG(10:0_14:1_16:1)
Chuck vs neck	Ch vs Ne	80	98	141	19	TG(10:0_14:0_14:1) TG(14:0_15:0_16:1) DG(16:0_18:1) TG(15:0_16:1_18:1) PE(P-18:0_18:1) TG(14:0_14:1_18:2) TG(14:1_16:1_16:1) TG(14:1_16:1_17:1) PC(O-36:2) AcCa(16:1) PC(O-39:5) PC(O-33:2) TG(8:0_16:0_18:1) PC(O-35:2) FA(18:1) TG(8:0_16:0_16:0) AcCa(16:0) TG(14:0_16:0_18:2) PE(P-16:0_18:1) TG(10:0_16:0_18:0) TG(12:0_14:0_16:0) AcCa(14:0) AcCa(14:1) DG(16:0_16:1) TG(14:1_17:1_18:1) AcCa(18:1) PC(O-…
Chuck vs rump	Ch vs Ru	81	112	171	13	TG(14:1_17:1_18:2) TG(13:0_14:1_16:1) TG(14:0_14:1_18:2) TG(14:1_16:1_16:1) TG(14:1_16:1_17:1) Co(Q10) TG(16:1_18:1_16:3) TG(14:1_17:1_18:1) SM(d40:0) TG(18:4_14:1_16:1) TG(14:1_16:1_18:2) TG(10:0_14:1_16:1) TG(16:0_17:0_18:0)
Chuck vs tenderloin	Ch vs Te	82	244	367	32	TG(14:1_17:1_18:2) TG(14:0_14:1_18:2) TG(14:1_16:1_16:1) TG(14:1_16:1_17:1) TG(17:0_18:1_18:1) PC(O-34:1) TG(14:0_16:0_18:2) TG(16:0_16:0_18:0) TG(16:1_18:1_16:3) SM(d40:0) TG(18:0_18:0_20:1) TG(35:2_19:2) TG(20:5_14:1_16:1) TG(18:4_14:1_16:1) TG(14:1_16:1_18:2) TG(36:0_18:1) TG(19:2_18:1_17:2) TG(18:0_16:1_18:1) TG(19:4_14:1_16:1)
Neck vs rump	Ne vs Ru	94	191	269	24	DG(16:0_18:1) PC(20:4_18:0) PC(36:1) PC(18:1_18:1) TG(8:0_14:0_16:0) PC(O-39:5) TG(8:0_16:0_18:1) PC(40:4) TG(8:0_16:0_16:0) TG(18:1_18:1_18:2) AcCa(16:0) TG(10:0_16:0_18:0) TG(12:0_14:0_16:0) PC(40:5) AcCa(14:0) TG(16:0_18:0_18:1) TG(19:2_18:0_17:3) TG(18:0_16:0_16:0) TG(18:0_18:0_20:1) TG(14:0_16:0_16:0) TG(14:0_16:0_17:0) TG(19:2_18:1_17:2) TG(14:0_15:0_16:0) TG(15:0_17:0_16:1)
Neck vs tenderloin	Ne vs Te	83	200	316	35	TG(14:0_15:0_16:1) TG(14:0_16:0_18:1) DG(16:0_18:1) TG(8:0_14:0_16:0) TG(16:1_18:1_18:2) AcCa(16:1) TG(16:0_14:1_18:1) PC(O-33:2) TG(8:0_16:0_18:1) FA(18:1) AcCa(17:1) TG(8:0_16:0_16:0) TG(18:1_18:1_18:2) AcCa(16:0) TG(10:0_16:0_18:0) TG(12:0_14:0_16:0) TG(16:0_18:0_18:1) TG(19:2_18:0_17:3) TG(16:0_16:0_18:0) AcCa(14:1) TG(18:0_16:0_16:0) TG(18:0_18:0_18:1) AcCa(18:1) TG(18:0_18:0_20:1) TG(14:0_1…
Rump vs tenderloin	Ru vs Te	105	53	64	5	TG(18:2_18:2_18:2) FA(18:1) TG(O-5:0_10:0_21:3) TG(18:2_18:1_18:1) TG(36:0_18:1)
