# Supplementary material for: Flavor, Lipid, and Transcriptomic Profiles of Chinese Wagyu Beef Cuts: Insights into Meat Quality Differences
Source: Foods. 2025 Feb 20;14(5):716. doi: 10.3390/foods14050716 (PMC11899191; doi:10.3390/foods14050716)
Supplement: Supplementary file 1 [file foods-14-00716-s001.zip › Supplementary Table S5.xlsx]

## Sheet: Sheet1
Supplementary Table S5. Function enrichment Analysis of DLMs between chuck, neck, rump tenderloin, and longissimus lumborum cuts.
Group	Group of abbreviation	Pathway	Pathway_name	Class	All_number_of_meta	All_CID2meta	Diff_number_of_meta	Diff_CID2meta	Enrich_factor	P value
Longissimus lumborum vs chuck	Ll vs Ch	ko04723	Retrograde endocannabinoid signaling	Organismal Systems	26|3906	C00219(Arachidonate);C01245(D-myo-Inositol 1,4,5-trisphosphate);C00334(4-Aminobutanoate);C00165(Diacylglycerol);C00238(Potassium cation);C00025(L-Glutamate);C11695(Anandamide);C13856(2-Arachidonoylglycerol);C00427(Prostaglandin H2);C00189(Ethanolamine);C00575(3',5'-Cyclic AMP);C00076(Calcium cation);C19913(Phospho-anandamide);C00157(Phosphatidylcholine;pc(40:4);pc(34:3);pc(40:5);pc(36:1);pc(32:0)…	1|1	C00157(pc(33:1))	0.04	0.00665643
		ko05231	Choline metabolism in cancer	Human Diseases	18|3906	C05981(Phosphatidylinositol-3,4,5-trisphosphate);C00588(Choline phosphate);C00165(Diacylglycerol);C00670(sn-Glycero-3-phosphocholine);C00307(CDP-choline);C00162(Fatty acid);C00157(Phosphatidylcholine;pc(40:4);pc(34:3);pc(40:5);pc(36:1);pc(32:0);pc(35:4);pc(33:1));C00093(sn-Glycerol 3-phosphate);C00416(Phosphatidate);C04230(1-Acyl-sn-glycero-3-phosphocholine);C00114(Choline)	1|1	C00157(pc(33:1))	0.06	0.00460829
		ko00592	alpha-Linolenic acid metabolism	Metabolism	51|3906	C11512(Methyl jasmonate);C16339((+)-7-Isojasmonic acid CoA);C04785(13(S)-HPOT);C16319(Etherolenic acid);C16324(9,10-EOT);C16332(trans-2-Enoyl-OPC6-CoA);C16336(trans-2-Enoyl-OPC4-CoA);C06427((9Z,12Z,15Z)-Octadecatrienoic acid);C16335(OPC4-CoA);C16316(13(S)-HOT);C16328(trans-2-Enoyl-OPC8-CoA);C16334(3-Oxo-OPC6-CoA);C04780(8-[(1R,2R)-3-Oxo-2-{(Z)-pent-2-enyl}cyclopentyl]octanoate);C16311(12-Oxo-9(Z)…	1|1	C00157(pc(33:1))	0.02	0.0130568
		ko00590	Arachidonic acid metabolism	Metabolism	82|3906	C04742((15S)-15-Hydroxy-5,8,11-cis-13-trans-eicosatetraenoate);C05962(6-Keto-prostaglandin E1);C05961(6-Keto-prostaglandin F1alpha);C14779(9(S)-HETE);C03577(20-Hydroxyleukotriene E4);C00219(Arachidonate);C14774(11,12-DHET);C14807(12-OxoETE);C14822(12(R)-HETE);C05954(Prostaglandin B2);C14769(8,9-EET);C05966(15(S)-HPETE);C02166(Leukotriene C4);C14748(20-HETE);C14776(8(S)-HETE);C00909(Leukotriene A4…	1|1	C00157(pc(33:1))	0.01	0.0209933
		ko00591	Linoleic acid metabolism	Metabolism	35|3906	C14829(12,13-DHOME);C14832(12,13-Epoxy-9-hydroxy-10-octadecenoate);C07289(Crepenynate);C14765(13-OxoODE);C00219(Arachidonate);C14766(9-OxoODE);C14835(9,10,13-TriHOME);C14834(9,10-Epoxy-13-hydroxy-11-octadecenoate);C14828(9,10-DHOME);C14827(9(S)-HPODE);C14837(9,10-Dihydroxy-12,13-epoxyoctadecanoate);C14762(13(S)-HODE);C14767(9(S)-HODE);C14831(8(R)-HPODE);C04717((9Z,11E)-(13S)-13-Hydroperoxyoctadec…	1|1	C00157(pc(33:1))	0.03	0.00896057
		ko00564	Glycerophospholipid metabolism	Metabolism	59|3906	C20466(2,3-Bis-O-(geranylgeranyl)-sn-glycero-1-phospho-L-serine);C06772(Diethanolamine);C03819(1-Acylglycerophosphoinositol);C05980(Cardiolipin);C00570(CDP-ethanolamine);C04638(2,3-Bis-O-(geranylgeranyl)glycerol 1-phosphate);C03872(L-Serine-phosphoethanolamine);C01210(N-Methylethanolamine phosphate);C18169(Diacylglyceryl-N,N,N-trimethylhomoserine);C04230(1-Acyl-sn-glycero-3-phosphocholine);C01996…	1|1	C00157(pc(33:1))	0.02	0.015105
Longissimus lumborum vs neck	Ll vs Ne	ko04723	Retrograde endocannabinoid signaling	Organismal Systems	26|3906	C00219(Arachidonate);C01245(D-myo-Inositol 1,4,5-trisphosphate);C00334(4-Aminobutanoate);C00165(Diacylglycerol);C00238(Potassium cation);C00025(L-Glutamate);C11695(Anandamide);C13856(2-Arachidonoylglycerol);C00427(Prostaglandin H2);C00189(Ethanolamine);C00575(3',5'-Cyclic AMP);C00076(Calcium cation);C19913(Phospho-anandamide);C00157(Phosphatidylcholine;pc(40:4);pc(34:3);pc(40:5);pc(36:1);pc(32:0)…	2|2	C00157(pc(35:4);pc(32:0))	0.08	4.26148e-05
		ko05231	Choline metabolism in cancer	Human Diseases	18|3906	C05981(Phosphatidylinositol-3,4,5-trisphosphate);C00588(Choline phosphate);C00165(Diacylglycerol);C00670(sn-Glycero-3-phosphocholine);C00307(CDP-choline);C00162(Fatty acid);C00157(Phosphatidylcholine;pc(40:4);pc(34:3);pc(40:5);pc(36:1);pc(32:0);pc(35:4);pc(33:1));C00093(sn-Glycerol 3-phosphate);C00416(Phosphatidate);C04230(1-Acyl-sn-glycero-3-phosphocholine);C00114(Choline)	2|2	C00157(pc(35:4);pc(32:0))	0.11	2.00617e-05
		ko00592	alpha-Linolenic acid metabolism	Metabolism	51|3906	C11512(Methyl jasmonate);C16339((+)-7-Isojasmonic acid CoA);C04785(13(S)-HPOT);C16319(Etherolenic acid);C16324(9,10-EOT);C16332(trans-2-Enoyl-OPC6-CoA);C16336(trans-2-Enoyl-OPC4-CoA);C06427((9Z,12Z,15Z)-Octadecatrienoic acid);C16335(OPC4-CoA);C16316(13(S)-HOT);C16328(trans-2-Enoyl-OPC8-CoA);C16334(3-Oxo-OPC6-CoA);C04780(8-[(1R,2R)-3-Oxo-2-{(Z)-pent-2-enyl}cyclopentyl]octanoate);C16311(12-Oxo-9(Z)…	2|2	C00157(pc(35:4);pc(32:0))	0.04	0.000167181
		ko00590	Arachidonic acid metabolism	Metabolism	82|3906	C04742((15S)-15-Hydroxy-5,8,11-cis-13-trans-eicosatetraenoate);C05962(6-Keto-prostaglandin E1);C05961(6-Keto-prostaglandin F1alpha);C14779(9(S)-HETE);C03577(20-Hydroxyleukotriene E4);C00219(Arachidonate);C14774(11,12-DHET);C14807(12-OxoETE);C14822(12(R)-HETE);C05954(Prostaglandin B2);C14769(8,9-EET);C05966(15(S)-HPETE);C02166(Leukotriene C4);C14748(20-HETE);C14776(8(S)-HETE);C00909(Leukotriene A4…	2|2	C00157(pc(35:4);pc(32:0))	0.02	0.000435457
		ko00591	Linoleic acid metabolism	Metabolism	35|3906	C14829(12,13-DHOME);C14832(12,13-Epoxy-9-hydroxy-10-octadecenoate);C07289(Crepenynate);C14765(13-OxoODE);C00219(Arachidonate);C14766(9-OxoODE);C14835(9,10,13-TriHOME);C14834(9,10-Epoxy-13-hydroxy-11-octadecenoate);C14828(9,10-DHOME);C14827(9(S)-HPODE);C14837(9,10-Dihydroxy-12,13-epoxyoctadecanoate);C14762(13(S)-HODE);C14767(9(S)-HODE);C14831(8(R)-HPODE);C04717((9Z,11E)-(13S)-13-Hydroperoxyoctadec…	2|2	C00157(pc(35:4);pc(32:0))	0.06	7.80178e-05
		ko00564	Glycerophospholipid metabolism	Metabolism	59|3906	C20466(2,3-Bis-O-(geranylgeranyl)-sn-glycero-1-phospho-L-serine);C06772(Diethanolamine);C03819(1-Acylglycerophosphoinositol);C05980(Cardiolipin);C00570(CDP-ethanolamine);C04638(2,3-Bis-O-(geranylgeranyl)glycerol 1-phosphate);C03872(L-Serine-phosphoethanolamine);C01210(N-Methylethanolamine phosphate);C18169(Diacylglyceryl-N,N,N-trimethylhomoserine);C04230(1-Acyl-sn-glycero-3-phosphocholine);C01996…	2|2	C00157(pc(35:4);pc(32:0))	0.03	0.00022435
Longissimus lumborum vs rump	Ll vs Ru	ko04723	Retrograde endocannabinoid signaling	Organismal Systems	26|3906	C00219(Arachidonate);C01245(D-myo-Inositol 1,4,5-trisphosphate);C00334(4-Aminobutanoate);C00165(Diacylglycerol);C00238(Potassium cation);C00025(L-Glutamate);C11695(Anandamide);C13856(2-Arachidonoylglycerol);C00427(Prostaglandin H2);C00189(Ethanolamine);C00575(3',5'-Cyclic AMP);C00076(Calcium cation);C19913(Phospho-anandamide);C00157(Phosphatidylcholine;pc(40:4);pc(34:3);pc(40:5);pc(36:1);pc(32:0)…	2|2	C00157(pc(36:1);pc(33:1))	0.08	4.26148e-05
		ko05231	Choline metabolism in cancer	Human Diseases	18|3906	C05981(Phosphatidylinositol-3,4,5-trisphosphate);C00588(Choline phosphate);C00165(Diacylglycerol);C00670(sn-Glycero-3-phosphocholine);C00307(CDP-choline);C00162(Fatty acid);C00157(Phosphatidylcholine;pc(40:4);pc(34:3);pc(40:5);pc(36:1);pc(32:0);pc(35:4);pc(33:1));C00093(sn-Glycerol 3-phosphate);C00416(Phosphatidate);C04230(1-Acyl-sn-glycero-3-phosphocholine);C00114(Choline)	2|2	C00157(pc(36:1);pc(33:1))	0.11	2.00617e-05
		ko00592	alpha-Linolenic acid metabolism	Metabolism	51|3906	C11512(Methyl jasmonate);C16339((+)-7-Isojasmonic acid CoA);C04785(13(S)-HPOT);C16319(Etherolenic acid);C16324(9,10-EOT);C16332(trans-2-Enoyl-OPC6-CoA);C16336(trans-2-Enoyl-OPC4-CoA);C06427((9Z,12Z,15Z)-Octadecatrienoic acid);C16335(OPC4-CoA);C16316(13(S)-HOT);C16328(trans-2-Enoyl-OPC8-CoA);C16334(3-Oxo-OPC6-CoA);C04780(8-[(1R,2R)-3-Oxo-2-{(Z)-pent-2-enyl}cyclopentyl]octanoate);C16311(12-Oxo-9(Z)…	2|2	C00157(pc(36:1);pc(33:1))	0.04	0.000167181
		ko00590	Arachidonic acid metabolism	Metabolism	82|3906	C04742((15S)-15-Hydroxy-5,8,11-cis-13-trans-eicosatetraenoate);C05962(6-Keto-prostaglandin E1);C05961(6-Keto-prostaglandin F1alpha);C14779(9(S)-HETE);C03577(20-Hydroxyleukotriene E4);C00219(Arachidonate);C14774(11,12-DHET);C14807(12-OxoETE);C14822(12(R)-HETE);C05954(Prostaglandin B2);C14769(8,9-EET);C05966(15(S)-HPETE);C02166(Leukotriene C4);C14748(20-HETE);C14776(8(S)-HETE);C00909(Leukotriene A4…	2|2	C00157(pc(36:1);pc(33:1))	0.02	0.000435457
		ko00591	Linoleic acid metabolism	Metabolism	35|3906	C14829(12,13-DHOME);C14832(12,13-Epoxy-9-hydroxy-10-octadecenoate);C07289(Crepenynate);C14765(13-OxoODE);C00219(Arachidonate);C14766(9-OxoODE);C14835(9,10,13-TriHOME);C14834(9,10-Epoxy-13-hydroxy-11-octadecenoate);C14828(9,10-DHOME);C14827(9(S)-HPODE);C14837(9,10-Dihydroxy-12,13-epoxyoctadecanoate);C14762(13(S)-HODE);C14767(9(S)-HODE);C14831(8(R)-HPODE);C04717((9Z,11E)-(13S)-13-Hydroperoxyoctadec…	2|2	C00157(pc(36:1);pc(33:1))	0.06	7.80178e-05
		ko00564	Glycerophospholipid metabolism	Metabolism	59|3906	C20466(2,3-Bis-O-(geranylgeranyl)-sn-glycero-1-phospho-L-serine);C06772(Diethanolamine);C03819(1-Acylglycerophosphoinositol);C05980(Cardiolipin);C00570(CDP-ethanolamine);C04638(2,3-Bis-O-(geranylgeranyl)glycerol 1-phosphate);C03872(L-Serine-phosphoethanolamine);C01210(N-Methylethanolamine phosphate);C18169(Diacylglyceryl-N,N,N-trimethylhomoserine);C04230(1-Acyl-sn-glycero-3-phosphocholine);C01996…	2|2	C00157(pc(36:1);pc(33:1))	0.03	0.00022435
Longissimus lumborum vs tenderloin	Ll vs Te	ko04723	Retrograde endocannabinoid signaling	Organismal Systems	26|3906	C00219(Arachidonate);C01245(D-myo-Inositol 1,4,5-trisphosphate);C00334(4-Aminobutanoate);C00165(Diacylglycerol);C00238(Potassium cation);C00025(L-Glutamate);C11695(Anandamide);C13856(2-Arachidonoylglycerol);C00427(Prostaglandin H2);C00189(Ethanolamine);C00575(3',5'-Cyclic AMP);C00076(Calcium cation);C19913(Phospho-anandamide);C00157(Phosphatidylcholine;pc(40:4);pc(34:3);pc(40:5);pc(36:1);pc(32:0)…	1|1	C00157(pc(33:1))	0.04	0.00665643
		ko05231	Choline metabolism in cancer	Human Diseases	18|3906	C05981(Phosphatidylinositol-3,4,5-trisphosphate);C00588(Choline phosphate);C00165(Diacylglycerol);C00670(sn-Glycero-3-phosphocholine);C00307(CDP-choline);C00162(Fatty acid);C00157(Phosphatidylcholine;pc(40:4);pc(34:3);pc(40:5);pc(36:1);pc(32:0);pc(35:4);pc(33:1));C00093(sn-Glycerol 3-phosphate);C00416(Phosphatidate);C04230(1-Acyl-sn-glycero-3-phosphocholine);C00114(Choline)	1|1	C00157(pc(33:1))	0.06	0.00460829
		ko00592	alpha-Linolenic acid metabolism	Metabolism	51|3906	C11512(Methyl jasmonate);C16339((+)-7-Isojasmonic acid CoA);C04785(13(S)-HPOT);C16319(Etherolenic acid);C16324(9,10-EOT);C16332(trans-2-Enoyl-OPC6-CoA);C16336(trans-2-Enoyl-OPC4-CoA);C06427((9Z,12Z,15Z)-Octadecatrienoic acid);C16335(OPC4-CoA);C16316(13(S)-HOT);C16328(trans-2-Enoyl-OPC8-CoA);C16334(3-Oxo-OPC6-CoA);C04780(8-[(1R,2R)-3-Oxo-2-{(Z)-pent-2-enyl}cyclopentyl]octanoate);C16311(12-Oxo-9(Z)…	1|1	C00157(pc(33:1))	0.02	0.0130568
		ko00590	Arachidonic acid metabolism	Metabolism	82|3906	C04742((15S)-15-Hydroxy-5,8,11-cis-13-trans-eicosatetraenoate);C05962(6-Keto-prostaglandin E1);C05961(6-Keto-prostaglandin F1alpha);C14779(9(S)-HETE);C03577(20-Hydroxyleukotriene E4);C00219(Arachidonate);C14774(11,12-DHET);C14807(12-OxoETE);C14822(12(R)-HETE);C05954(Prostaglandin B2);C14769(8,9-EET);C05966(15(S)-HPETE);C02166(Leukotriene C4);C14748(20-HETE);C14776(8(S)-HETE);C00909(Leukotriene A4…	1|1	C00157(pc(33:1))	0.01	0.0209933
		ko00591	Linoleic acid metabolism	Metabolism	35|3906	C14829(12,13-DHOME);C14832(12,13-Epoxy-9-hydroxy-10-octadecenoate);C07289(Crepenynate);C14765(13-OxoODE);C00219(Arachidonate);C14766(9-OxoODE);C14835(9,10,13-TriHOME);C14834(9,10-Epoxy-13-hydroxy-11-octadecenoate);C14828(9,10-DHOME);C14827(9(S)-HPODE);C14837(9,10-Dihydroxy-12,13-epoxyoctadecanoate);C14762(13(S)-HODE);C14767(9(S)-HODE);C14831(8(R)-HPODE);C04717((9Z,11E)-(13S)-13-Hydroperoxyoctadec…	1|1	C00157(pc(33:1))	0.03	0.00896057
		ko00564	Glycerophospholipid metabolism	Metabolism	59|3906	C20466(2,3-Bis-O-(geranylgeranyl)-sn-glycero-1-phospho-L-serine);C06772(Diethanolamine);C03819(1-Acylglycerophosphoinositol);C05980(Cardiolipin);C00570(CDP-ethanolamine);C04638(2,3-Bis-O-(geranylgeranyl)glycerol 1-phosphate);C03872(L-Serine-phosphoethanolamine);C01210(N-Methylethanolamine phosphate);C18169(Diacylglyceryl-N,N,N-trimethylhomoserine);C04230(1-Acyl-sn-glycero-3-phosphocholine);C01996…	1|1	C00157(pc(33:1))	0.02	0.015105
Chuck vs neck	Ch vs Ne	ko04723	Retrograde endocannabinoid signaling	Organismal Systems	26|3906	C00219(Arachidonate);C01245(D-myo-Inositol 1,4,5-trisphosphate);C00334(4-Aminobutanoate);C00165(Diacylglycerol);C00238(Potassium cation);C00025(L-Glutamate);C11695(Anandamide);C13856(2-Arachidonoylglycerol);C00427(Prostaglandin H2);C00189(Ethanolamine);C00575(3',5'-Cyclic AMP);C00076(Calcium cation);C19913(Phospho-anandamide);C00157(Phosphatidylcholine;pc(40:4);pc(34:3);pc(40:5);pc(36:1);pc(32:0)…	2|2	C00157(pc(34:3);pc(36:1))	0.08	4.26148e-05
		ko05231	Choline metabolism in cancer	Human Diseases	18|3906	C05981(Phosphatidylinositol-3,4,5-trisphosphate);C00588(Choline phosphate);C00165(Diacylglycerol);C00670(sn-Glycero-3-phosphocholine);C00307(CDP-choline);C00162(Fatty acid);C00157(Phosphatidylcholine;pc(40:4);pc(34:3);pc(40:5);pc(36:1);pc(32:0);pc(35:4);pc(33:1));C00093(sn-Glycerol 3-phosphate);C00416(Phosphatidate);C04230(1-Acyl-sn-glycero-3-phosphocholine);C00114(Choline)	2|2	C00157(pc(34:3);pc(36:1))	0.11	2.00617e-05
		ko00592	alpha-Linolenic acid metabolism	Metabolism	51|3906	C11512(Methyl jasmonate);C16339((+)-7-Isojasmonic acid CoA);C04785(13(S)-HPOT);C16319(Etherolenic acid);C16324(9,10-EOT);C16332(trans-2-Enoyl-OPC6-CoA);C16336(trans-2-Enoyl-OPC4-CoA);C06427((9Z,12Z,15Z)-Octadecatrienoic acid);C16335(OPC4-CoA);C16316(13(S)-HOT);C16328(trans-2-Enoyl-OPC8-CoA);C16334(3-Oxo-OPC6-CoA);C04780(8-[(1R,2R)-3-Oxo-2-{(Z)-pent-2-enyl}cyclopentyl]octanoate);C16311(12-Oxo-9(Z)…	2|2	C00157(pc(34:3);pc(36:1))	0.04	0.000167181
		ko00590	Arachidonic acid metabolism	Metabolism	82|3906	C04742((15S)-15-Hydroxy-5,8,11-cis-13-trans-eicosatetraenoate);C05962(6-Keto-prostaglandin E1);C05961(6-Keto-prostaglandin F1alpha);C14779(9(S)-HETE);C03577(20-Hydroxyleukotriene E4);C00219(Arachidonate);C14774(11,12-DHET);C14807(12-OxoETE);C14822(12(R)-HETE);C05954(Prostaglandin B2);C14769(8,9-EET);C05966(15(S)-HPETE);C02166(Leukotriene C4);C14748(20-HETE);C14776(8(S)-HETE);C00909(Leukotriene A4…	2|2	C00157(pc(34:3);pc(36:1))	0.02	0.000435457
		ko00591	Linoleic acid metabolism	Metabolism	35|3906	C14829(12,13-DHOME);C14832(12,13-Epoxy-9-hydroxy-10-octadecenoate);C07289(Crepenynate);C14765(13-OxoODE);C00219(Arachidonate);C14766(9-OxoODE);C14835(9,10,13-TriHOME);C14834(9,10-Epoxy-13-hydroxy-11-octadecenoate);C14828(9,10-DHOME);C14827(9(S)-HPODE);C14837(9,10-Dihydroxy-12,13-epoxyoctadecanoate);C14762(13(S)-HODE);C14767(9(S)-HODE);C14831(8(R)-HPODE);C04717((9Z,11E)-(13S)-13-Hydroperoxyoctadec…	2|2	C00157(pc(34:3);pc(36:1))	0.06	7.80178e-05
		ko00564	Glycerophospholipid metabolism	Metabolism	59|3906	C20466(2,3-Bis-O-(geranylgeranyl)-sn-glycero-1-phospho-L-serine);C06772(Diethanolamine);C03819(1-Acylglycerophosphoinositol);C05980(Cardiolipin);C00570(CDP-ethanolamine);C04638(2,3-Bis-O-(geranylgeranyl)glycerol 1-phosphate);C03872(L-Serine-phosphoethanolamine);C01210(N-Methylethanolamine phosphate);C18169(Diacylglyceryl-N,N,N-trimethylhomoserine);C04230(1-Acyl-sn-glycero-3-phosphocholine);C01996…	2|2	C00157(pc(34:3);pc(36:1))	0.03	0.00022435
Chuck vs rump	Ch vs Ru	ko04723	Retrograde endocannabinoid signaling	Organismal Systems	26|3906	C00219(Arachidonate);C01245(D-myo-Inositol 1,4,5-trisphosphate);C00334(4-Aminobutanoate);C00165(Diacylglycerol);C00238(Potassium cation);C00025(L-Glutamate);C11695(Anandamide);C13856(2-Arachidonoylglycerol);C00427(Prostaglandin H2);C00189(Ethanolamine);C00575(3',5'-Cyclic AMP);C00076(Calcium cation);C19913(Phospho-anandamide);C00157(Phosphatidylcholine;pc(40:4);pc(34:3);pc(40:5);pc(36:1);pc(32:0)…	2|2	C00157(pc(33:1);pc(32:0))	0.08	4.26148e-05
		ko05231	Choline metabolism in cancer	Human Diseases	18|3906	C05981(Phosphatidylinositol-3,4,5-trisphosphate);C00588(Choline phosphate);C00165(Diacylglycerol);C00670(sn-Glycero-3-phosphocholine);C00307(CDP-choline);C00162(Fatty acid);C00157(Phosphatidylcholine;pc(40:4);pc(34:3);pc(40:5);pc(36:1);pc(32:0);pc(35:4);pc(33:1));C00093(sn-Glycerol 3-phosphate);C00416(Phosphatidate);C04230(1-Acyl-sn-glycero-3-phosphocholine);C00114(Choline)	2|2	C00157(pc(33:1);pc(32:0))	0.11	2.00617e-05
		ko00592	alpha-Linolenic acid metabolism	Metabolism	51|3906	C11512(Methyl jasmonate);C16339((+)-7-Isojasmonic acid CoA);C04785(13(S)-HPOT);C16319(Etherolenic acid);C16324(9,10-EOT);C16332(trans-2-Enoyl-OPC6-CoA);C16336(trans-2-Enoyl-OPC4-CoA);C06427((9Z,12Z,15Z)-Octadecatrienoic acid);C16335(OPC4-CoA);C16316(13(S)-HOT);C16328(trans-2-Enoyl-OPC8-CoA);C16334(3-Oxo-OPC6-CoA);C04780(8-[(1R,2R)-3-Oxo-2-{(Z)-pent-2-enyl}cyclopentyl]octanoate);C16311(12-Oxo-9(Z)…	2|2	C00157(pc(33:1);pc(32:0))	0.04	0.000167181
		ko00590	Arachidonic acid metabolism	Metabolism	82|3906	C04742((15S)-15-Hydroxy-5,8,11-cis-13-trans-eicosatetraenoate);C05962(6-Keto-prostaglandin E1);C05961(6-Keto-prostaglandin F1alpha);C14779(9(S)-HETE);C03577(20-Hydroxyleukotriene E4);C00219(Arachidonate);C14774(11,12-DHET);C14807(12-OxoETE);C14822(12(R)-HETE);C05954(Prostaglandin B2);C14769(8,9-EET);C05966(15(S)-HPETE);C02166(Leukotriene C4);C14748(20-HETE);C14776(8(S)-HETE);C00909(Leukotriene A4…	2|2	C00157(pc(33:1);pc(32:0))	0.02	0.000435457
		ko00591	Linoleic acid metabolism	Metabolism	35|3906	C14829(12,13-DHOME);C14832(12,13-Epoxy-9-hydroxy-10-octadecenoate);C07289(Crepenynate);C14765(13-OxoODE);C00219(Arachidonate);C14766(9-OxoODE);C14835(9,10,13-TriHOME);C14834(9,10-Epoxy-13-hydroxy-11-octadecenoate);C14828(9,10-DHOME);C14827(9(S)-HPODE);C14837(9,10-Dihydroxy-12,13-epoxyoctadecanoate);C14762(13(S)-HODE);C14767(9(S)-HODE);C14831(8(R)-HPODE);C04717((9Z,11E)-(13S)-13-Hydroperoxyoctadec…	2|2	C00157(pc(33:1);pc(32:0))	0.06	7.80178e-05
		ko00564	Glycerophospholipid metabolism	Metabolism	59|3906	C20466(2,3-Bis-O-(geranylgeranyl)-sn-glycero-1-phospho-L-serine);C06772(Diethanolamine);C03819(1-Acylglycerophosphoinositol);C05980(Cardiolipin);C00570(CDP-ethanolamine);C04638(2,3-Bis-O-(geranylgeranyl)glycerol 1-phosphate);C03872(L-Serine-phosphoethanolamine);C01210(N-Methylethanolamine phosphate);C18169(Diacylglyceryl-N,N,N-trimethylhomoserine);C04230(1-Acyl-sn-glycero-3-phosphocholine);C01996…	2|2	C00157(pc(33:1);pc(32:0))	0.03	0.00022435
Chuck vs tenderloin	Ch vs Te	ko04723	Retrograde endocannabinoid signaling	Organismal Systems	26|3906	C00219(Arachidonate);C01245(D-myo-Inositol 1,4,5-trisphosphate);C00334(4-Aminobutanoate);C00165(Diacylglycerol);C00238(Potassium cation);C00025(L-Glutamate);C11695(Anandamide);C13856(2-Arachidonoylglycerol);C00427(Prostaglandin H2);C00189(Ethanolamine);C00575(3',5'-Cyclic AMP);C00076(Calcium cation);C19913(Phospho-anandamide);C00157(Phosphatidylcholine;pc(40:4);pc(34:3);pc(40:5);pc(36:1);pc(32:0)…	1|1	C00157(pc(32:0))	0.04	0.00665643
		ko05231	Choline metabolism in cancer	Human Diseases	18|3906	C05981(Phosphatidylinositol-3,4,5-trisphosphate);C00588(Choline phosphate);C00165(Diacylglycerol);C00670(sn-Glycero-3-phosphocholine);C00307(CDP-choline);C00162(Fatty acid);C00157(Phosphatidylcholine;pc(40:4);pc(34:3);pc(40:5);pc(36:1);pc(32:0);pc(35:4);pc(33:1));C00093(sn-Glycerol 3-phosphate);C00416(Phosphatidate);C04230(1-Acyl-sn-glycero-3-phosphocholine);C00114(Choline)	1|1	C00157(pc(32:0))	0.06	0.00460829
		ko00592	alpha-Linolenic acid metabolism	Metabolism	51|3906	C11512(Methyl jasmonate);C16339((+)-7-Isojasmonic acid CoA);C04785(13(S)-HPOT);C16319(Etherolenic acid);C16324(9,10-EOT);C16332(trans-2-Enoyl-OPC6-CoA);C16336(trans-2-Enoyl-OPC4-CoA);C06427((9Z,12Z,15Z)-Octadecatrienoic acid);C16335(OPC4-CoA);C16316(13(S)-HOT);C16328(trans-2-Enoyl-OPC8-CoA);C16334(3-Oxo-OPC6-CoA);C04780(8-[(1R,2R)-3-Oxo-2-{(Z)-pent-2-enyl}cyclopentyl]octanoate);C16311(12-Oxo-9(Z)…	1|1	C00157(pc(32:0))	0.02	0.0130568
		ko00590	Arachidonic acid metabolism	Metabolism	82|3906	C04742((15S)-15-Hydroxy-5,8,11-cis-13-trans-eicosatetraenoate);C05962(6-Keto-prostaglandin E1);C05961(6-Keto-prostaglandin F1alpha);C14779(9(S)-HETE);C03577(20-Hydroxyleukotriene E4);C00219(Arachidonate);C14774(11,12-DHET);C14807(12-OxoETE);C14822(12(R)-HETE);C05954(Prostaglandin B2);C14769(8,9-EET);C05966(15(S)-HPETE);C02166(Leukotriene C4);C14748(20-HETE);C14776(8(S)-HETE);C00909(Leukotriene A4…	1|1	C00157(pc(32:0))	0.01	0.0209933
		ko00591	Linoleic acid metabolism	Metabolism	35|3906	C14829(12,13-DHOME);C14832(12,13-Epoxy-9-hydroxy-10-octadecenoate);C07289(Crepenynate);C14765(13-OxoODE);C00219(Arachidonate);C14766(9-OxoODE);C14835(9,10,13-TriHOME);C14834(9,10-Epoxy-13-hydroxy-11-octadecenoate);C14828(9,10-DHOME);C14827(9(S)-HPODE);C14837(9,10-Dihydroxy-12,13-epoxyoctadecanoate);C14762(13(S)-HODE);C14767(9(S)-HODE);C14831(8(R)-HPODE);C04717((9Z,11E)-(13S)-13-Hydroperoxyoctadec…	1|1	C00157(pc(32:0))	0.03	0.00896057
		ko00564	Glycerophospholipid metabolism	Metabolism	59|3906	C20466(2,3-Bis-O-(geranylgeranyl)-sn-glycero-1-phospho-L-serine);C06772(Diethanolamine);C03819(1-Acylglycerophosphoinositol);C05980(Cardiolipin);C00570(CDP-ethanolamine);C04638(2,3-Bis-O-(geranylgeranyl)glycerol 1-phosphate);C03872(L-Serine-phosphoethanolamine);C01210(N-Methylethanolamine phosphate);C18169(Diacylglyceryl-N,N,N-trimethylhomoserine);C04230(1-Acyl-sn-glycero-3-phosphocholine);C01996…	1|1	C00157(pc(32:0))	0.02	0.015105
Neck vs rump	Ne vs Ru	ko04723	Retrograde endocannabinoid signaling	Organismal Systems	26|3906	C00219(Arachidonate);C01245(D-myo-Inositol 1,4,5-trisphosphate);C00334(4-Aminobutanoate);C00165(Diacylglycerol);C00238(Potassium cation);C00025(L-Glutamate);C11695(Anandamide);C13856(2-Arachidonoylglycerol);C00427(Prostaglandin H2);C00189(Ethanolamine);C00575(3',5'-Cyclic AMP);C00076(Calcium cation);C19913(Phospho-anandamide);C00157(Phosphatidylcholine;pc(40:4);pc(34:3);pc(40:5);pc(36:1);pc(32:0)…	6|6	C00157(pc(40:4);pc(40:5);pc(33:1);pc(36:1);pc(35:4);pc(32:0))	0.23	4.68565e-14
		ko05231	Choline metabolism in cancer	Human Diseases	18|3906	C05981(Phosphatidylinositol-3,4,5-trisphosphate);C00588(Choline phosphate);C00165(Diacylglycerol);C00670(sn-Glycero-3-phosphocholine);C00307(CDP-choline);C00162(Fatty acid);C00157(Phosphatidylcholine;pc(40:4);pc(34:3);pc(40:5);pc(36:1);pc(32:0);pc(35:4);pc(33:1));C00093(sn-Glycerol 3-phosphate);C00416(Phosphatidate);C04230(1-Acyl-sn-glycero-3-phosphocholine);C00114(Choline)	6|6	C00157(pc(40:4);pc(40:5);pc(33:1);pc(36:1);pc(35:4);pc(32:0))	0.33	3.77815e-15
		ko00592	alpha-Linolenic acid metabolism	Metabolism	51|3906	C11512(Methyl jasmonate);C16339((+)-7-Isojasmonic acid CoA);C04785(13(S)-HPOT);C16319(Etherolenic acid);C16324(9,10-EOT);C16332(trans-2-Enoyl-OPC6-CoA);C16336(trans-2-Enoyl-OPC4-CoA);C06427((9Z,12Z,15Z)-Octadecatrienoic acid);C16335(OPC4-CoA);C16316(13(S)-HOT);C16328(trans-2-Enoyl-OPC8-CoA);C16334(3-Oxo-OPC6-CoA);C04780(8-[(1R,2R)-3-Oxo-2-{(Z)-pent-2-enyl}cyclopentyl]octanoate);C16311(12-Oxo-9(Z)…	6|6	C00157(pc(40:4);pc(40:5);pc(33:1);pc(36:1);pc(35:4);pc(32:0))	0.12	3.66529e-12
		ko00590	Arachidonic acid metabolism	Metabolism	82|3906	C04742((15S)-15-Hydroxy-5,8,11-cis-13-trans-eicosatetraenoate);C05962(6-Keto-prostaglandin E1);C05961(6-Keto-prostaglandin F1alpha);C14779(9(S)-HETE);C03577(20-Hydroxyleukotriene E4);C00219(Arachidonate);C14774(11,12-DHET);C14807(12-OxoETE);C14822(12(R)-HETE);C05954(Prostaglandin B2);C14769(8,9-EET);C05966(15(S)-HPETE);C02166(Leukotriene C4);C14748(20-HETE);C14776(8(S)-HETE);C00909(Leukotriene A4…	6|6	C00157(pc(40:4);pc(40:5);pc(33:1);pc(36:1);pc(35:4);pc(32:0))	0.07	7.1265e-11
		ko00591	Linoleic acid metabolism	Metabolism	35|3906	C14829(12,13-DHOME);C14832(12,13-Epoxy-9-hydroxy-10-octadecenoate);C07289(Crepenynate);C14765(13-OxoODE);C00219(Arachidonate);C14766(9-OxoODE);C14835(9,10,13-TriHOME);C14834(9,10-Epoxy-13-hydroxy-11-octadecenoate);C14828(9,10-DHOME);C14827(9(S)-HPODE);C14837(9,10-Dihydroxy-12,13-epoxyoctadecanoate);C14762(13(S)-HODE);C14767(9(S)-HODE);C14831(8(R)-HPODE);C04717((9Z,11E)-(13S)-13-Hydroperoxyoctadec…	6|6	C00157(pc(40:4);pc(40:5);pc(33:1);pc(36:1);pc(35:4);pc(32:0))	0.17	3.30346e-13
		ko00564	Glycerophospholipid metabolism	Metabolism	59|3906	C20466(2,3-Bis-O-(geranylgeranyl)-sn-glycero-1-phospho-L-serine);C06772(Diethanolamine);C03819(1-Acylglycerophosphoinositol);C05980(Cardiolipin);C00570(CDP-ethanolamine);C04638(2,3-Bis-O-(geranylgeranyl)glycerol 1-phosphate);C03872(L-Serine-phosphoethanolamine);C01210(N-Methylethanolamine phosphate);C18169(Diacylglyceryl-N,N,N-trimethylhomoserine);C04230(1-Acyl-sn-glycero-3-phosphocholine);C01996…	6|6	C00157(pc(40:4);pc(40:5);pc(33:1);pc(36:1);pc(35:4);pc(32:0))	0.1	9.17011e-12
Neck vs tenderloin	Ne vs Te	ko04723	Retrograde endocannabinoid signaling	Organismal Systems	26|3906	C00219(Arachidonate);C01245(D-myo-Inositol 1,4,5-trisphosphate);C00334(4-Aminobutanoate);C00165(Diacylglycerol);C00238(Potassium cation);C00025(L-Glutamate);C11695(Anandamide);C13856(2-Arachidonoylglycerol);C00427(Prostaglandin H2);C00189(Ethanolamine);C00575(3',5'-Cyclic AMP);C00076(Calcium cation);C19913(Phospho-anandamide);C00157(Phosphatidylcholine;pc(40:4);pc(34:3);pc(40:5);pc(36:1);pc(32:0)…	6|6	C00157(pc(40:4);pc(40:5);pc(33:1);pc(36:1);pc(35:4);pc(32:0))	0.23	4.68565e-14
		ko05231	Choline metabolism in cancer	Human Diseases	18|3906	C05981(Phosphatidylinositol-3,4,5-trisphosphate);C00588(Choline phosphate);C00165(Diacylglycerol);C00670(sn-Glycero-3-phosphocholine);C00307(CDP-choline);C00162(Fatty acid);C00157(Phosphatidylcholine;pc(40:4);pc(34:3);pc(40:5);pc(36:1);pc(32:0);pc(35:4);pc(33:1));C00093(sn-Glycerol 3-phosphate);C00416(Phosphatidate);C04230(1-Acyl-sn-glycero-3-phosphocholine);C00114(Choline)	6|6	C00157(pc(40:4);pc(40:5);pc(33:1);pc(36:1);pc(35:4);pc(32:0))	0.33	3.77815e-15
		ko00592	alpha-Linolenic acid metabolism	Metabolism	51|3906	C11512(Methyl jasmonate);C16339((+)-7-Isojasmonic acid CoA);C04785(13(S)-HPOT);C16319(Etherolenic acid);C16324(9,10-EOT);C16332(trans-2-Enoyl-OPC6-CoA);C16336(trans-2-Enoyl-OPC4-CoA);C06427((9Z,12Z,15Z)-Octadecatrienoic acid);C16335(OPC4-CoA);C16316(13(S)-HOT);C16328(trans-2-Enoyl-OPC8-CoA);C16334(3-Oxo-OPC6-CoA);C04780(8-[(1R,2R)-3-Oxo-2-{(Z)-pent-2-enyl}cyclopentyl]octanoate);C16311(12-Oxo-9(Z)…	6|6	C00157(pc(40:4);pc(40:5);pc(33:1);pc(36:1);pc(35:4);pc(32:0))	0.12	3.66529e-12
		ko00590	Arachidonic acid metabolism	Metabolism	82|3906	C04742((15S)-15-Hydroxy-5,8,11-cis-13-trans-eicosatetraenoate);C05962(6-Keto-prostaglandin E1);C05961(6-Keto-prostaglandin F1alpha);C14779(9(S)-HETE);C03577(20-Hydroxyleukotriene E4);C00219(Arachidonate);C14774(11,12-DHET);C14807(12-OxoETE);C14822(12(R)-HETE);C05954(Prostaglandin B2);C14769(8,9-EET);C05966(15(S)-HPETE);C02166(Leukotriene C4);C14748(20-HETE);C14776(8(S)-HETE);C00909(Leukotriene A4…	6|6	C00157(pc(40:4);pc(40:5);pc(33:1);pc(36:1);pc(35:4);pc(32:0))	0.07	7.1265e-11
		ko00591	Linoleic acid metabolism	Metabolism	35|3906	C14829(12,13-DHOME);C14832(12,13-Epoxy-9-hydroxy-10-octadecenoate);C07289(Crepenynate);C14765(13-OxoODE);C00219(Arachidonate);C14766(9-OxoODE);C14835(9,10,13-TriHOME);C14834(9,10-Epoxy-13-hydroxy-11-octadecenoate);C14828(9,10-DHOME);C14827(9(S)-HPODE);C14837(9,10-Dihydroxy-12,13-epoxyoctadecanoate);C14762(13(S)-HODE);C14767(9(S)-HODE);C14831(8(R)-HPODE);C04717((9Z,11E)-(13S)-13-Hydroperoxyoctadec…	6|6	C00157(pc(40:4);pc(40:5);pc(33:1);pc(36:1);pc(35:4);pc(32:0))	0.17	3.30346e-13
		ko00564	Glycerophospholipid metabolism	Metabolism	59|3906	C20466(2,3-Bis-O-(geranylgeranyl)-sn-glycero-1-phospho-L-serine);C06772(Diethanolamine);C03819(1-Acylglycerophosphoinositol);C05980(Cardiolipin);C00570(CDP-ethanolamine);C04638(2,3-Bis-O-(geranylgeranyl)glycerol 1-phosphate);C03872(L-Serine-phosphoethanolamine);C01210(N-Methylethanolamine phosphate);C18169(Diacylglyceryl-N,N,N-trimethylhomoserine);C04230(1-Acyl-sn-glycero-3-phosphocholine);C01996…	6|6	C00157(pc(40:4);pc(40:5);pc(33:1);pc(36:1);pc(35:4);pc(32:0))	0.1	9.17011e-12
