# Supplementary material for: Flavor, Lipid, and Transcriptomic Profiles of Chinese Wagyu Beef Cuts: Insights into Meat Quality Differences
Source: Foods. 2025 Feb 20;14(5):716. doi: 10.3390/foods14050716 (PMC11899191; doi:10.3390/foods14050716)
Supplement: Supplementary file 1 [file foods-14-00716-s001.zip › Supplementary Table S6.xlsx]

## Sheet: Sheet2
AcCa(12:0)		ID	Metabolite
AcCa(14:0)		pos_417	AcCa(12:0)
AcCa(14:1)		pos_370	AcCa(14:0)
AcCa(15:0)		pos_385	AcCa(14:1)
AcCa(16:0)		pos_401	AcCa(15:0)
AcCa(16:1)		pos_369	AcCa(16:0)
AcCa(17:0)		pos_387	AcCa(16:1)
AcCa(17:1)		pos_397	AcCa(17:0)
AcCa(18:1)		pos_408	AcCa(17:1)
AcCa(18:2)		pos_374	AcCa(18:1)
AcCa(20:0)		pos_428	AcCa(18:2)
AcCa(20:1)		pos_427	AcCa(20:0)
AcCa(20:4)		pos_425	AcCa(20:1)
Co(Q10)		pos_684	AcCa(20:4)
DG(14:0_18:2)		pos_1	Co(Q10)
DG(16:0_14:1)		pos_123	DG(14:0_18:2)
DG(16:0_16:1)		pos_122	DG(16:0_14:1)
DG(16:0_18:1)		pos_67	DG(16:0_16:1)
DG(16:0_18:2)		pos_4	DG(16:0_18:1)
FA(18:1)		pos_146	DG(16:0_18:2)
LPC(O-16:1)		neg_24	FA(18:1)
LPC(P-16:0)		pos_610	LPC(O-16:1)
PC(18:1_18:1)		pos_842	LPC(P-16:0)
PC(20:3_18:0)		pos_552	PC(18:1_18:1)
PC(20:4_18:0)		pos_577	PC(20:3_18:0)
PC(36:1)		pos_539	PC(20:4_18:0)
PC(40:4)		pos_553	PC(36:1)
PC(40:5)		pos_597	PC(40:4)
PC(O-32:2)		pos_582	PC(40:5)
PC(O-33:2)		pos_647	PC(O-32:2)
PC(O-34:1)		pos_696	PC(O-33:2)
PC(O-35:2)		pos_816	PC(O-34:1)
PC(O-36:2)		pos_581	PC(O-35:2)
PC(O-36:3)		pos_538	PC(O-36:2)
PC(O-39:5)		pos_549	PC(O-36:3)
PE(18:0_18:1)		pos_622	PC(O-39:5)
PE(P-16:0_18:1)		pos_196	PE(18:0_18:1)
PE(P-18:0_18:1)		pos_400	PE(P-16:0_18:1)
SM(d40:0)		pos_412	PE(P-18:0_18:1)
TG(10:0_14:0_14:1)		pos_1012	SM(d40:0)
TG(10:0_14:1_16:1)		pos_52	TG(10:0_14:0_14:1)
TG(10:0_15:0_16:1)		pos_126	TG(10:0_14:1_16:1)
TG(10:0_16:0_18:0)		pos_174	TG(10:0_15:0_16:1)
TG(12:0_14:0_16:0)		pos_218	TG(10:0_16:0_18:0)
TG(12:1_14:1_16:1)		pos_144	TG(12:0_14:0_16:0)
TG(13:0_14:1_16:1)		pos_154	TG(12:1_14:1_16:1)
TG(14:0_14:1_18:2)		pos_236	TG(13:0_14:1_16:1)
TG(14:0_15:0_16:0)		pos_161	TG(14:0_14:1_18:2)
TG(14:0_15:0_16:1)		pos_119	TG(14:0_15:0_16:0)
TG(14:0_16:0_16:0)		pos_149	TG(14:0_15:0_16:1)
TG(14:0_16:0_17:0)		pos_25	TG(14:0_16:0_16:0)
TG(14:0_16:0_18:1)		pos_22	TG(14:0_16:0_17:0)
TG(14:0_16:0_18:2)		pos_9	TG(14:0_16:0_18:1)
TG(14:1_15:1_16:1)		pos_248	TG(14:0_16:0_18:2)
TG(14:1_16:1_16:1)		pos_186	TG(14:1_15:1_16:1)
TG(14:1_16:1_17:1)		pos_330	TG(14:1_16:1_16:1)
TG(14:1_16:1_18:2)		pos_100	TG(14:1_16:1_17:1)
TG(14:1_17:1_18:1)		pos_207	TG(14:1_16:1_18:2)
TG(14:1_17:1_18:2)		pos_162	TG(14:1_17:1_18:1)
TG(15:0_16:1_18:1)		pos_140	TG(14:1_17:1_18:2)
TG(15:0_17:0_16:1)		pos_185	TG(15:0_16:1_18:1)
TG(15:0_17:0_18:0)		pos_335	TG(15:0_17:0_16:1)
TG(16:0_14:1_18:1)		pos_198	TG(15:0_17:0_18:0)
TG(16:0_16:0_16:0)		pos_69	TG(16:0_14:1_18:1)
TG(16:0_16:0_18:0)		pos_213	TG(16:0_16:0_16:0)
TG(16:0_16:1_18:1)		pos_749	TG(16:0_16:0_18:0)
TG(16:0_17:0_18:0)		pos_748	TG(16:0_16:1_18:1)
TG(16:0_17:0_18:1)		pos_36	TG(16:0_17:0_18:0)
TG(16:0_18:0_18:1)		pos_24	TG(16:0_17:0_18:1)
TG(16:0_18:0_18:2)		pos_898	TG(16:0_18:0_18:1)
TG(16:0_18:2_20:4)		pos_231	TG(16:0_18:0_18:2)
TG(16:1_18:1_16:3)		pos_230	TG(16:0_18:2_20:4)
TG(16:1_18:1_18:2)		pos_305	TG(16:1_18:1_16:3)
TG(17:0_18:1_18:1)		pos_763	TG(16:1_18:1_18:2)
TG(18:0_16:0_16:0)		pos_182	TG(17:0_18:1_18:1)
TG(18:0_16:1_18:1)		pos_473	TG(18:0_16:0_16:0)
TG(18:0_18:0_18:1)		pos_261	TG(18:0_16:1_18:1)
TG(18:0_18:0_20:1)		pos_10	TG(18:0_18:0_18:1)
TG(18:1_18:1_18:2)		pos_200	TG(18:0_18:0_20:1)
TG(18:2_18:1_18:1)		pos_715	TG(18:1_18:1_18:2)
TG(18:2_18:2_18:2)		pos_493	TG(18:2_18:1_18:1)
TG(18:4_14:1_16:1)		pos_358	TG(18:2_18:2_18:2)
TG(19:2_18:0_17:3)		pos_838	TG(18:4_14:1_16:1)
TG(19:2_18:1_17:2)		pos_743	TG(19:2_18:0_17:3)
TG(19:4_14:1_16:1)		pos_826	TG(19:2_18:1_17:2)
TG(20:1_16:0_16:2)		pos_839	TG(19:4_14:1_16:1)
TG(20:2_15:0_16:0)		pos_490	TG(20:1_16:0_16:2)
TG(20:5_14:1_16:1)		pos_455	TG(20:2_15:0_16:0)
TG(35:2_19:2)		pos_907	TG(20:5_14:1_16:1)
TG(36:0_18:1)		pos_1060	TG(35:2_19:2)
TG(36:4_16:1)		pos_744	TG(36:0_18:1)
TG(8:0_14:0_16:0)		pos_824	TG(36:4_16:1)
TG(8:0_16:0_16:0)		pos_77	TG(8:0_14:0_16:0)
TG(8:0_16:0_18:1)		pos_175	TG(8:0_16:0_16:0)
TG(O-5:0_10:0_21:3)		pos_106	TG(8:0_16:0_18:1)
		pos_899	TG(O-5:0_10:0_21:3)

## Sheet: Sheet3
AcCa
Co
DG
FA
LPC
PC
PE
SM
TG

## Sheet: Sheet4
ID	Metabolite	Formula	m/z	Chuck_1	Chuck_2	Chuck_3	Chuck_4	Chuck_5	Chuck_6	Neck_1	Neck_2	Neck_3	Neck_4	Neck_5	Neck_6	Tenderloin_1	Tenderloin_2	Tenderloin_3	Tenderloin_4	Tenderloin_5	Tenderloin_6	Rump_1	Rump_2	Rump_3	Rump_4	Rump_5	Rump_6	Longissimus dorsi_1	Longissimus dorsi_2	Longissimus dorsi_3	Longissimus dorsi_4	Longissimus dorsi_5	Longissimus dorsi_6
pos_417	AcCa(12:0)	C19 H38 N1 O4	344.28	139399	273051	130949	320953	250216	121536	684638	929116	882109	760414	662432	445255	601.084	542521	1.66512e+06	199500	130195	67574.7	293467	340880	443168	761345	390101	211169	217270	416067	877205	755947	775600	1.99296e+06
pos_370	AcCa(14:0)	C21 H42 N1 O4	372.311	835888	1.38448e+06	1.10936e+06	1.66869e+06	1.13623e+06	677546	8.68142e+06	4.08166e+06	5.69647e+06	4.15296e+06	6.55436e+06	1.89203e+06	151937	2.09965e+06	8.02352e+06	1.10969e+06	744275	449164	1.74837e+06	2.32846e+06	1.8735e+06	3.32419e+06	1.33946e+06	760734	1.3126e+06	2.97025e+06	6.22544e+06	5.27562e+06	5.40081e+06	9.41482e+06
pos_385	AcCa(14:1)	C21 H40 N1 O4	370.295	964193	1.68826e+06	1.10536e+06	1.30204e+06	1.06183e+06	626837	4.90597e+06	2.7833e+06	3.2438e+06	2.02255e+06	5.41138e+06	1.40997e+06	107345	1.50871e+06	2.92419e+06	746555	548732	896207	1.84603e+06	3.13495e+06	1.92461e+06	2.45385e+06	890769	877330	1.09147e+06	4.24315e+06	4.80244e+06	4.00515e+06	4.28972e+06	5.98376e+06
pos_401	AcCa(15:0)	C22 H44 N1 O4	386.326	76329	120033	84881.2	169566	88782.8	59235.6	752449	316232	726180	270833	753374	217827	12308.3	177347	369056	78536.9	72466	40784.4	125451	205323	204752	358813	115945	71095.7	148322	269587	624051	502613	540303	744951
pos_369	AcCa(16:0)	C23 H46 N1 O4	400.342	4.01028e+06	6.42619e+06	5.65982e+06	8.39188e+06	4.61629e+06	3.68959e+06	4.04663e+07	2.12324e+07	4.01441e+07	1.31098e+07	4.91321e+07	1.47993e+07	706053	8.9447e+06	1.55908e+07	3.82095e+06	2.44001e+06	2.17472e+06	7.94944e+06	1.50528e+07	1.15954e+07	2.3229e+07	5.12831e+06	3.83715e+06	7.93185e+06	1.81065e+07	3.5459e+07	2.76878e+07	2.37362e+07	3.79699e+07
pos_387	AcCa(16:1)	C23 H44 N1 O4	398.326	2.40982e+06	4.78889e+06	3.7323e+06	5.73243e+06	3.32452e+06	2.76653e+06	1.75239e+07	8.39602e+06	1.51782e+07	7.5748e+06	1.90273e+07	6.69004e+06	199550	4.86368e+06	6.50337e+06	1.99795e+06	1.03142e+06	2.14568e+06	4.40894e+06	9.58122e+06	5.60153e+06	1.33819e+07	1.91705e+06	3.23094e+06	4.54632e+06	1.15328e+07	1.62608e+07	1.5239e+07	1.31868e+07	1.87161e+07
pos_397	AcCa(17:0)	C24 H48 N1 O4	414.358	135486	154513	149882	298622	174545	108946	1.04608e+06	527835	1.54637e+06	581341	2.20172e+06	415204	23233.2	316165	811981	192175	134451	81180.1	241719	405070	290843	820275	239949	110356	240319	585390	929819	1.10719e+06	1.01421e+06	1.26402e+06
pos_408	AcCa(17:1)	C24 H46 N1 O4	412.342	233426	414589	293988	673160	338338	342929	1.82575e+06	975955	1.6943e+06	586440	2.75381e+06	833565	28636.6	417037	371292	189400	88990.4	143906	432675	973452	531309	1.89469e+06	224760	315304	615078	1.11747e+06	1.58696e+06	1.76419e+06	1.41579e+06	1.34185e+06
pos_374	AcCa(18:1)	C25 H48 N1 O4	426.358	1.09583e+07	2.1075e+07	1.56651e+07	2.51703e+07	1.76204e+07	2.00623e+07	8.98097e+07	5.02084e+07	9.61757e+07	3.13045e+07	1.51176e+08	5.162e+07	1.32941e+06	2.87449e+07	2.26553e+07	9.81917e+06	4.98479e+06	6.50021e+06	2.15881e+07	5.48264e+07	3.27875e+07	8.63514e+07	1.08285e+07	2.16665e+07	2.85286e+07	6.4353e+07	9.09554e+07	8.3922e+07	6.59338e+07	8.17483e+07
pos_428	AcCa(18:2)	C25 H46 N1 O4	424.342	157751	605955	505493	455036	362172	251867	2.01679e+06	1.26293e+06	1.17274e+06	572636	1.83286e+06	1.32119e+06	105139	692395	875280	299550	207853	420980	568536	1.34737e+06	795373	1.41111e+06	272522	556135	186485	1.2641e+06	1.26261e+06	1.39289e+06	1.59889e+06	907679
pos_427	AcCa(20:0)	C27 H54 N1 O4	456.405	232504	373754	250038	609432	674887	259486	1.42942e+06	727687	583365	1.35495e+06	373817	84753.5	68480.2	859383	1.45022e+06	746635	576560	222819	782756	204826	719075	522237	905242	499604	231391	721472	849627	1.22132e+06	1.56519e+06	825080
pos_425	AcCa(20:1)	C27 H52 N1 O4	454.389	270757	712597	664854	1.26294e+06	817389	390245	3.03154e+06	949697	1.63261e+06	1.62976e+06	1.45277e+06	613222	71606.4	1.20435e+06	2.74083e+06	519375	888470	427696	869823	392245	456566	706559	1.31477e+06	989022	539122	1.40202e+06	2.77319e+06	2.33306e+06	4.52491e+06	3.49363e+06
pos_684	AcCa(20:4)	C27 H46 N1 O4	448.342	677759	1.55165e+06	915159	1.11548e+06	860877	786391	1.6571e+06	1.16098e+06	3.33939e+06	1.74403e+06	2.97659e+06	2.50923e+06	382353	1.5647e+06	877863	748886	580794	628852	886871	2.71941e+06	1.60943e+06	2.2949e+06	613322	1.08667e+06	1.03517e+06	2.1172e+06	1.6372e+06	1.2524e+06	1.34064e+06	1.21897e+06
pos_1	Co(Q10)	C59 H94 N1 O4	880.718	4.02892e+06	8.1584e+06	2.68181e+06	8.11715e+06	7.52497e+06	3.85638e+06	6.88419e+06	9.13586e+06	8.16678e+06	9.27396e+06	9.10881e+06	4.93471e+06	4.38819e+06	8.44952e+06	4.6775e+06	8.04357e+06	6.54678e+06	4.97518e+06	1.64785e+07	1.62766e+07	1.22081e+07	1.43919e+07	5.15877e+06	9.24529e+06	2.21585e+06	2.98922e+06	2.5136e+06	3.13661e+06	3.59141e+06	2.73057e+06
pos_123	DG(14:0_18:2)	C35 H68 N1 O5	582.509	1.18648e+06	663172	2.69403e+06	283471	572199	1.01659e+06	323033	298151	64133.2	300839	163521	540798	614071	283181	233060	313739	304455	426814	615446	479440	150233	245422	490145	369035	1.54962e+06	1.41356e+06	1.82954e+06	877821	928985	896185
pos_122	DG(16:0_14:1)	C33 H66 N1 O5	556.494	655884	439844	1.3758e+06	184307	287908	627987	106621	187240	4352.27	74432.6	11786.1	189728	306946	165077	263362	78272.3	169332	369207	211607	202161	138424	125882	330975	117232	1.21896e+06	1.21576e+06	1.32385e+06	815686	753580	692476
pos_67	DG(16:0_16:1)	C35 H70 N1 O5	584.525	2.54641e+06	1.60512e+06	5.44014e+06	1.02387e+06	1.39703e+06	2.26623e+06	679187	890296	210144	693519	269194	1.09133e+06	1.68419e+06	914733	1.38414e+06	972765	1.38145e+06	1.68192e+06	1.22628e+06	1.08134e+06	843746	867322	2.20466e+06	1.37166e+06	4.29984e+06	4.31339e+06	4.8426e+06	3.45109e+06	3.11884e+06	3.16106e+06
pos_4	DG(16:0_18:1)	C37 H74 N1 O5	612.556	9.45139e+06	7.50477e+06	1.96096e+07	6.31995e+06	8.94769e+06	1.09806e+07	3.156e+06	5.97637e+06	1.87131e+06	5.12225e+06	3.09794e+06	6.90602e+06	9.91859e+06	7.84729e+06	1.11419e+07	9.32883e+06	1.08404e+07	1.11124e+07	8.62982e+06	8.24171e+06	6.89012e+06	7.09612e+06	1.67067e+07	8.24554e+06	1.55802e+07	1.3724e+07	1.73099e+07	1.24488e+07	1.67736e+07	1.12942e+07
pos_146	DG(16:0_18:2)	C37 H72 N1 O5	610.541	2.40653e+06	2.1348e+06	8.56192e+06	1.06996e+06	1.66635e+06	3.02942e+06	845596	1.07522e+06	314378	1.07034e+06	518240	2.24224e+06	1.59324e+06	1.13049e+06	954593	1.19111e+06	1.06958e+06	1.40884e+06	1.69881e+06	1.74566e+06	927225	1.18422e+06	1.75515e+06	1.43357e+06	2.9321e+06	3.77901e+06	5.66369e+06	2.32965e+06	2.88307e+06	2.33267e+06
neg_24	FA(18:1)	C18 H33 O2	281.249	396740	779421	391866	1.13294e+06	726570	970861	2.20031e+06	1.63473e+06	2.153e+06	851446	3.38773e+06	1.41293e+06	137717	1.0742e+06	793532	393611	302504	680964	803229	1.6735e+06	1.26941e+06	2.71362e+06	760480	1.16574e+06	1.07707e+06	2.42062e+06	3.2733e+06	3.11823e+06	2.38276e+06	2.56465e+06
pos_610	LPC(O-16:1)	C24 H51 N1 O6 P1	480.345	822257	1.55499e+06	850972	1.26079e+06	1.17985e+06	939846	1.59116e+06	1.15275e+06	2.08757e+06	2.56606e+06	1.72492e+06	1.39794e+06	1.37307e+06	1.23133e+06	1.72481e+06	1.9912e+06	1.37146e+06	836446	1.54018e+06	3.7172e+06	2.24691e+06	2.65528e+06	1.63545e+06	834417	583923	1.1459e+06	949786	1.48665e+06	1.05108e+06	633228
pos_842	LPC(P-16:0)	C24 H51 N1 O6 P1	480.345	892586	1.50313e+06	850395	1.34786e+06	1.16104e+06	964742	1.6061e+06	1.19149e+06	2.08885e+06	2.56564e+06	1.72103e+06	1.26005e+06	1.51178e+06	1.23286e+06	1.7476e+06	2.19177e+06	1.38612e+06	835389	1.53984e+06	3.75691e+06	2.17288e+06	2.63265e+06	1.63619e+06	835780	653003	1.14654e+06	949299	1.48664e+06	1.03316e+06	631052
pos_552	PC(18:1_18:1)	C44 H85 N1 O8 P1	786.601	6.55411e+07	4.08622e+07	3.32462e+07	4.41714e+07	5.46714e+07	4.37111e+07	1.10908e+08	4.52126e+07	1.13482e+08	1.01983e+08	1.05693e+08	4.43979e+07	6.71767e+07	4.41146e+07	3.55664e+07	4.86999e+07	3.28833e+07	4.03469e+07	6.74468e+07	3.69589e+07	3.18574e+07	3.88834e+07	3.38774e+07	3.14333e+07	7.75852e+07	5.20129e+07	5.20345e+07	3.7561e+07	6.66723e+07	6.75499e+07
pos_577	PC(20:3_18:0)	C46 H87 N1 O8 P1	812.616	6.05756e+06	2.59461e+06	4.52596e+06	2.23977e+06	3.52681e+06	3.75375e+06	7.6781e+06	2.56006e+06	6.30732e+06	2.90327e+06	4.85993e+06	5.40845e+06	6.10604e+06	2.90214e+06	3.19274e+06	2.41712e+06	2.66717e+06	3.28383e+06	3.98575e+06	2.10372e+06	1.95637e+06	1.59411e+06	4.34117e+06	2.72114e+06	8.95353e+06	5.04192e+06	5.66664e+06	2.77442e+06	6.139e+06	8.15295e+06
pos_539	PC(20:4_18:0)	C46 H85 N1 O8 P1	810.601	7.37187e+06	3.98455e+06	7.08542e+06	4.47754e+06	6.01131e+06	5.93833e+06	1.10059e+07	4.12679e+06	1.05508e+07	1.17382e+07	9.09534e+06	1.01562e+07	7.07103e+06	5.02626e+06	6.50328e+06	5.52442e+06	4.75846e+06	4.52546e+06	5.44628e+06	3.02175e+06	3.74116e+06	3.53651e+06	6.10174e+06	4.20729e+06	1.01549e+07	6.98813e+06	7.44936e+06	5.35842e+06	7.59571e+06	7.17228e+06
pos_553	PC(36:1)	C44 H87 N1 O8 P1	788.616	3.26662e+07	3.71155e+07	3.75287e+07	3.55345e+07	3.59649e+07	4.3487e+07	5.67219e+07	4.35889e+07	1.07666e+08	7.9583e+07	3.27113e+07	8.71383e+07	3.36498e+07	4.16507e+07	4.37272e+07	4.08386e+07	2.8879e+07	1.83803e+07	3.5895e+07	3.51232e+07	3.58105e+07	2.90363e+07	2.38998e+07	3.9067e+07	3.46344e+07	5.01677e+07	4.19633e+07	3.65952e+07	4.64174e+07	5.27061e+07
pos_597	PC(40:4)	C48 H89 N1 O8 P1	838.632	419053	264133	428872	144353	384444	575516	1.38643e+06	214529	1.33277e+06	551679	1.06174e+06	1.35441e+06	423830	182532	374735	209159	257348	405276	392125	165154	257206	123755	332403	420368	727937	439781	623712	213895	587042	593817
pos_582	PC(40:5)	C48 H87 N1 O8 P1	836.616	371112	326312	662786	224436	456906	597322	1.06525e+06	358854	1.18299e+06	1.08747e+06	1.18269e+06	1.11555e+06	371127	350099	522793	320384	276787	366035	323768	209989	248373	192407	314153	273603	617602	601972	816852	356629	673710	686606
pos_647	PC(O-32:2)	C40 H79 N1 O7 P1	716.559	2.40193e+06	7.98928e+06	4.53574e+06	5.62832e+06	4.24596e+06	5.33985e+06	2.80714e+06	7.2363e+06	5.30321e+06	4.8342e+06	3.88513e+06	5.27631e+06	3.33521e+06	7.35533e+06	8.03624e+06	3.9934e+06	5.84155e+06	6.77188e+06	5.15889e+06	1.17774e+07	1.11728e+07	6.92689e+06	4.77341e+06	9.16012e+06	1.63442e+06	5.47254e+06	3.07712e+06	3.61023e+06	3.22473e+06	2.99663e+06
pos_696	PC(O-33:2)	C41 H81 N1 O7 P1	730.575	1.72326e+06	1.13831e+06	550889	2.04133e+06	2.15859e+06	1.18055e+06	5.24788e+06	2.08016e+06	3.73569e+06	4.31492e+06	4.84514e+06	2.80757e+06	2.07844e+06	1.9964e+06	2.03551e+06	1.89707e+06	2.36558e+06	1.12812e+06	3.73338e+06	1.9787e+06	1.73883e+06	3.45108e+06	1.72882e+06	1.5963e+06	2.29219e+06	1.79722e+06	1.23882e+06	2.56217e+06	2.37681e+06	1.72246e+06
pos_816	PC(O-34:1)	C42 H84 N1 Na1 O7 P1	768.588	765259	1.18696e+06	704328	305197	848244	285295	1.37525e+06	411226	2.01062e+06	1.96307e+06	1.64361e+06	99621.7	1.10316e+06	1.64541e+06	1.62861e+06	1.14741e+06	1.38397e+06	1.31394e+06	1.26053e+06	1.33531e+06	1.28637e+06	1.07786e+06	1.178e+06	1.54651e+06	997967	1.03912e+06	854530	1.06546e+06	1.29397e+06	1.25045e+06
pos_581	PC(O-35:2)	C43 H85 N1 O7 P1	758.606	2.98085e+06	1.29963e+07	7.65414e+06	7.53993e+06	7.2434e+06	1.00181e+07	1.05984e+07	1.58619e+07	2.22708e+07	2.90784e+07	2.31977e+07	2.02454e+07	3.86636e+06	1.57217e+07	2.27771e+07	8.64433e+06	1.14664e+07	1.41214e+07	6.13039e+06	1.95809e+07	2.31373e+07	9.7281e+06	7.96138e+06	1.58289e+07	2.82355e+06	1.00193e+07	7.33623e+06	7.28798e+06	6.90399e+06	6.4637e+06
pos_538	PC(O-36:2)	C44 H87 N1 O7 P1	772.621	6.98358e+06	7.29218e+06	3.47446e+06	7.00043e+06	9.5637e+06	6.33101e+06	1.97143e+07	1.23968e+07	1.98593e+07	1.68349e+07	1.92879e+07	1.64568e+07	1.26494e+07	1.09471e+07	1.12222e+07	1.09446e+07	1.2013e+07	9.76073e+06	2.09494e+07	1.28499e+07	1.23244e+07	1.41394e+07	9.65931e+06	9.02592e+06	8.39379e+06	8.02395e+06	8.10215e+06	9.38158e+06	9.51798e+06	8.54263e+06
pos_549	PC(O-36:3)	C44 H85 N1 O7 P1	770.606	4.555e+06	5.63554e+06	2.46342e+06	5.57613e+06	9.28203e+06	6.5643e+06	1.51028e+07	9.71437e+06	1.18655e+07	7.6888e+06	1.56389e+07	1.12258e+07	9.5913e+06	7.89604e+06	7.74608e+06	7.68774e+06	1.06553e+07	7.89154e+06	1.44346e+07	9.08723e+06	6.67691e+06	1.15482e+07	1.06619e+07	8.1597e+06	8.88183e+06	7.93576e+06	6.54031e+06	7.36188e+06	1.04959e+07	1.14017e+07
pos_622	PC(O-39:5)	C47 H87 N1 O7 P1	808.621	616299	861776	1.12618e+06	789357	1.20177e+06	1.39662e+06	1.73792e+06	1.18674e+06	2.65079e+06	2.52514e+06	2.69963e+06	2.57008e+06	775952	778008	1.68821e+06	871302	1.24148e+06	1.71567e+06	997659	938902	1.40022e+06	837561	1.05115e+06	1.39978e+06	801245	829676	1.15272e+06	844847	1.15284e+06	801477
pos_196	PE(18:0_18:1)	C41 H81 N1 O8 P1	746.569	1.01746e+06	1.97891e+06	1.73956e+06	1.50584e+06	1.30784e+06	904324	1.04974e+06	2.21127e+06	2.07059e+06	1.84835e+06	1.39763e+06	1.80853e+06	1.23973e+06	1.77215e+06	1.57496e+06	1.75551e+06	1.45851e+06	1.1481e+06	1.90624e+06	3.9897e+06	3.87735e+06	2.17984e+06	2.16021e+06	2.4598e+06	424512	1.24128e+06	1.00247e+06	931726	1.10024e+06	1.10618e+06
pos_400	PE(P-16:0_18:1)	C39 H77 N1 O7 P1	702.543	1.14536e+06	2.76459e+06	1.88084e+06	2.14692e+06	1.66184e+06	1.94477e+06	2.68398e+06	3.6374e+06	5.13006e+06	4.99748e+06	5.02578e+06	4.40907e+06	1.38273e+06	2.81521e+06	4.03244e+06	2.67006e+06	2.39086e+06	2.09503e+06	1.34153e+06	3.16405e+06	3.69875e+06	2.23735e+06	2.32667e+06	3.10817e+06	857580	2.05309e+06	1.26476e+06	1.427e+06	1.60266e+06	1.74203e+06
pos_412	PE(P-18:0_18:1)	C41 H81 N1 O7 P1	730.575	1.00276e+06	1.98954e+06	1.27053e+06	1.10332e+06	1.53457e+06	1.38451e+06	2.09478e+06	3.28058e+06	4.05124e+06	2.65075e+06	3.68124e+06	4.03753e+06	1.29382e+06	2.58098e+06	3.55431e+06	1.66112e+06	1.88389e+06	2.03075e+06	2.00074e+06	2.82965e+06	3.1711e+06	2.20855e+06	1.91262e+06	2.40166e+06	727724	1.47239e+06	1.04688e+06	1.08346e+06	1.30718e+06	1.33304e+06
pos_1012	SM(d40:0)	C45 H94 N2 O6 P1	789.684	1.6181e+06	762730	1.5514e+06	273385	670565	1.22034e+06	336262	236106	12049.9	60652	100375	680424	458917	288801	420524	170717	336487	498509	197925	199812	232949	64020.2	444998	442677	1.41645e+06	1.61863e+06	661105	905184	926782	889526
pos_52	TG(10:0_14:0_14:1)	C41 H80 N1 O6	682.598	2.7084e+06	1.02757e+06	2.39385e+06	859732	1.7174e+06	1.47157e+06	268211	351201	27797.3	70345.5	54117	424956	1.64189e+06	528473	1.47181e+06	752383	1.24517e+06	1.67844e+06	512350	421056	740389	583928	1.96256e+06	1.31041e+06	3.69915e+06	2.8665e+06	2.20815e+06	2.85212e+06	3.85557e+06	3.06306e+06
pos_126	TG(10:0_14:1_16:1)	C43 H82 N1 O6	708.614	3.16708e+06	1.52738e+06	3.50124e+06	915486	1.73741e+06	2.38335e+06	426517	549233	8606.48	69873	64134.9	827111	1.99161e+06	718202	1.65588e+06	808143	1.59442e+06	1.37579e+06	375038	602956	952824	367554	2.51815e+06	1.31996e+06	4.26776e+06	3.93763e+06	2.89463e+06	2.80745e+06	3.32052e+06	3.01704e+06
pos_174	TG(10:0_15:0_16:1)	C44 H86 N1 O6	724.645	1.44955e+06	430380	736754	853127	1.00277e+06	773841	308218	249951	37402.4	207777	204441	431165	1.19282e+06	449897	1.04864e+06	984396	1.14259e+06	1.15915e+06	442140	304005	534720	297314	1.25387e+06	534895	1.8892e+06	1.23384e+06	1.01348e+06	2.14949e+06	1.88038e+06	1.23177e+06
pos_218	TG(10:0_16:0_18:0)	C47 H94 N1 O6	768.708	7.98727e+06	4.28734e+06	3.04888e+06	9.43811e+06	6.5514e+06	4.13056e+06	3.3513e+06	5.07325e+06	1.80847e+06	2.55071e+06	1.53785e+06	1.62373e+06	1.08813e+07	7.80276e+06	1.27893e+07	1.14535e+07	7.71866e+06	7.67776e+06	1.02185e+07	8.32299e+06	1.00315e+07	9.66373e+06	7.192e+06	6.20007e+06	9.97743e+06	5.98531e+06	4.54361e+06	7.96254e+06	5.93023e+06	6.16174e+06
pos_144	TG(12:0_14:0_16:0)	C45 H90 N1 O6	740.676	5.91483e+06	3.3839e+06	2.29544e+06	6.53734e+06	4.12861e+06	2.6738e+06	1.87827e+06	2.92123e+06	650964	1.29389e+06	818388	1.1943e+06	7.57588e+06	5.04742e+06	9.24211e+06	7.8962e+06	6.78139e+06	5.86378e+06	4.94983e+06	5.17928e+06	6.38926e+06	4.02726e+06	5.68756e+06	3.95458e+06	8.04029e+06	4.46218e+06	3.14544e+06	6.95277e+06	4.42781e+06	4.57852e+06
pos_154	TG(12:1_14:1_16:1)	C45 H84 N1 O6	734.629	1.3076e+06	336722	1.69726e+06	250658	296372	1.12809e+06	147487	119634	1960.37	19182	41713.2	347784	368583	242582	476401	256962	351994	300666	140877	133408	163754	86516.7	478458	373901	1.5923e+06	1.67681e+06	1.3502e+06	824853	1.08612e+06	1.02148e+06
pos_236	TG(13:0_14:1_16:1)	C46 H88 N1 O6	750.661	1.72036e+06	627910	1.3566e+06	550567	860728	1.2757e+06	415975	354932	58112.4	208680	220799	655165	652406	442828	597332	497374	686489	701336	342263	321141	325989	258539	695193	443260	1.60339e+06	1.97678e+06	1.46053e+06	1.9353e+06	1.52124e+06	1.22089e+06
pos_161	TG(14:0_14:1_18:2)	C49 H92 N1 O6	790.692	3.49622e+07	2.6578e+07	5.36446e+07	9.80402e+06	1.72583e+07	3.85554e+07	6.84386e+06	9.0412e+06	1.97743e+06	1.83503e+06	2.40702e+06	1.61016e+07	9.14774e+06	6.94656e+06	8.23174e+06	4.45732e+06	8.04673e+06	1.28886e+07	4.85628e+06	5.61552e+06	5.26961e+06	2.16956e+06	9.43387e+06	1.10004e+07	1.50538e+07	4.40553e+07	3.68228e+07	1.69561e+07	2.07823e+07	2.54926e+07
pos_119	TG(14:0_15:0_16:0)	C48 H96 N1 O6	782.723	2.16616e+06	943741	718177	2.23123e+06	3.02225e+06	1.03208e+06	1.0995e+06	1.25805e+06	376206	947316	573912	659581	2.26988e+06	1.71499e+06	2.27824e+06	2.00846e+06	1.819e+06	1.91917e+06	3.39008e+06	2.8728e+06	1.45866e+06	2.22315e+06	1.77743e+06	2.09681e+06	2.61909e+06	1.71363e+06	1.17161e+06	2.18889e+06	1.77722e+06	1.5698e+06
pos_149	TG(14:0_15:0_16:1)	C48 H94 N1 O6	780.708	1.44023e+07	7.46594e+06	9.0756e+06	8.83926e+06	9.37756e+06	9.57576e+06	3.78671e+06	5.50814e+06	1.19869e+06	2.29705e+06	1.73995e+06	3.80015e+06	1.10092e+07	7.18387e+06	4.55776e+06	5.97477e+06	8.74996e+06	9.56069e+06	4.25967e+06	6.15891e+06	3.93493e+06	3.29492e+06	7.83924e+06	6.19854e+06	1.72646e+07	1.407e+07	1.12252e+07	1.69561e+07	1.26593e+07	1.32303e+07
pos_25	TG(14:0_16:0_16:0)	C49 H98 N1 O6	796.739	5.69842e+06	4.43483e+06	2.8131e+06	7.53609e+06	5.69484e+06	3.61874e+06	3.57505e+06	5.2345e+06	3.42017e+06	4.11884e+06	2.62656e+06	1.90365e+06	8.2159e+06	7.86178e+06	1.00803e+07	8.69725e+06	6.7137e+06	6.92202e+06	8.92395e+06	8.80275e+06	8.80915e+06	1.21947e+07	6.5679e+06	5.65077e+06	7.26019e+06	4.81503e+06	4.04235e+06	5.85966e+06	5.42364e+06	5.97568e+06
pos_22	TG(14:0_16:0_17:0)	C50 H100 N1 O6	810.755	4.12787e+06	3.0689e+06	2.34967e+06	5.57039e+06	4.24253e+06	2.73388e+06	1.66477e+06	4.09276e+06	1.90072e+06	2.61807e+06	1.69729e+06	1.42171e+06	5.4115e+06	6.01073e+06	6.979e+06	5.73499e+06	4.50019e+06	4.36873e+06	5.96075e+06	6.14168e+06	5.58043e+06	8.79659e+06	4.70709e+06	3.56741e+06	4.58778e+06	4.32936e+06	3.25285e+06	4.32319e+06	3.74436e+06	4.32896e+06
pos_9	TG(14:0_16:0_18:1)	C51 H100 N1 O6	822.755	6.28276e+07	5.79564e+07	4.09097e+07	7.29198e+07	5.9861e+07	4.44957e+07	3.38948e+07	5.27064e+07	2.58171e+07	3.29741e+07	2.2937e+07	2.40341e+07	8.74402e+07	6.51159e+07	7.11329e+07	7.33074e+07	6.32184e+07	6.83656e+07	6.62971e+07	6.75539e+07	4.37167e+07	6.91821e+07	6.50864e+07	6.03968e+07	6.99004e+07	6.48143e+07	3.92357e+07	5.45171e+07	6.09756e+07	6.89482e+07
pos_248	TG(14:0_16:0_18:2)	C51 H98 N1 O6	820.739	1.09583e+08	1.19425e+08	1.1608e+08	8.95766e+07	7.27745e+07	9.70611e+07	6.02959e+07	7.15657e+07	708824	2.37914e+07	1.90273e+07	5.48166e+07	7.35628e+07	2.9039e+06	5.07158e+06	3.41066e+06	8.3725e+07	1.01204e+08	6.98739e+07	2.38061e+06	8.31315e+07	5.63052e+07	1.05577e+08	9.21668e+07	1.00429e+08	1.05756e+08	9.9453e+07	9.16489e+07	7.24744e+07	9.89584e+07
pos_186	TG(14:1_15:1_16:1)	C48 H90 N1 O6	776.676	941035	340475	1.22022e+06	283932	522651	965353	284181	209281	35232.7	76432.2	131752	308038	286447	234534	273811	191579	256216	334242	148386	156049	159571	76463.1	297511	282566	986905	1.16303e+06	1.07211e+06	987968	779072	717510
pos_330	TG(14:1_16:1_16:1)	C49 H92 N1 O6	790.692	3.49622e+07	2.6578e+07	2.97525e+07	4.84917e+06	1.72583e+07	3.85554e+07	3.9703e+06	7.67124e+06	1.97743e+06	1.83503e+06	2.40702e+06	1.61016e+07	1.05259e+07	6.94656e+06	8.23174e+06	4.45732e+06	8.04673e+06	1.28886e+07	4.85628e+06	6.56665e+06	5.51802e+06	1.65684e+06	9.43387e+06	7.99682e+06	3.06341e+07	4.40553e+07	3.68228e+07	2.52195e+07	1.87779e+07	1.29076e+07
pos_100	TG(14:1_16:1_17:1)	C50 H94 N1 O6	804.708	7.3683e+06	3.7123e+06	9.66818e+06	1.87326e+06	4.15113e+06	7.79922e+06	1.83785e+06	1.45973e+06	366484	494178	481411	3.34954e+06	2.01415e+06	1.24829e+06	1.72794e+06	805984	1.77447e+06	770068	812365	1.0741e+06	694990	472218	2.13277e+06	1.83318e+06	6.82242e+06	8.05483e+06	9.32629e+06	6.65674e+06	5.22765e+06	1.77636e+06
pos_207	TG(14:1_16:1_18:2)	C51 H94 N1 O6	816.708	1.74289e+07	9.40269e+06	2.27652e+07	3.48271e+06	6.31498e+06	1.46825e+07	3.06807e+06	2.96602e+06	663454	649025	593240	8.24776e+06	3.3797e+06	1.58241e+06	1.65538e+06	1.72057e+06	3.17422e+06	4.42196e+06	1.48884e+06	2.49554e+06	1.96045e+06	913933	2.61994e+06	3.6775e+06	1.3159e+07	1.74145e+07	1.6051e+07	1.05291e+07	5.22003e+06	8.21286e+06
pos_162	TG(14:1_17:1_18:1)	C52 H98 N1 O6	832.739	2.56737e+07	1.39329e+07	3.41477e+07	1.11589e+07	1.99134e+07	2.35368e+07	1.31429e+07	1.03309e+07	2.57092e+06	3.5774e+06	4.94953e+06	1.87063e+07	8.04636e+06	1.00593e+07	1.11189e+07	8.25024e+06	1.24981e+07	1.43456e+07	8.38904e+06	7.71386e+06	7.34882e+06	4.25948e+06	1.2646e+07	1.01892e+07	2.43178e+07	2.19123e+07	2.84301e+07	2.4683e+07	2.07823e+07	1.67799e+07
pos_140	TG(14:1_17:1_18:2)	C52 H96 N1 O6	830.723	2.18552e+06	853850	2.54925e+06	635527	1.13057e+06	2.3551e+06	784847	510506	124351	282717	292540	1.37323e+06	801108	585655	654949	401755	741939	883688	389732	336270	400462	251710	838766	573321	1.87438e+06	1.74559e+06	2.11547e+06	1.76005e+06	1.37057e+06	1.33607e+06
pos_185	TG(15:0_16:1_18:1)	C52 H100 N1 O6	834.755	5.72963e+07	4.43747e+07	6.81828e+07	4.39246e+07	5.57576e+07	5.96264e+07	2.87068e+07	3.29727e+07	1.08658e+07	1.72523e+07	1.45963e+07	3.62287e+07	4.29833e+07	3.60191e+07	4.39709e+07	3.70183e+07	4.33186e+07	4.88646e+07	3.15518e+07	2.9616e+07	3.15086e+07	2.46177e+07	4.75676e+07	4.36698e+07	5.62151e+07	6.20464e+07	6.35744e+07	6.93269e+07	6.09756e+07	5.53952e+07
pos_335	TG(15:0_17:0_16:1)	C51 H100 N1 O6	822.755	2.84916e+07	2.529e+07	1.30731e+07	3.14628e+07	100756	2.14072e+07	1.83309e+07	1.94839e+07	1.15331e+07	248824	1.09949e+06	1.07088e+07	4.16324e+07	220830	3.54446e+07	2.53754e+07	3.28833e+07	2.60014e+07	3.09131e+07	144146	2.88344e+07	3.28236e+07	2.22756e+07	2.89635e+07	2.53705e+07	185965	1.61559e+07	1.9961e+07	1.8567e+07	1.6995e+07
pos_198	TG(15:0_17:0_18:0)	C53 H106 N1 O6	852.801	1.03942e+06	830883	2.20346e+06	1.65358e+06	1.55516e+06	1.54934e+06	2.55842e+06	2.71522e+06	5.5273e+06	2.74858e+06	2.90255e+06	1.71831e+06	1.21674e+06	2.52633e+06	3.16607e+06	1.79213e+06	1.9303e+06	1.35706e+06	439136	2.96456e+06	1.95581e+06	4.31757e+07	2.2651e+06	1.25099e+06	1.14367e+06	1.14754e+06	1.30945e+06	1.53442e+06	1.15864e+06	1.32036e+06
pos_69	TG(16:0_14:1_18:1)	C51 H98 N1 O7	836.734	774949	321193	466853	863538	880238	510330	574969	298967	47838.1	269811	247844	312233	1.23535e+06	1.2534e+06	1.30141e+06	1.19138e+06	1.62946e+06	833796	721415	477801	798340	722095	1.57805e+06	657693	1.06357e+06	612759	449787	998011	1.3707e+06	1.02135e+06
pos_213	TG(16:0_16:0_16:0)	C51 H102 N1 O7	840.765	1.85341e+06	283328	387015	630859	1.20055e+06	701624	251567	216735	16680.2	81470.1	40796.7	145748	2.38223e+06	366862	1.55064e+06	545456	1.60192e+06	1.31299e+06	1.00946e+06	328967	767259	364117	2.08114e+06	718775	2.40276e+06	1.0193e+06	682834	996392	1.67902e+06	1.56581e+06
pos_749	TG(16:0_16:0_18:0)	C53 H106 N1 O7	868.796	1.64956e+06	225718	174729	617598	1.27995e+06	581969	293701	251951	26580.3	125323	58336	123876	2.34465e+06	1.09742e+06	1.56478e+06	1.24333e+06	2.28954e+06	1.2291e+06	1.12624e+06	394640	895761	586131	2.29864e+06	694180	1.70987e+06	640158	451186	656457	1.92253e+06	917132
pos_748	TG(16:0_16:1_18:1)	C53 H98 Na1 O7	869.72	1.62862e+06	1.0049e+06	1.83282e+06	832495	1.63035e+06	1.28207e+06	666432	607365	107265	209959	214644	1.05462e+06	1.50146e+06	687278	1.03066e+06	758662	1.39478e+06	1.42199e+06	872380	558766	577329	461588	1.73307e+06	1.24807e+06	1.60644e+06	1.67406e+06	1.81457e+06	1.40497e+06	1.1809e+06	2.02323e+06
pos_36	TG(16:0_17:0_18:0)	C54 H108 N1 O6	866.817	2.17094e+06	1.44358e+06	1.85085e+06	2.85475e+06	2.94183e+06	2.3504e+06	2.25906e+06	4.32749e+06	2.32785e+06	3.67386e+06	3.11618e+06	1.79206e+06	2.11592e+06	4.86194e+06	4.59475e+06	4.07537e+06	3.95692e+06	3.39996e+06	3.91254e+06	4.52561e+06	3.98951e+06	9.09452e+06	4.39959e+06	2.39248e+06	1.97165e+06	1.85824e+06	1.88878e+06	2.95572e+06	2.39346e+06	2.38326e+06
pos_24	TG(16:0_17:0_18:1)	C54 H106 N1 O6	864.801	4.81122e+07	3.38371e+07	3.42604e+07	5.45356e+07	5.51542e+07	3.59776e+07	3.14738e+07	4.24648e+07	1.74478e+07	2.7548e+07	2.30673e+07	2.4626e+07	5.26852e+07	6.05402e+07	6.7966e+07	6.86837e+07	4.84149e+07	5.36838e+07	5.32676e+07	4.69941e+07	6.02267e+07	5.984e+07	6.05617e+07	4.8497e+07	4.57932e+07	3.43677e+07	3.80817e+07	5.02244e+07	5.13756e+07	4.238e+07
pos_898	TG(16:0_18:0_18:1)	C55 H104 Na1 O7	899.767	1.46117e+06	809315	821254	1.67999e+06	2.00222e+06	1.21246e+06	1.01692e+06	1.10255e+06	289285	595799	547992	977206	2.7212e+06	2.06509e+06	2.42164e+06	2.20564e+06	2.82742e+06	2.14235e+06	2.14346e+06	1.28919e+06	2.08975e+06	1.70285e+06	2.5544e+06	1.68015e+06	1.54667e+06	1.05877e+06	798826	1.25827e+06	2.12826e+06	1.84335e+06
pos_231	TG(16:0_18:0_18:2)	C55 H106 N1 O7	892.796	7.86232e+06	2.17283e+06	4.56298e+06	3.89864e+06	1.14381e+07	9.81592e+06	2.47147e+06	3.3714e+06	236071	616067	1.58928e+06	7.3632e+06	9.9568e+06	8.14136e+06	9.33e+06	6.91122e+06	1.41968e+07	1.01668e+07	3.87798e+06	2.24871e+06	4.71733e+06	2.0116e+06	2.26236e+07	5.74203e+06	7.74705e+06	5.3231e+06	3.96282e+06	5.20287e+06	1.28703e+07	1.14017e+07
pos_230	TG(16:0_18:2_20:4)	C57 H102 N1 O6	896.77	3.1725e+06	2.65542e+06	1.80303e+06	2.67289e+06	4.22774e+06	2.58482e+06	5.92141e+06	3.25016e+06	630759	1.60001e+07	4.2948e+06	2.89006e+06	2.52265e+06	4.03913e+06	2.53479e+06	1.19984e+07	2.86962e+06	2.11019e+06	1.72525e+06	1.58676e+06	2.1244e+06	1.75533e+06	2.49809e+06	1.38211e+06	6.25393e+06	6.78343e+06	1.9581e+06	7.82845e+06	2.31089e+06	1.53021e+06
pos_305	TG(16:1_18:1_16:3)	C53 H96 N1 O6	842.723	5.1089e+06	1.32492e+06	6.11305e+06	820716	2.2044e+06	5.19675e+06	1.76596e+06	1.10519e+06	257989	434147	556168	3.02932e+06	1.96933e+06	1.03967e+06	912928	503711	1.53826e+06	1.86561e+06	926062	814989	673776	383077	1.62484e+06	1.26053e+06	4.24545e+06	3.94295e+06	4.38247e+06	2.83763e+06	2.72467e+06	3.0897e+06
pos_763	TG(16:1_18:1_18:2)	C55 H99 O7	871.739	1.24722e+06	744446	774950	1.22365e+06	1.45805e+06	1.03047e+06	873128	747101	179451	381216	104342	670581	1.20044e+06	1.31416e+06	1.63134e+06	1.3347e+06	1.58416e+06	1.2833e+06	1.60744e+06	879170	1.34387e+06	1.07766e+06	1.54619e+06	1.24533e+06	1.28045e+06	1.23949e+06	886213	975093	1.2509e+06	1.3215e+06
pos_182	TG(17:0_18:1_18:1)	C56 H108 N1 O7	906.812	765233	140271	328184	383580	659610	486537	241450	143991	2215.97	27373.3	48317.7	414021	1.26642e+06	954343	970774	639515	1.63483e+06	1.12424e+06	459694	247776	334285	378609	1.77697e+06	523661	680990	467494	411711	623618	1.42155e+06	687288
pos_473	TG(18:0_16:0_16:0)	C53 H106 N1 O7	868.796	2.52813e+06	574426	639485	1.03489e+06	1.65873e+06	1.07911e+06	378005	392983	32083	175829	90525.9	253429	3.32759e+06	1.39836e+06	1.94007e+06	1.78687e+06	3.48013e+06	2.19219e+06	1.31963e+06	615008	1.54871e+06	793283	3.54778e+06	1.33072e+06	3.20587e+06	1.45487e+06	1.04027e+06	1.4628e+06	3.42644e+06	2.41256e+06
pos_261	TG(18:0_16:1_18:1)	C55 H106 N1 O7	892.796	5.19411e+06	1.52108e+06	2.25618e+06	2.89503e+06	4.65603e+06	3.81615e+06	1.02962e+06	2.38108e+06	235791	634307	997988	1.56928e+06	6.46843e+06	8.77111e+06	9.74397e+06	6.74745e+06	1.00661e+07	6.73734e+06	3.17669e+06	2.55249e+06	5.18033e+06	1.96931e+06	1.68227e+07	4.66748e+06	6.79194e+06	3.72852e+06	2.469e+06	3.97625e+06	7.68841e+06	8.84549e+06
pos_10	TG(18:0_18:0_18:1)	C57 H112 N1 O6	906.848	5.3226e+07	3.06759e+07	1.46508e+07	7.71148e+07	7.21711e+07	5.27896e+07	4.24262e+07	4.8335e+07	2.35474e+07	3.75654e+07	3.06261e+07	3.61103e+07	5.42817e+07	7.97817e+07	9.71987e+07	9.49031e+07	9.80431e+07	8.14784e+07	6.66804e+07	6.22916e+07	7.55741e+07	6.14812e+07	8.33013e+07	8.41962e+07	4.60037e+07	3.39064e+07	3.50393e+07	5.33366e+07	5.21141e+07	3.70019e+07
pos_200	TG(18:0_18:0_20:1)	C59 H116 N1 O6	934.88	2.77582e+06	1.34121e+06	1.69844e+06	4.72937e+06	4.3965e+06	3.40917e+06	1.86974e+06	2.92211e+06	836163	2.8872e+06	2.29454e+06	1.70182e+06	2.01279e+06	7.73554e+06	8.30111e+06	8.55791e+06	5.83261e+06	6.25619e+06	2.93669e+06	3.59948e+06	6.07042e+06	2.88247e+06	5.59224e+06	5.79856e+06	2.20803e+06	1.86746e+06	2.52082e+06	4.69114e+06	2.38606e+06	1.89391e+06
pos_715	TG(18:1_18:1_18:2)	C57 H103 O7	899.77	1.23934e+06	485053	689391	1.39185e+06	1.64516e+06	899194	785168	926655	246635	513428	456263	750018	2.27469e+06	1.63211e+06	1.96838e+06	1.71281e+06	2.33193e+06	1.75879e+06	1.76211e+06	1.06048e+06	1.58502e+06	1.36618e+06	2.08194e+06	1.37494e+06	1.27945e+06	1.12025e+06	829539	1.08556e+06	1.71073e+06	1.44922e+06
pos_493	TG(18:2_18:1_18:1)	C57 H106 N1 O7	916.796	2.05638e+06	1.33833e+06	939244	660881	2.20952e+06	1.39215e+06	1.35909e+06	947492	407910	2.16773e+06	1.94578e+06	2.54924e+06	1.68562e+06	1.39505e+06	1.64734e+06	2.41897e+06	1.67085e+06	1.46997e+06	492347	661092	256964	621329	1.37977e+06	965614	2.6926e+06	1.89323e+06	1.1573e+06	2.83597e+06	1.94082e+06	768102
pos_358	TG(18:2_18:2_18:2)	C57 H102 N1 O7	912.765	262353	338371	90712.3	219681	466467	82590.6	210207	332408	102375	1.37253e+06	441843	249128	86922.7	276161	402219	890073	304140	111969	6231.01	99520.2	1316.99	61069.6	59112	1271.61	655662	732031	67605.1	575705	188268	130754
pos_838	TG(18:4_14:1_16:1)	C51 H87 O6	795.65	1.32636e+06	2.07244e+06	1.99523e+06	1.13399e+06	1.14707e+06	1.68401e+06	1.18846e+06	1.49951e+06	591111	458711	642117	1.43283e+06	535616	581969	637146	447938	470597	768537	501352	1.03415e+06	785907	516969	278510	978160	950360	1.61909e+06	1.65437e+06	1.26691e+06	670409	902178
pos_743	TG(19:2_18:0_17:3)	C57 H101 O7	897.754	1.31079e+06	968640	703955	1.26227e+06	1.45877e+06	662289	396099	487893	99178.3	123699	312331	958980	2.34924e+06	2.1778e+06	2.0397e+06	1.67239e+06	2.01484e+06	1.54039e+06	1.76918e+06	991328	1.47224e+06	686147	2.15929e+06	1.57831e+06	1.76447e+06	1.21084e+06	871927	1.23926e+06	1.53527e+06	1.63739e+06
pos_826	TG(19:2_18:1_17:2)	C57 H101 O7	897.754	1.09271e+06	812558	683859	1.28612e+06	1.28218e+06	568332	323554	676362	142681	259564	312958	898836	2.28979e+06	2.04491e+06	1.97893e+06	1.69428e+06	2.27229e+06	1.6922e+06	1.59497e+06	1.00736e+06	1.49242e+06	927388	2.134e+06	1.54079e+06	1.55758e+06	1.1468e+06	799049	905558	1.53946e+06	1.56756e+06
pos_839	TG(19:4_14:1_16:1)	C52 H89 O6	809.665	584865	822903	1.04178e+06	414688	506027	750034	221074	426850	122805	156271	230020	631745	244695	213600	205158	155045	178900	259999	230977	290530	204694	153968	165842	323249	469897	832913	830980	500702	311595	385457
pos_490	TG(20:1_16:0_16:2)	C55 H104 N1 O7	890.781	1.40261e+06	1.37338e+06	698942	1.16399e+06	2.97712e+06	610093	762107	886429	433652	32383.4	32423.8	1.00115e+06	1.98812e+06	1.57538e+06	1.55226e+06	2.36566e+06	2.53528e+06	610535	471131	2.03821e+06	449418	804326	1.69565e+06	1.07776e+06	1.77294e+06	2.11557e+06	912939	2.98615e+06	1.93272e+06	973365
pos_455	TG(20:2_15:0_16:0)	C54 H104 N1 O7	878.781	1.7267e+06	340686	607060	659756	1.15026e+06	986117	428626	344881	2055.8	123363	134807	558426	2.03109e+06	774034	1.20074e+06	829702	1.64006e+06	1.15806e+06	681276	531686	538608	484392	2.09568e+06	632538	2.2738e+06	1.11333e+06	758294	1.39925e+06	2.35808e+06	1.4935e+06
pos_907	TG(20:5_14:1_16:1)	C53 H89 O6	821.665	875019	1.1569e+06	1.24432e+06	634013	579623	963145	786107	661098	299289	234314	402831	1.05756e+06	389381	368206	357582	210319	258851	387276	448901	621630	443156	265426	260228	321075	675076	995495	1.02162e+06	609900	294908	424989
pos_1060	TG(35:2_19:2)	C57 H106 N1 O6	900.801	633449	921029	2.34195e+06	560928	1.0704e+06	1.91616e+06	827055	772930	252603	400019	479674	2.62223e+06	1.58522	333797	339925	524071	534059	757840	446886	458330	575966	487227	1.1214e+06	1.34969e+06	11.0669	620687	1.3378e+06	724914	589881	500707
pos_744	TG(36:0_18:1)	C57 H112 N1 O7	922.843	1.9567e+06	365088	430437	919800	1.91282e+06	1.48026e+06	723644	549989	74820	337472	247526	745649	3.97748e+06	2.44312e+06	2.59192e+06	2.16887e+06	4.45928e+06	3.57444e+06	932223	737089	1.24618e+06	1.06214e+06	3.61748e+06	1.77157e+06	1.87645e+06	658249	620459	1.20373e+06	2.64287e+06	1.39776e+06
pos_824	TG(36:4_16:1)	C55 H97 O7	869.723	1.80958e+06	1.12524e+06	2.09502e+06	1.02236e+06	1.86805e+06	1.27107e+06	693401	763435	115692	266130	248038	1.21035e+06	1.58199e+06	826513	1.19511e+06	803230	1.53082e+06	1.59848e+06	972937	584155	620121	481309	1.91436e+06	1.29336e+06	1.77678e+06	1.95321e+06	2.09937e+06	1.56568e+06	1.26135e+06	2.0967e+06
pos_77	TG(8:0_14:0_16:0)	C41 H82 N1 O6	684.614	2.04992e+06	672489	1.0534e+06	1.24544e+06	1.2008e+06	709049	353728	499497	63136.8	117258	89389	191324	2.63719e+06	667259	2.35557e+06	1.60577e+06	1.51009e+06	1.60538e+06	962791	673586	1.63793e+06	624805	2.01592e+06	925060	3.35503e+06	1.8913e+06	1.30801e+06	2.33608e+06	2.26054e+06	1.83707e+06
pos_175	TG(8:0_16:0_16:0)	C43 H86 N1 O6	712.645	4.68272e+06	2.64864e+06	2.20362e+06	4.78602e+06	3.41313e+06	2.12406e+06	1.18058e+06	1.97459e+06	271746	676394	383940	711036	6.2441e+06	3.18863e+06	5.9221e+06	5.88567e+06	4.1007e+06	4.46637e+06	3.1205e+06	3.28254e+06	4.83579e+06	2.17082e+06	4.01819e+06	2.52814e+06	6.60685e+06	4.31145e+06	2.47383e+06	5.99135e+06	4.00746e+06	4.04199e+06
pos_106	TG(8:0_16:0_18:1)	C45 H88 N1 O6	738.661	1.92031e+07	1.34646e+07	1.47635e+07	1.61633e+07	1.60514e+07	1.42341e+07	5.5526e+06	8.59528e+06	943279	2.63122e+06	1.93207e+06	5.74907e+06	1.70705e+07	1.23192e+07	2.00975e+07	1.68515e+07	1.72304e+07	1.86044e+07	8.70507e+06	1.0646e+07	1.48823e+07	6.52162e+06	1.71707e+07	1.25733e+07	2.30545e+07	1.98364e+07	1.43724e+07	2.44683e+07	1.86725e+07	1.95766e+07
pos_899	TG(O-5:0_10:0_21:3)	C39 H71 O5	619.53	384089	111263	216851	158934	250728	282258	93437.7	93575.6	6036.69	39976.7	32204.1	183817	347177	360405	402016	262762	637684	414912	152795	127753	187090	116680	88443.4	268133	526307	265806	182810	296390	563651	307780

## Sheet: Sheet1
Supplementary Table S6. Candidate lipid molecular markers among ten groups.
Lipid molecule	Subclass	Chuck vs Neck	Chuck vs Rump	Chuck vs Tenderloin	Longissimus lumborum vs Chuck	Longissimus lumborum vs Neck	Longissimus lumborum vs Rump	Longissimus lumborum vs Tenderloin	Neck vs Rump	Neck vs Tenderloin	Rump vs Tenderloin
AcCa(14:0)	AcCa	√	-	-	-	-	-	-	-	-	-
AcCa(16:0)	AcCa	√	-	-	-	-	-	-	-	-	-
AcCa(16:1)	AcCa	√	-	-	-	-	-	-	-	√	-
AcCa(17:1)	AcCa	-	-	-	-	-	-	√	-	√	-
AcCa(18:1)	AcCa	√	-	-	√	-	-	-	-	√	-
Co(Q10)	Co	-	-	-	-	-	√	√	-	-	-
DG(14:0_18:2)	DG	-	-	-	-	-	√	√	-	-	-
DG(16:0_14:1)	DG	-	-	-	-	-	√	√	-	-	-
DG(16:0_16:1)	DG	-	-	-	-	√	√	√	-	-	-
DG(16:0_18:1)	DG	-	-	-	-	√	-	√	-	√	-
DG(16:0_18:2)	DG	-	-	-	-	√	√	-	-	-	-
FA(18:1)	FA	-	-	-	-	-	-	√	-	-	-
PC(40:5)	PC	-	-	-	-	-	-	-	√	-	-
PC(O-36:2)	PC	√	-	-	-	-	-	-	-	-	-
PE(18:0_18:1)	PE	-	-	-	-	-	√	-	-	-	-
PE(P-18:0_18:1)	PE	√	-	-	-	-	√	-	-	-	-
TG(10:0_14:0_14:1)	TG	√	-	-	-	√	√	√	-	-	-
TG(10:0_14:1_16:1)	TG	√	-	-	-	√	√	√	-	-	-
TG(10:0_15:0_16:1)	TG	-	-	-	-	√	-	-	-	-	-
TG(10:0_16:0_18:0)	TG	-	-	-	-	-	-	-	√	√	-
TG(12:0_14:0_16:0)	TG	-	-	-	-	√	-	-	√	√	-
TG(12:1_14:1_16:1)	TG	-	-	-	-	√	√	√	-	-	-
TG(13:0_14:1_16:1)	TG	-	-	-	-	√	√	√	-	-	-
TG(14:0_14:1_18:2)	TG	-	-	-	-	-	√	√	-	-	-
TG(14:0_15:0_16:0)	TG	-	-	-	-	-	-	-	√	√	-
TG(14:0_15:0_16:1)	TG	√	-	-	-	√	√	-	-	-	-
TG(14:0_16:0_16:0)	TG	-	-	-	-	-	-	-	√	√	-
TG(14:0_16:0_17:0)	TG	-	-	-	-	-	-	-	-	√	-
TG(14:0_16:0_18:1)	TG	-	-	-	-	-	-	-	-	√	-
TG(14:0_16:0_18:2)	TG	√	-	-	-	√	-	-	-	-	-
TG(14:1_15:1_16:1)	TG	-	-	-	-	-	√	-	-	-	-
TG(14:1_16:1_16:1)	TG	-	-	-	-	-	√	√	-	-	-
TG(14:1_16:1_18:2)	TG	-	-	-	-	-	√	√	-	-	-
TG(14:1_17:1_18:1)	TG	-	-	-	-	-	√	√	-	-	-
TG(14:1_17:1_18:2)	TG	-	-	-	-	-	√	√	-	-	-
TG(15:0_16:1_18:1)	TG	√	-	-	-	√	-	-	-	-	-
TG(16:0_14:1_18:1)	TG	-	-	-	-	-	-	-	-	√	-
TG(16:0_16:0_16:0)	TG	-	-	-	-	√	-	-	-	-	-
TG(16:0_16:0_18:0)	TG	-	-	-	-	-	-	-	-	√	-
TG(16:0_16:1_18:1)	TG	-	-	-	-	√	-	-	-	-	-
TG(16:0_17:0_18:1)	TG	-	-	-	-	-	-	-	-	√	-
TG(16:0_18:0_18:1)	TG	-	-	-	-	-	-	-	√	√	-
TG(16:1_18:1_16:3)	TG	-	-	-	-	-	√	√	-	-	-
TG(16:1_18:1_18:2)	TG	-	-	-	-	-	-	-	-	√	-
TG(18:0_16:0_16:0)	TG	-	-	-	-	√	-	-	√	√	-
TG(18:0_16:1_18:1)	TG	-	-	√	-	√	-	-	-	√	-
TG(18:0_18:0_18:1)	TG	-	-	-	-	-	-	-	-	√	-
TG(18:1_18:1_18:2)	TG	-	-	-	-	-	-	-	√	√	-
TG(18:2_18:1_18:1)	TG	-	-	-	-	-	-	-	-	-	√
TG(18:4_14:1_16:1)	TG	-	√	√	-	-	-	-	-	-	-
TG(19:2_18:0_17:3)	TG	-	-	-	-	-	-	-	-	√	-
TG(19:2_18:1_17:2)	TG	-	-	√	-	-	-	-	√	√	-
TG(19:4_14:1_16:1)	TG	-	-	√	-	-	-	-	-	-	-
TG(20:2_15:0_16:0)	TG	-	-	-	-	√	-	-	-	-	-
TG(20:5_14:1_16:1)	TG	-	-	√	-	-	-	-	-	-	-
TG(36:0_18:1)	TG	-	-	√	-	-	-	-	-	√	-
TG(36:4_16:1)	TG	-	-	-	-	√	-	-	-	-	-
TG(8:0_14:0_16:0)	TG	-	-	-	-	√	-	-	√	√	-
TG(8:0_16:0_16:0)	TG	√	-	-	-	√	-	-	√	√	-
TG(8:0_16:0_18:1)	TG	√	-	-	-	√	-	-	-	√	-
Total	-	13	1	6	1	21	19	17	11	25	1
