# Supplementary material for: Flavor, Lipid, and Transcriptomic Profiles of Chinese Wagyu Beef Cuts: Insights into Meat Quality Differences
Source: Foods. 2025 Feb 20;14(5):716. doi: 10.3390/foods14050716 (PMC11899191; doi:10.3390/foods14050716)
Supplement: Supplementary file 1 [file foods-14-00716-s001.zip › Supplementary Table S7.xlsx]

## Sheet: Sheet1
Supplementary Table S7. Analysis of differentially expressed genes (DEGs) between chuck, neck, rump tenderloin, and longissimus lumborum cuts.
Group	Group of abbreviation	Up regulation	Down regulation	Number of DEGs
Longissimus lumborum vs chuck	Ll vs Ch	67	74	141
Longissimus lumborum vs neck	Ll vs Ne	311	354	665
Longissimus lumborum vs rump	Ll vs Ru	717	961	1679
Longissimus lumborum vs tenderloin	Ll vs Te	776	774	1550
Chuck vs neck	Ch vs Ne	722	704	1426
Chuck vs rump	Ch vs Ru	78	118	196
Chuck vs tenderloin	Ch vs Te	127	89	216
Neck vs rump	Ne vs Ru	1674	1688	3362
Neck vs tenderloin	Ne vs Te	1293	1368	2661
Rump vs tenderloin	Ru vs Te	47	46	93
Note: Number of differential genes identified based on reads count.
